# Supplementary material for: Crystal structure of cis-aqua­chlorido­bis­(1,10-phenanthroline-κ2 N,N′)chromium(III) tetra­chlorido­zincate monohydrate from synchrotron data
Source: Acta Crystallogr E Crystallogr Commun. 2015 Feb 21;71(Pt 3):288–90. doi: 10.1107/S2056989015003266 (PMC4350701; doi:10.1107/S2056989015003266)
Supplement: Supplementary file 1 [file e-71-00288-sup1.cif]

##############################################################################
#                                                                            #
# This CIF contains the data in a paper accepted for publication in          #
# Acta Crystallographica Section E. It conforms to the requirements of       #
# Notes for Authors for Acta Crystallographica Section E, and has been       #
# peer reviewed under the auspices of the IUCr Commission on Journals.       #
#                                                                            #
# Full details of the Crystallographic Information File format               #
# are given in the paper "The Crystallographic Information File (CIF):       #
# a New Standard Archive File for Crystallography" by S. R. Hall, F. H.      #
# Allen and I. D. Brown [Acta Cryst. (1991), A47, 655-685].                  #
#                                                                            #
# The current version of the core CIF dictionary is obtainable from          #
# ftp://ftp.iucr.org/pub/cif_core.dic.                                       #
#                                                                            #
# Software is freely available for graphical display of the structure(s)     #
# in this CIF. For information consult the CIF software page                 #
# http://www.iucr.org/resources/cif/software.                                #
#                                                                            #
# This file may be used for bona fide research purposes within the           #
# scientific community so long as proper attribution is given to the journal # 
# article from which it was obtained.                                        #
#                                                                            #
##############################################################################
data_I
_audit_creation_method     'SHELXL-2014/7'
_journal_date_recd_electronic     2015-02-03
_journal_date_accepted     2015-02-16
_journal_name_full     'Acta Crystallographica, Section E'
_journal_year     2015
_journal_volume     71
_journal_issue      3
_journal_page_first     288
_journal_page_last     290
_journal_paper_category     GM
_journal_paper_doi     10.1107/S2056989015003266
_journal_coeditor_code     WM5123
_publ_contact_author_name     'Jong-Ha Choi'
_publ_contact_author_address
;
Department of Chemistry, Andong National University,
Andong 760-749, Republic of Korea
;
_publ_contact_author_email     jhchoi@anu.ac.kr
_publ_contact_author_fax     '82 54 820 5452'
_publ_contact_author_phone     '+82-54-820-5458'
_publ_section_title
;\
Crystal structure of
<i>cis</i>-aquachloridobis(1,10-phenanthroline-\k^2^<i>N</i>,<i>N</i>')\
chromium(III) tetrachloridozincate monohydrate from synchrotron data
;
loop_
    _publ_author_name
    _publ_author_footnote
    _publ_author_address
    'Moon, Dohyun' .
;
Pohang Accelerator Laboratory, POSTECH, Pohang 790-784, Republic of Korea
;
    'Choi, Jong-Ha' .
;
Department of Chemistry, Andong National University, Andong 760-749,
Republic of Korea
;
_publ_section_synopsis
;
The Cr^III^ ion in the title complex is coordinated by two 1,10-phenanthroline
(phen) ligands, one water molecule and a chloride in a <i>cis</i> geometry,
displaying a distorted octahedral environment. The [ZnCl~4~]^2-^ anion has a
slightly distorted tetrahedral coordination geometry.
;
_database_code_depnum_ccdc_archive     'CCDC 1049598'
_chemical_name_systematic
;\
<i>cis</i>-Aquachloridobis(1,10-phenanthroline-\
\k^2^<i>N</i>,<i>N</i>')chromium(III) tetrachloridozincate monohydrate
;
_chemical_name_common     ?
_chemical_formula_moiety     'C24 H18 Cl Cr N4 O 2+, Cl4 Zn 2-, H2 O'
_chemical_formula_sum     'C24 H20 Cl5 Cr N4 O2 Zn'
_chemical_formula_iupac     '[Cr Cl (C12 H8 N2)2 (H2 O)] [Zn Cl4], H2 O'
_chemical_formula_weight     691.06
_chemical_melting_point     ?
_shelx_space_group_comment
;
The symmetry employed for this shelxl refinement is uniquely defined
by the following loop, which should always be used as a source of
symmetry information in preference to the above space-group names.
They are only intended as comments.
;
_space_group_crystal_system     monoclinic
_space_group_name_H-M_alt     'P 21/c'
_space_group_name_Hall     '-P 2ybc'
loop_
    _space_group_symop_operation_xyz
    'x, y, z'
    '-x, y+1/2, -z+1/2'
    '-x, -y, -z'
    'x, -y-1/2, z-1/2'
_cell_length_a     8.2710(17)
_cell_length_b     19.535(4)
_cell_length_c     16.934(3)
_cell_angle_alpha     90
_cell_angle_beta     100.55(3)
_cell_angle_gamma     90
_cell_volume     2689.8(10)
_cell_formula_units_Z     4
_cell_measurement_reflns_used     65318
_cell_measurement_theta_min     0.361
_cell_measurement_theta_max     33.547
_cell_measurement_temperature     100(2)
_exptl_crystal_description     'block'
_exptl_crystal_colour     'purple'
_exptl_crystal_size_max     0.100
_exptl_crystal_size_mid     0.080
_exptl_crystal_size_min     0.050
_exptl_crystal_density_diffrn     1.706
_exptl_crystal_density_meas     ?
_exptl_crystal_density_method     ?
_exptl_crystal_F_000     1388
_exptl_absorpt_coefficient_mu     1.302
_exptl_absorpt_correction_type     empirical
_exptl_absorpt_process_details
;
(<i>HKL3000sm SCALEPACK</i>; Otwinowski & Minor, 1997)
;
_shelx_estimated_absorpt_T_min     0.881
_shelx_estimated_absorpt_T_max     0.938
_exptl_absorpt_correction_T_min     0.881
_exptl_absorpt_correction_T_max     0.938
_diffrn_ambient_temperature     100(2)
_diffrn_radiation_type     synchrotron
_diffrn_radiation_wavelength     0.62998
_diffrn_measurement_device_type     'ADSC Q210 CCD area-detector'
_diffrn_measurement_method     'omega scan'
_diffrn_detector_area_resol_mean     ?
_diffrn_reflns_number     25530
_diffrn_reflns_av_R_equivalents     0.0447
_diffrn_reflns_theta_min     2.169
_diffrn_reflns_theta_max     25.998
_diffrn_reflns_theta_full     22.209
_diffrn_measured_fraction_theta_max     0.994
_diffrn_measured_fraction_theta_full     0.993
_diffrn_reflns_limit_h_min     -11
_diffrn_reflns_limit_h_max     11
_diffrn_reflns_limit_k_min     -27
_diffrn_reflns_limit_k_max     27
_diffrn_reflns_limit_l_min     -23
_diffrn_reflns_limit_l_max     23
_refine_special_details     ?
_reflns_number_total     7554
_reflns_number_gt     7016
_reflns_threshold_expression     I>2\s(I)
_refine_ls_structure_factor_coef     Fsqd
_refine_ls_matrix_type     full
_refine_ls_R_factor_all     0.0426
_refine_ls_R_factor_gt     0.0398
_refine_ls_wR_factor_gt     0.1057
_refine_ls_wR_factor_ref     0.1074
_refine_ls_goodness_of_fit_ref     1.021
_refine_ls_restrained_S_all     1.021
_refine_ls_number_reflns     7554
_refine_ls_number_parameters     348
_refine_ls_number_restraints     6
_refine_ls_hydrogen_treatment     mixed
_refine_ls_weighting_scheme     calc
_refine_ls_weighting_details
              'w=1/[\s^2^(Fo^2^)+(0.0492P)^2^+5.8256P] where P=(Fo^2^+2Fc^2^)/3'
_atom_sites_solution_hydrogens     mixed
_atom_sites_solution_primary     ?
_atom_sites_solution_secondary     ?
_refine_ls_shift/su_max     0.001
_refine_ls_shift/su_mean     0.000
_refine_diff_density_max     1.956
_refine_diff_density_min     -0.867
_refine_ls_extinction_method     none
_refine_ls_extinction_coef     .
loop_
    _atom_type_symbol
    _atom_type_description
    _atom_type_scat_dispersion_real
    _atom_type_scat_dispersion_imag
    _atom_type_scat_source
    'C' 'C' 0.0020 0.0010
                         'International Tables Vol C Tables 4.2.6.8 and 6.1.1.4'
    'H' 'H' 0.0000 0.0000
                         'International Tables Vol C Tables 4.2.6.8 and 6.1.1.4'
    'N' 'N' 0.0050 0.0020
                         'International Tables Vol C Tables 4.2.6.8 and 6.1.1.4'
    'O' 'O' 0.0090 0.0050
                         'International Tables Vol C Tables 4.2.6.8 and 6.1.1.4'
    'Cl' 'Cl' 0.1230 0.1260
                         'International Tables Vol C Tables 4.2.6.8 and 6.1.1.4'
    'Cr' 'Cr' 0.2900 0.4910
                         'International Tables Vol C Tables 4.2.6.8 and 6.1.1.4'
    'Zn' 'Zn' 0.3480 1.1820
                         'International Tables Vol C Tables 4.2.6.8 and 6.1.1.4'
_computing_data_collection
;
<i>PAL ADSC Quantum-210 ADX</i> (Arvai & Nielsen, 1983)
;
_computing_cell_refinement
;
<i>HKL3000sm</i> (Otwinowski & Minor, 1997)
;
_computing_data_reduction
;
<i>HKL3000sm</i> (Otwinowski & Minor, 1997)
;
_computing_structure_solution
;
<i>SHELXT2014/5</i> (Sheldrick, 2015<i>a</i>)
;
_computing_structure_refinement
;
<i>SHELXL2014/7</i> (Sheldrick, 2015<i>b</i>)
;
_computing_molecular_graphics
;
<i>DIAMOND</i> (Putz & Brandenburg, 2014)
;
_computing_publication_material
;
<i>publCIF</i> (Westrip, 2010)
;
loop_
    _atom_site_type_symbol
    _atom_site_label
    _atom_site_fract_x
    _atom_site_fract_y
    _atom_site_fract_z
    _atom_site_U_iso_or_equiv
    _atom_site_adp_type
    _atom_site_calc_flag
    _atom_site_occupancy
    _atom_site_disorder_assembly
    _atom_site_disorder_group
    Cr Cr1A 0.77359(4) 0.46841(2) 0.23994(2) 0.01080(10) Uani d 1 . .
    Cl Cl1A 0.60790(7) 0.54226(3) 0.29174(3) 0.02194(13) Uani d 1 . .
    O O1A 0.58493(19) 0.40363(9) 0.21135(9) 0.0188(3) Uani d 1 . .
    H H1O1 0.586(4) 0.3627(7) 0.1986(18) 0.023 Uiso d 1 . .
    H H2O1 0.517(3) 0.4046(14) 0.2425(16) 0.023 Uiso d 1 . .
    N N1A 0.7218(2) 0.51346(9) 0.12699(10) 0.0116(3) Uani d 1 . .
    N N2A 0.9036(2) 0.40349(9) 0.17655(10) 0.0130(3) Uani d 1 . .
    N N3A 0.8666(2) 0.42150(9) 0.34777(10) 0.0127(3) Uani d 1 . .
    N N4A 0.9743(2) 0.52941(9) 0.27805(10) 0.0129(3) Uani d 1 . .
    C C1A 0.6368(3) 0.57069(11) 0.10513(12) 0.0160(4) Uani d 1 . .
    H H1A 0.5964 0.5966 0.1448 0.019 Uiso calc 1 . .
    C C2A 0.6054(3) 0.59364(11) 0.02519(13) 0.0183(4) Uani d 1 . .
    H H2A 0.5463 0.6349 0.0115 0.022 Uiso calc 1 . .
    C C3A 0.6605(3) 0.55611(12) -0.03309(13) 0.0180(4) Uani d 1 . .
    H H3A 0.6377 0.5708 -0.0875 0.022 Uiso calc 1 . .
    C C4A 0.7514(2) 0.49553(11) -0.01165(12) 0.0145(4) Uani d 1 . .
    C C5A 0.8122(3) 0.45241(12) -0.06790(13) 0.0201(4) Uani d 1 . .
    H H5A 0.7896 0.4637 -0.1234 0.024 Uiso calc 1 . .
    C C6A 0.9019(3) 0.39541(12) -0.04308(13) 0.0205(4) Uani d 1 . .
    H H6A 0.9400 0.3673 -0.0816 0.025 Uiso calc 1 . .
    C C7A 0.9397(3) 0.37714(11) 0.04016(13) 0.0163(4) Uani d 1 . .
    C C8A 1.0386(3) 0.32049(12) 0.07004(14) 0.0215(4) Uani d 1 . .
    H H8A 1.0858 0.2922 0.0347 0.026 Uiso calc 1 . .
    C C9A 1.0656(3) 0.30693(12) 0.15110(15) 0.0241(5) Uani d 1 . .
    H H9A 1.1320 0.2691 0.1722 0.029 Uiso calc 1 . .
    C C10A 0.9944(3) 0.34918(11) 0.20257(13) 0.0190(4) Uani d 1 . .
    H H10A 1.0120 0.3385 0.2582 0.023 Uiso calc 1 . .
    C C11A 0.8769(2) 0.41770(10) 0.09595(11) 0.0117(3) Uani d 1 . .
    C C12A 0.7805(2) 0.47693(10) 0.06979(11) 0.0115(3) Uani d 1 . .
    C C13A 0.8073(3) 0.36762(11) 0.38182(13) 0.0169(4) Uani d 1 . .
    H H13A 0.7095 0.3464 0.3546 0.020 Uiso calc 1 . .
    C C14A 0.8845(3) 0.34138(12) 0.45623(13) 0.0199(4) Uani d 1 . .
    H H14A 0.8392 0.3029 0.4787 0.024 Uiso calc 1 . .
    C C15A 1.0265(3) 0.37163(12) 0.49676(12) 0.0186(4) Uani d 1 . .
    H H15A 1.0802 0.3540 0.5470 0.022 Uiso calc 1 . .
    C C16A 1.0910(3) 0.42887(11) 0.46279(12) 0.0155(4) Uani d 1 . .
    C C17A 1.2356(3) 0.46545(12) 0.49998(13) 0.0209(4) Uani d 1 . .
    H H17A 1.2952 0.4500 0.5502 0.025 Uiso calc 1 . .
    C C18A 1.2888(3) 0.52137(12) 0.46518(14) 0.0209(4) Uani d 1 . .
    H H18A 1.3837 0.5450 0.4918 0.025 Uiso calc 1 . .
    C C19A 1.2040(2) 0.54558(11) 0.38867(13) 0.0164(4) Uani d 1 . .
    C C20A 1.2508(3) 0.60401(12) 0.34946(15) 0.0208(4) Uani d 1 . .
    H H20A 1.3461 0.6291 0.3725 0.025 Uiso calc 1 . .
    C C21A 1.1571(3) 0.62439(12) 0.27744(15) 0.0226(4) Uani d 1 . .
    H H21A 1.1858 0.6643 0.2510 0.027 Uiso calc 1 . .
    C C22A 1.0188(3) 0.58561(11) 0.24359(13) 0.0182(4) Uani d 1 . .
    H H22A 0.9546 0.6002 0.1941 0.022 Uiso calc 1 . .
    C C23A 1.0641(2) 0.50980(10) 0.35036(12) 0.0123(3) Uani d 1 . .
    C C24A 1.0064(2) 0.45161(10) 0.38781(11) 0.0125(3) Uani d 1 . .
    Zn Zn1B 0.36987(3) 0.28015(2) 0.39019(2) 0.01831(10) Uani d 1 . .
    Cl Cl1B 0.35510(7) 0.38494(3) 0.32928(4) 0.02700(15) Uani d 1 . .
    Cl Cl2B 0.57258(8) 0.21748(3) 0.35055(5) 0.03248(17) Uani d 1 . .
    Cl Cl3B 0.12374(6) 0.22928(3) 0.35577(3) 0.01971(13) Uani d 1 . .
    Cl Cl4B 0.42194(10) 0.29190(4) 0.52663(4) 0.03734(18) Uani d 1 . .
    O O1W 0.6215(3) 0.27775(11) 0.18258(15) 0.0383(5) Uani d 1 . .
    H H1OW 0.575(5) 0.2623(19) 0.1371(10) 0.046 Uiso d 1 . .
    H H2OW 0.589(5) 0.2513(17) 0.2168(16) 0.046 Uiso d 1 . .
loop_
    _atom_site_aniso_label
    _atom_site_aniso_U_11
    _atom_site_aniso_U_22
    _atom_site_aniso_U_33
    _atom_site_aniso_U_12
    _atom_site_aniso_U_13
    _atom_site_aniso_U_23
    Cr1A 0.01239(16) 0.01388(16) 0.00571(15) 0.00007(10) 0.00052(10) 0.00026(10)
    Cl1A 0.0241(3) 0.0262(3) 0.0161(2) 0.0080(2) 0.00524(19) -0.00103(19)
    O1A 0.0145(7) 0.0292(8) 0.0123(7) 0.0010(6) 0.0014(5) 0.0026(6)
    N1A 0.0131(7) 0.0132(7) 0.0076(7) -0.0004(6) -0.0002(6) 0.0008(6)
    N2A 0.0166(8) 0.0130(7) 0.0089(7) 0.0009(6) 0.0014(6) 0.0011(6)
    N3A 0.0155(7) 0.0147(7) 0.0076(7) 0.0011(6) 0.0013(6) 0.0009(6)
    N4A 0.0129(7) 0.0147(8) 0.0108(7) 0.0005(6) 0.0013(6) -0.0025(6)
    C1A 0.0161(9) 0.0165(9) 0.0142(9) 0.0027(7) -0.0004(7) 0.0009(7)
    C2A 0.0180(9) 0.0179(9) 0.0167(9) 0.0011(7) -0.0028(7) 0.0036(7)
    C3A 0.0184(9) 0.0211(10) 0.0126(9) -0.0025(8) -0.0019(7) 0.0050(7)
    C4A 0.0155(8) 0.0188(9) 0.0088(8) -0.0034(7) 0.0009(7) 0.0011(7)
    C5A 0.0259(10) 0.0262(11) 0.0087(8) -0.0029(8) 0.0042(7) -0.0006(8)
    C6A 0.0261(11) 0.0238(10) 0.0130(9) -0.0024(8) 0.0074(8) -0.0047(8)
    C7A 0.0200(9) 0.0153(9) 0.0147(9) -0.0013(7) 0.0061(7) -0.0035(7)
    C8A 0.0271(11) 0.0168(9) 0.0223(10) 0.0032(8) 0.0090(9) -0.0029(8)
    C9A 0.0310(12) 0.0177(10) 0.0240(11) 0.0086(9) 0.0062(9) 0.0015(8)
    C10A 0.0245(10) 0.0163(9) 0.0156(9) 0.0052(8) 0.0021(8) 0.0022(7)
    C11A 0.0143(8) 0.0127(8) 0.0082(8) -0.0029(6) 0.0021(6) -0.0005(6)
    C12A 0.0116(8) 0.0143(8) 0.0080(8) -0.0028(6) 0.0005(6) -0.0001(6)
    C13A 0.0198(9) 0.0171(9) 0.0141(9) -0.0004(7) 0.0038(7) 0.0018(7)
    C14A 0.0258(10) 0.0196(10) 0.0151(9) 0.0046(8) 0.0057(8) 0.0052(8)
    C15A 0.0241(10) 0.0213(10) 0.0101(8) 0.0100(8) 0.0025(7) 0.0026(7)
    C16A 0.0156(9) 0.0192(9) 0.0108(8) 0.0075(7) 0.0002(7) -0.0021(7)
    C17A 0.0169(9) 0.0282(11) 0.0148(9) 0.0087(8) -0.0046(7) -0.0052(8)
    C18A 0.0140(9) 0.0252(11) 0.0207(10) 0.0050(8) -0.0039(8) -0.0090(8)
    C19A 0.0123(8) 0.0186(9) 0.0176(9) 0.0020(7) 0.0011(7) -0.0063(7)
    C20A 0.0162(9) 0.0193(10) 0.0267(11) -0.0033(8) 0.0030(8) -0.0063(8)
    C21A 0.0220(10) 0.0189(10) 0.0274(11) -0.0062(8) 0.0054(9) -0.0004(8)
    C22A 0.0193(9) 0.0191(9) 0.0158(9) -0.0020(8) 0.0025(7) 0.0005(7)
    C23A 0.0118(8) 0.0142(8) 0.0106(8) 0.0024(6) 0.0017(6) -0.0028(7)
    C24A 0.0128(8) 0.0155(8) 0.0092(8) 0.0040(7) 0.0015(6) -0.0010(6)
    Zn1B 0.01505(14) 0.01295(14) 0.02733(16) -0.00137(8) 0.00488(10) -0.00108(9)
    Cl1B 0.0273(3) 0.0157(2) 0.0436(4) 0.00190(19) 0.0212(3) 0.0037(2)
    Cl2B 0.0238(3) 0.0158(3) 0.0623(5) 0.00274(19) 0.0199(3) 0.0013(3)
    Cl3B 0.0182(2) 0.0157(2) 0.0243(3) -0.00401(17) 0.00131(19) 0.00362(18)
    Cl4B 0.0441(4) 0.0316(3) 0.0282(3) 0.0039(3) -0.0148(3) -0.0057(2)
    O1W 0.0443(12) 0.0256(10) 0.0421(12) -0.0001(8) 0.0005(10) -0.0081(8)
_geom_special_details
;
All e.s.d.'s (except the e.s.d. in the dihedral angle between two l.s. planes)
are estimated using the full covariance matrix. The cell e.s.d.'s are taken
into account individually in the estimation of e.s.d.'s in distances, angles
and torsion angles; correlations between e.s.d.'s in cell parameters are only
used when they are defined by crystal symmetry. An approximate (isotropic)
treatment of cell e.s.d.'s is used for estimating e.s.d.'s involving l.s.
planes.
;
loop_
    _geom_bond_atom_site_label_1
    _geom_bond_atom_site_label_2
    _geom_bond_site_symmetry_2
    _geom_bond_distance
    _geom_bond_publ_flag
    Cr1A O1A . 1.9986(17) ?
    Cr1A N4A . 2.0495(18) ?
    Cr1A N3A . 2.0619(17) ?
    Cr1A N1A . 2.0775(17) ?
    Cr1A N2A . 2.0831(18) ?
    Cr1A Cl1A . 2.2734(7) ?
    O1A H1O1 . 0.829(10) ?
    O1A H2O1 . 0.839(10) ?
    N1A C1A . 1.336(3) ?
    N1A C12A . 1.362(3) ?
    N2A C10A . 1.328(3) ?
    N2A C11A . 1.371(2) ?
    N3A C13A . 1.336(3) ?
    N3A C24A . 1.362(3) ?
    N4A C22A . 1.327(3) ?
    N4A C23A . 1.366(3) ?
    C1A C2A . 1.404(3) ?
    C1A H1A . 0.9500 ?
    C2A C3A . 1.372(3) ?
    C2A H2A . 0.9500 ?
    C3A C4A . 1.413(3) ?
    C3A H3A . 0.9500 ?
    C4A C12A . 1.404(3) ?
    C4A C5A . 1.430(3) ?
    C5A C6A . 1.361(3) ?
    C5A H5A . 0.9500 ?
    C6A C7A . 1.432(3) ?
    C6A H6A . 0.9500 ?
    C7A C11A . 1.404(3) ?
    C7A C8A . 1.414(3) ?
    C8A C9A . 1.376(3) ?
    C8A H8A . 0.9500 ?
    C9A C10A . 1.405(3) ?
    C9A H9A . 0.9500 ?
    C10A H10A . 0.9500 ?
    C11A C12A . 1.429(3) ?
    C13A C14A . 1.401(3) ?
    C13A H13A . 0.9500 ?
    C14A C15A . 1.380(3) ?
    C14A H14A . 0.9500 ?
    C15A C16A . 1.406(3) ?
    C15A H15A . 0.9500 ?
    C16A C24A . 1.405(3) ?
    C16A C17A . 1.436(3) ?
    C17A C18A . 1.353(4) ?
    C17A H17A . 0.9500 ?
    C18A C19A . 1.436(3) ?
    C18A H18A . 0.9500 ?
    C19A C23A . 1.405(3) ?
    C19A C20A . 1.410(3) ?
    C20A C21A . 1.378(3) ?
    C20A H20A . 0.9500 ?
    C21A C22A . 1.404(3) ?
    C21A H21A . 0.9500 ?
    C22A H22A . 0.9500 ?
    C23A C24A . 1.426(3) ?
    Zn1B Cl3B . 2.2443(7) ?
    Zn1B Cl2B . 2.2744(8) ?
    Zn1B Cl4B . 2.2830(9) ?
    Zn1B Cl1B . 2.2854(7) ?
    O1W H1OW . 0.851(10) ?
    O1W H2OW . 0.855(10) ?
loop_
    _geom_angle_atom_site_label_1
    _geom_angle_atom_site_label_2
    _geom_angle_atom_site_label_3
    _geom_angle_site_symmetry_1
    _geom_angle_site_symmetry_3
    _geom_angle
    _geom_angle_publ_flag
    O1A Cr1A N4A . . 174.86(7) ?
    O1A Cr1A N3A . . 94.66(7) ?
    N4A Cr1A N3A . . 80.23(7) ?
    O1A Cr1A N1A . . 91.43(7) ?
    N4A Cr1A N1A . . 93.56(7) ?
    N3A Cr1A N1A . . 169.79(7) ?
    O1A Cr1A N2A . . 86.75(7) ?
    N4A Cr1A N2A . . 92.95(7) ?
    N3A Cr1A N2A . . 92.39(7) ?
    N1A Cr1A N2A . . 79.76(7) ?
    O1A Cr1A Cl1A . . 89.79(5) ?
    N4A Cr1A Cl1A . . 91.17(5) ?
    N3A Cr1A Cl1A . . 95.39(5) ?
    N1A Cr1A Cl1A . . 92.82(5) ?
    N2A Cr1A Cl1A . . 171.72(5) ?
    Cr1A O1A H1O1 . . 129(2) ?
    Cr1A O1A H2O1 . . 115(2) ?
    H1O1 O1A H2O1 . . 103(2) ?
    C1A N1A C12A . . 118.63(17) ?
    C1A N1A Cr1A . . 128.22(14) ?
    C12A N1A Cr1A . . 113.12(13) ?
    C10A N2A C11A . . 118.07(18) ?
    C10A N2A Cr1A . . 129.02(15) ?
    C11A N2A Cr1A . . 112.69(13) ?
    C13A N3A C24A . . 118.07(17) ?
    C13A N3A Cr1A . . 128.73(14) ?
    C24A N3A Cr1A . . 113.20(13) ?
    C22A N4A C23A . . 118.51(18) ?
    C22A N4A Cr1A . . 128.07(15) ?
    C23A N4A Cr1A . . 113.30(14) ?
    N1A C1A C2A . . 121.9(2) ?
    N1A C1A H1A . . 119.0 ?
    C2A C1A H1A . . 119.0 ?
    C3A C2A C1A . . 119.7(2) ?
    C3A C2A H2A . . 120.1 ?
    C1A C2A H2A . . 120.1 ?
    C2A C3A C4A . . 119.57(19) ?
    C2A C3A H3A . . 120.2 ?
    C4A C3A H3A . . 120.2 ?
    C12A C4A C3A . . 117.17(19) ?
    C12A C4A C5A . . 118.95(19) ?
    C3A C4A C5A . . 123.88(19) ?
    C6A C5A C4A . . 121.0(2) ?
    C6A C5A H5A . . 119.5 ?
    C4A C5A H5A . . 119.5 ?
    C5A C6A C7A . . 121.1(2) ?
    C5A C6A H6A . . 119.5 ?
    C7A C6A H6A . . 119.5 ?
    C11A C7A C8A . . 117.5(2) ?
    C11A C7A C6A . . 118.7(2) ?
    C8A C7A C6A . . 123.7(2) ?
    C9A C8A C7A . . 119.0(2) ?
    C9A C8A H8A . . 120.5 ?
    C7A C8A H8A . . 120.5 ?
    C8A C9A C10A . . 119.7(2) ?
    C8A C9A H9A . . 120.1 ?
    C10A C9A H9A . . 120.1 ?
    N2A C10A C9A . . 122.6(2) ?
    N2A C10A H10A . . 118.7 ?
    C9A C10A H10A . . 118.7 ?
    N2A C11A C7A . . 122.96(19) ?
    N2A C11A C12A . . 116.85(17) ?
    C7A C11A C12A . . 120.19(18) ?
    N1A C12A C4A . . 122.94(18) ?
    N1A C12A C11A . . 117.07(17) ?
    C4A C12A C11A . . 119.99(18) ?
    N3A C13A C14A . . 122.3(2) ?
    N3A C13A H13A . . 118.9 ?
    C14A C13A H13A . . 118.9 ?
    C15A C14A C13A . . 119.8(2) ?
    C15A C14A H14A . . 120.1 ?
    C13A C14A H14A . . 120.1 ?
    C14A C15A C16A . . 119.26(19) ?
    C14A C15A H15A . . 120.4 ?
    C16A C15A H15A . . 120.4 ?
    C24A C16A C15A . . 117.26(19) ?
    C24A C16A C17A . . 118.4(2) ?
    C15A C16A C17A . . 124.32(19) ?
    C18A C17A C16A . . 121.5(2) ?
    C18A C17A H17A . . 119.3 ?
    C16A C17A H17A . . 119.3 ?
    C17A C18A C19A . . 121.0(2) ?
    C17A C18A H18A . . 119.5 ?
    C19A C18A H18A . . 119.5 ?
    C23A C19A C20A . . 117.3(2) ?
    C23A C19A C18A . . 118.5(2) ?
    C20A C19A C18A . . 124.1(2) ?
    C21A C20A C19A . . 119.5(2) ?
    C21A C20A H20A . . 120.2 ?
    C19A C20A H20A . . 120.2 ?
    C20A C21A C22A . . 119.3(2) ?
    C20A C21A H21A . . 120.4 ?
    C22A C21A H21A . . 120.4 ?
    N4A C22A C21A . . 122.5(2) ?
    N4A C22A H22A . . 118.7 ?
    C21A C22A H22A . . 118.7 ?
    N4A C23A C19A . . 122.77(19) ?
    N4A C23A C24A . . 116.80(17) ?
    C19A C23A C24A . . 120.39(18) ?
    N3A C24A C16A . . 123.38(19) ?
    N3A C24A C23A . . 116.47(17) ?
    C16A C24A C23A . . 120.14(18) ?
    Cl3B Zn1B Cl2B . . 111.57(3) ?
    Cl3B Zn1B Cl4B . . 107.54(4) ?
    Cl2B Zn1B Cl4B . . 109.89(4) ?
    Cl3B Zn1B Cl1B . . 107.97(3) ?
    Cl2B Zn1B Cl1B . . 109.29(3) ?
    Cl4B Zn1B Cl1B . . 110.56(3) ?
    H1OW O1W H2OW . . 105(2) ?
loop_
    _geom_torsion_atom_site_label_1
    _geom_torsion_atom_site_label_2
    _geom_torsion_atom_site_label_3
    _geom_torsion_atom_site_label_4
    _geom_torsion_site_symmetry_1
    _geom_torsion_site_symmetry_2
    _geom_torsion_site_symmetry_3
    _geom_torsion_site_symmetry_4
    _geom_torsion
    _geom_torsion_publ_flag
    C12A N1A C1A C2A . . . . 0.6(3) ?
    Cr1A N1A C1A C2A . . . . -177.22(15) ?
    N1A C1A C2A C3A . . . . 1.1(3) ?
    C1A C2A C3A C4A . . . . -1.4(3) ?
    C2A C3A C4A C12A . . . . 0.0(3) ?
    C2A C3A C4A C5A . . . . 179.1(2) ?
    C12A C4A C5A C6A . . . . -2.3(3) ?
    C3A C4A C5A C6A . . . . 178.6(2) ?
    C4A C5A C6A C7A . . . . -0.6(4) ?
    C5A C6A C7A C11A . . . . 2.5(3) ?
    C5A C6A C7A C8A . . . . -176.9(2) ?
    C11A C7A C8A C9A . . . . 1.4(3) ?
    C6A C7A C8A C9A . . . . -179.1(2) ?
    C7A C8A C9A C10A . . . . 0.2(4) ?
    C11A N2A C10A C9A . . . . 1.1(3) ?
    Cr1A N2A C10A C9A . . . . 175.09(18) ?
    C8A C9A C10A N2A . . . . -1.5(4) ?
    C10A N2A C11A C7A . . . . 0.7(3) ?
    Cr1A N2A C11A C7A . . . . -174.29(16) ?
    C10A N2A C11A C12A . . . . -179.22(19) ?
    Cr1A N2A C11A C12A . . . . 5.8(2) ?
    C8A C7A C11A N2A . . . . -1.9(3) ?
    C6A C7A C11A N2A . . . . 178.62(19) ?
    C8A C7A C11A C12A . . . . 177.99(19) ?
    C6A C7A C11A C12A . . . . -1.5(3) ?
    C1A N1A C12A C4A . . . . -2.0(3) ?
    Cr1A N1A C12A C4A . . . . 176.07(15) ?
    C1A N1A C12A C11A . . . . 177.33(18) ?
    Cr1A N1A C12A C11A . . . . -4.6(2) ?
    C3A C4A C12A N1A . . . . 1.7(3) ?
    C5A C4A C12A N1A . . . . -177.40(19) ?
    C3A C4A C12A C11A . . . . -177.60(18) ?
    C5A C4A C12A C11A . . . . 3.3(3) ?
    N2A C11A C12A N1A . . . . -0.9(3) ?
    C7A C11A C12A N1A . . . . 179.23(18) ?
    N2A C11A C12A C4A . . . . 178.51(18) ?
    C7A C11A C12A C4A . . . . -1.4(3) ?
    C24A N3A C13A C14A . . . . -0.4(3) ?
    Cr1A N3A C13A C14A . . . . -179.76(16) ?
    N3A C13A C14A C15A . . . . 0.1(3) ?
    C13A C14A C15A C16A . . . . 0.5(3) ?
    C14A C15A C16A C24A . . . . -0.8(3) ?
    C14A C15A C16A C17A . . . . 178.6(2) ?
    C24A C16A C17A C18A . . . . 1.3(3) ?
    C15A C16A C17A C18A . . . . -178.1(2) ?
    C16A C17A C18A C19A . . . . -1.2(3) ?
    C17A C18A C19A C23A . . . . -0.1(3) ?
    C17A C18A C19A C20A . . . . 179.0(2) ?
    C23A C19A C20A C21A . . . . 1.6(3) ?
    C18A C19A C20A C21A . . . . -177.5(2) ?
    C19A C20A C21A C22A . . . . -1.4(4) ?
    C23A N4A C22A C21A . . . . 1.9(3) ?
    Cr1A N4A C22A C21A . . . . 177.73(17) ?
    C20A C21A C22A N4A . . . . -0.3(4) ?
    C22A N4A C23A C19A . . . . -1.7(3) ?
    Cr1A N4A C23A C19A . . . . -178.16(15) ?
    C22A N4A C23A C24A . . . . 176.20(18) ?
    Cr1A N4A C23A C24A . . . . -0.2(2) ?
    C20A C19A C23A N4A . . . . 0.0(3) ?
    C18A C19A C23A N4A . . . . 179.15(19) ?
    C20A C19A C23A C24A . . . . -177.84(19) ?
    C18A C19A C23A C24A . . . . 1.3(3) ?
    C13A N3A C24A C16A . . . . 0.0(3) ?
    Cr1A N3A C24A C16A . . . . 179.48(15) ?
    C13A N3A C24A C23A . . . . -178.80(18) ?
    Cr1A N3A C24A C23A . . . . 0.7(2) ?
    C15A C16A C24A N3A . . . . 0.6(3) ?
    C17A C16A C24A N3A . . . . -178.90(19) ?
    C15A C16A C24A C23A . . . . 179.37(18) ?
    C17A C16A C24A C23A . . . . -0.1(3) ?
    N4A C23A C24A N3A . . . . -0.3(3) ?
    C19A C23A C24A N3A . . . . 177.69(18) ?
    N4A C23A C24A C16A . . . . -179.14(18) ?
    C19A C23A C24A C16A . . . . -1.2(3) ?
loop_
    _geom_hbond_atom_site_label_D
    _geom_hbond_atom_site_label_H
    _geom_hbond_atom_site_label_A
    _geom_hbond_site_symmetry_A
    _geom_hbond_distance_DH
    _geom_hbond_distance_HA
    _geom_hbond_distance_DA
    _geom_hbond_angle_DHA
    O1A H1O1 O1W . 0.829(10) 1.715(11) 2.536(3) 170(3)
    O1A H2O1 Cl1B . 0.839(10) 2.195(12) 3.0208(19) 168(3)
    O1W H2OW Cl2B . 0.855(10) 2.388(17) 3.172(3) 153(3)
    O1W H1OW Cl4B 4_565 0.851(10) 2.314(13) 3.155(2) 170(3)
_shelx_hkl_file
;
   0   3   0    1.76    0.30
   0  -3   0    1.77    0.26
   0   5   0    0.27    0.30
   0  -5   0    0.84    0.34
   0   6   0 1684.09   54.69
   0  -6   0 1589.70   50.64
   0   7   0   -0.27    0.60
   0  -7   0    0.21    0.42
   0   8   0  117.18    4.58
   0  -8   0  117.47    4.90
   0   9   0    1.89    0.68
   0  -9   0    1.83    0.50
   0  10   0  407.00   14.02
   0 -10   0  469.02   16.25
   0  11   0    2.09    0.86
   0 -11   0    1.41    0.56
   0  12   0 3691.08  114.21
   0 -12   0 3517.45  111.85
   0  13   0    0.06    0.90
   0 -13   0   -0.70    0.62
   0  14   0   69.94    2.91
   0 -14   0   71.92    2.17
   0  15   0    5.80    1.19
   0 -15   0    4.57    0.64
   0  16   0 3051.25   96.36
   0 -16   0 2746.48   62.06
   0  17   0    0.32    0.80
   0 -17   0   -0.52    0.62
   0  18   0  405.18   10.45
   0 -18   0  425.27   10.60
   0  19   0    0.90    0.93
   0 -19   0    1.40    0.81
   0  20   0  717.94   17.50
   0 -20   0  690.40   16.86
   0  21   0   -0.72    0.82
   0 -21   0    0.14    0.94
   0  22   0  100.45    3.25
   0 -22   0  105.49    3.37
   0  23   0    0.11    0.98
   0 -23   0    0.36    1.43
   0  24   0    7.63    1.57
   0 -24   0    7.13    1.71
   0  25   0   -1.04    1.40
   0 -25   0   -0.55    1.13
   0  26   0   42.95    2.19
   0 -26   0   39.50    2.66
   0  27   0   -2.35    1.73
   0 -27   0    1.43    1.21
   0  28   0   51.53    2.67
   0 -28   0   54.70    2.60
   0  29   0   -2.13    2.13
   0 -29   0   -0.77    2.05
   0  30   0   50.70    2.80
   0 -30   0   55.21    3.04
   0  31   0    0.36    1.73
   0 -31   0   -1.10    1.68
   0 -32   1   23.13    2.94
   0  32  -1   23.88    3.58
   0 -31   1    7.47    2.49
   0  31  -1    7.00    2.55
   0 -30   1   48.34    3.92
   0  30  -1   50.02    3.46
   0 -29   1   -0.53    1.40
   0  29  -1    2.23    2.00
   0 -28   1    4.27    1.51
   0  28  -1    5.93    1.51
   0 -27   1   20.61    1.68
   0  27  -1   19.66    1.66
   0 -26   1  150.62    4.37
   0  26  -1  158.68    4.82
   0 -25   1    7.19    1.51
   0  25  -1   10.98    1.27
   0 -24   1   97.44    4.98
   0  24  -1   85.67    3.95
   0 -23   1   33.22    2.51
   0  23  -1   36.26    2.30
   0 -22   1   84.77    3.24
   0  22  -1   86.67    2.98
   0 -21   1  170.84    5.01
   0  21  -1  186.18    5.12
   0 -20   1    1.80    0.87
   0  20  -1    1.60    0.93
   0 -19   1  116.88    4.84
   0  19  -1  113.57    5.02
   0 -18   1   11.64    1.47
   0  18  -1    8.95    1.16
   0 -17   1   67.98    3.11
   0  17  -1   76.04    3.25
   0 -16   1    7.43    0.69
   0  16  -1    5.77    0.91
   0 -15   1   42.71    1.61
   0  15  -1   39.90    2.07
   0 -14   1   17.12    0.84
   0  14  -1   15.40    1.33
   0 -13   1   86.90    3.50
   0  13  -1   96.62    2.70
   0 -12   1  114.34    4.39
   0  12  -1  101.07    2.70
   0 -11   1  758.04   18.25
   0  11  -1  714.82   22.47
   0 -10   1   37.80    1.79
   0  10  -1   37.08    1.65
   0  -9   1   20.17    0.87
   0   9  -1   17.74    0.74
   0  -8   1   61.10    1.69
   0   8  -1   63.49    2.66
   0  -7   1   26.52    0.95
   0   7  -1   25.93    1.43
   0  -6   1  253.20    6.50
   0  -5   1  237.94    5.90
   0   5  -1  214.92    7.29
   0  -4   1   22.22    0.78
   0   4  -1   25.62    0.82
   0  -3   1  233.35    8.76
   0   3  -1  217.81    7.21
   0   3   1  229.48    8.57
   0   4   1   20.73    0.99
   0  -4  -1   23.39    1.11
   0   5   1  239.71    6.40
   0   6   1  250.90    6.50
   0  -6  -1  236.08    8.42
   0   7   1   24.99    1.26
   0  -7  -1   23.96    0.92
   0   8   1   59.55    1.70
   0  -8  -1   59.51    2.55
   0   9   1   19.69    1.08
   0  -9  -1   19.03    0.82
   0  10   1   36.82    1.26
   0 -10  -1   36.77    1.84
   0  11   1  719.54   17.24
   0 -11  -1  734.98   25.11
   0 -12  -1  113.58    3.29
   0  13   1   85.03    3.36
   0 -13  -1   85.31    2.63
   0  14   1   16.00    0.97
   0 -14  -1   14.13    0.90
   0  15   1   36.86    1.47
   0 -15  -1   46.96    2.43
   0  16   1    6.23    0.71
   0 -16  -1    6.84    1.16
   0  17   1   68.09    3.00
   0 -17  -1   63.54    3.00
   0  18   1   12.13    1.19
   0 -18  -1    9.51    0.80
   0  19   1   99.88    4.42
   0 -19  -1  111.21    4.91
   0  20   1    1.47    0.84
   0 -20  -1    0.88    1.31
   0  21   1  181.62    5.41
   0 -21  -1  176.39    6.83
   0  22   1  102.96    3.38
   0 -22  -1   95.94    4.57
   0  23   1   40.71    2.57
   0 -23  -1   34.83    2.37
   0  24   1   92.49    4.43
   0 -24  -1   89.84    3.15
   0  25   1    8.22    1.76
   0 -25  -1    9.53    1.57
   0  26   1  146.13    4.44
   0 -26  -1  143.32    5.75
   0  27   1   20.16    1.84
   0 -27  -1   15.60    2.51
   0  28   1    4.19    2.00
   0 -28  -1    6.77    2.52
   0  29   1    1.02    3.16
   0 -29  -1    1.68    1.61
   0  30   1   48.19    2.68
   0 -30  -1   49.11    2.62
   0  31   1   10.26    2.76
   0 -31  -1    5.06    2.13
   0 -32   2   14.97    4.46
   0  32  -2   11.66    3.20
   0 -31   2   27.26    2.64
   0  31  -2   27.06    2.65
   0 -30   2    6.48    2.27
   0  30  -2    7.02    2.19
   0 -29   2   78.73    3.07
   0  29  -2   86.48    3.54
   0 -28   2   10.97    2.19
   0  28  -2   12.01    1.67
   0 -27   2    1.13    1.48
   0  27  -2    1.75    1.28
   0 -26   2  111.05    3.76
   0  26  -2  105.52    3.44
   0 -25   2   28.92    1.64
   0  25  -2   30.32    1.90
   0 -24   2    2.01    1.21
   0  24  -2    2.50    1.02
   0 -23   2   19.95    1.66
   0  23  -2   19.38    1.21
   0 -22   2   11.89    1.09
   0  22  -2   10.90    1.47
   0 -21   2  143.84    4.07
   0  21  -2  125.67    3.78
   0 -20   2   41.25    1.69
   0  20  -2   43.06    1.80
   0 -19   2 1368.47   43.75
   0  19  -2 1288.94   30.90
   0 -18   2  102.39    3.03
   0  18  -2   94.33    3.00
   0 -17   2  501.08   11.75
   0  17  -2  516.76   18.42
   0 -16   2  400.94   15.22
   0  16  -2  374.61   13.55
   0 -15   2  592.58   14.33
   0  15  -2  575.48   13.54
   0 -14   2  846.35   20.10
   0  14  -2 1025.08   23.65
   0 -13   2 1032.59   33.40
   0  13  -2 1196.22   38.64
   0 -12   2  100.08    2.92
   0  12  -2   96.48    2.70
   0 -11   2   25.14    1.34
   0  11  -2   25.21    0.94
   0 -10   2  152.47    6.53
   0  10  -2  176.13    6.05
   0  -9   2    5.80    0.47
   0   9  -2    6.24    0.72
   0  -8   2  156.00    6.11
   0   8  -2  164.33    4.37
   0  -7   2 1572.36   51.37
   0  -6   2   53.55    2.29
   0  -5   2  549.84   18.63
   0   5  -2  632.71   14.58
   0  -4   2    5.04    0.32
   0   4  -2    5.23    0.31
   0   2  -2  575.03   18.27
   0   0   2  135.76    4.81
   0   0  -2  146.37    5.16
   0   2   2  598.16   14.06
   0  -2  -2  583.63   13.46
   0  -4  -2    4.80    0.53
   0   6   2   50.91    1.97
   0  -7  -2 1608.50   51.42
   0   8   2  151.72    5.67
   0  -8  -2  166.65    4.47
   0   9   2    4.81    0.65
   0  -9  -2    5.80    0.56
   0  10   2  144.53    3.84
   0  11   2   26.87    1.53
   0 -11  -2   25.41    1.11
   0  12   2   95.97    2.59
   0 -12  -2   90.39    3.93
   0  13   2 1079.28   25.61
   0 -13  -2 1076.46   25.57
   0  14   2  919.87   29.99
   0 -14  -2  881.88   21.30
   0  15   2  579.18   13.90
   0 -15  -2  558.40   20.12
   0  16   2  381.72    9.47
   0 -16  -2  421.55   14.13
   0  17   2  512.40   17.83
   0 -17  -2  500.20   12.34
   0  18   2   93.31    3.77
   0 -18  -2   97.44    3.04
   0  19   2 1257.56   28.77
   0 -19  -2 1255.38   30.16
   0  20   2   45.68    2.00
   0 -20  -2   44.49    2.59
   0  21   2  128.68    3.72
   0 -21  -2  133.36    5.34
   0  22   2   12.11    1.63
   0 -22  -2    8.92    1.24
   0  23   2   18.66    1.87
   0 -23  -2   17.85    1.62
   0  24   2    1.92    1.16
   0 -24  -2    1.64    1.23
   0  25   2   29.50    1.68
   0 -25  -2   29.48    1.60
   0  26   2  108.92    3.70
   0 -26  -2  103.19    3.40
   0  27   2    0.46    1.83
   0 -27  -2   -0.08    1.06
   0  28   2   11.35    2.08
   0 -28  -2   13.35    2.12
   0  29   2   79.57    3.06
   0 -29  -2   79.67    4.68
   0  30   2    6.62    2.96
   0 -30  -2    3.22    3.27
   0  31   2   28.05    5.30
   0 -31  -2   25.25    3.09
   0 -32   3    2.45    2.38
   0  32  -3    2.34    2.51
   0 -31   3   49.42    3.25
   0  31  -3   54.55    3.35
   0 -30   3    8.36    2.74
   0  30  -3    7.43    2.59
   0 -29   3    2.00    1.59
   0  29  -3    1.81    1.75
   0 -28   3  118.74    4.01
   0  28  -3  116.80    3.97
   0 -27   3   22.70    1.94
   0  27  -3   25.24    2.15
   0 -26   3    6.01    2.15
   0  26  -3   10.15    1.54
   0 -25   3   42.07    2.00
   0  25  -3   43.36    2.10
   0 -24   3  148.89    4.47
   0  24  -3  164.90    5.43
   0 -23   3   12.13    1.90
   0  23  -3    9.50    1.27
   0 -22   3   74.74    3.74
   0  22  -3   85.47    2.83
   0 -21   3    0.69    0.74
   0  21  -3    0.77    0.76
   0 -20   3   28.34    1.79
   0  20  -3   22.38    1.21
   0 -19   3   59.79    2.96
   0  19  -3   63.14    2.22
   0 -18   3   36.61    1.51
   0  18  -3   34.01    1.50
   0 -17   3  341.42   11.87
   0  17  -3  322.74   11.42
   0 -16   3    2.14    0.70
   0  16  -3    2.21    0.74
   0 -15   3   11.14    1.02
   0  15  -3    9.83    1.31
   0 -14   3   54.89    1.83
   0  14  -3   51.81    1.68
   0 -13   3  505.35   17.68
   0  13  -3  617.84   14.74
   0 -12   3  486.43   16.70
   0  12  -3  457.15   11.01
   0 -11   3   29.52    0.99
   0  11  -3   32.47    1.09
   0 -10   3   73.47    2.96
   0  10  -3   61.68    2.02
   0  -9   3   90.91    4.01
   0   9  -3   79.36    3.10
   0  -8   3  294.53   11.40
   0   8  -3  302.40    7.53
   0  -7   3  981.10   32.41
   0   7  -3 1019.23   22.81
   0  -6   3    3.39    0.54
   0   6  -3    7.04    0.42
   0   4  -3  444.39   14.18
   0   3  -3  693.41   22.91
   0  -2   3  109.00    3.98
   0   2  -3  107.19    3.70
   0   1  -3  339.20   10.85
   0   0   3    0.31    0.23
   0   0  -3    0.23    0.23
   0   1   3  371.18    9.05
   0  -1  -3  404.22    9.44
   0   2   3  105.34    4.29
   0  -2  -3  101.07    2.66
   0   3   3  852.32   27.70
   0  -3  -3  875.63   29.01
   0   4   3  419.34   10.14
   0  -4  -3  417.01   14.12
   0  -5  -3 2169.23   69.90
   0   6   3    4.57    0.69
   0  -6  -3    6.69    0.72
   0  -7  -3 1047.99   33.13
   0   8   3  241.01    7.93
   0   9   3   84.06    3.06
   0  -9  -3   75.54    2.88
   0  10   3   59.51    2.43
   0  11   3   30.74    1.18
   0 -11  -3   29.13    1.91
   0  12   3  450.87   14.98
   0 -12  -3  496.09   12.48
   0  13   3  546.23   13.39
   0 -13  -3  517.69   13.47
   0  14   3   48.35    2.47
   0 -14  -3   50.14    1.67
   0  15   3   11.91    0.85
   0 -15  -3    9.55    1.00
   0  16   3    2.03    0.70
   0 -16  -3    2.19    0.74
   0  17   3  353.83   12.37
   0 -17  -3  315.50    8.23
   0  18   3   35.62    1.43
   0 -18  -3   36.87    2.28
   0  19   3   62.53    2.30
   0 -19  -3   69.35    3.30
   0  20   3   22.25    1.88
   0 -20  -3   20.81    1.38
   0  21   3   -0.14    1.54
   0 -21  -3    0.30    0.78
   0  22   3   81.35    2.84
   0  23   3    9.44    1.44
   0 -23  -3   10.22    1.73
   0  24   3  159.64    6.35
   0 -24  -3  153.03    5.96
   0  25   3   44.00    2.76
   0 -25  -3   42.85    1.91
   0  26   3    6.97    1.37
   0 -26  -3    8.20    1.14
   0  27   3   21.84    1.72
   0 -27  -3   23.15    1.62
   0  28   3  118.48    5.26
   0 -28  -3  112.86    3.64
   0  29   3    3.32    1.72
   0 -29  -3    3.53    1.43
   0  30   3    5.96    2.28
   0 -30  -3    7.06    1.69
   0  31   3   50.84    3.05
   0 -31  -3   52.96    4.82
   0 -32   4   18.20    3.37
   0  32  -4   18.26    2.77
   0 -31   4   10.72    2.82
   0  31  -4   11.33    2.95
   0 -30   4  236.14    6.39
   0  30  -4  196.76    5.51
   0 -29   4    5.94    2.04
   0  29  -4    3.49    2.22
   0 -28   4    0.15    1.65
   0  28  -4   -0.88    1.89
   0 -27   4    0.41    2.32
   0  27  -4    3.69    1.45
   0 -26   4    1.09    1.42
   0  26  -4   -1.86    2.64
   0 -25   4    1.02    1.29
   0  25  -4    1.59    1.16
   0 -24   4  114.19    4.98
   0  24  -4  129.04    3.92
   0 -23   4   56.69    2.33
   0  23  -4   54.45    2.18
   0 -22   4  209.67    8.41
   0  22  -4  214.08    5.84
   0 -21   4   10.33    1.00
   0  21  -4   10.52    1.48
   0 -20   4  202.11    5.45
   0  20  -4  190.12    5.14
   0 -19   4  274.11   10.52
   0  19  -4  239.01    6.33
   0 -18   4 1298.42   30.52
   0  18  -4 1500.54   35.38
   0 -17   4  182.90    7.18
   0  17  -4  192.74    4.86
   0 -16   4   14.89    1.00
   0  16  -4   15.13    0.91
   0 -15   4   19.62    0.94
   0  15  -4   17.71    0.87
   0 -14   4 1529.72   50.56
   0  14  -4 1430.26   46.26
   0 -13   4   32.15    1.68
   0  13  -4   29.04    1.09
   0 -12   4   15.44    1.21
   0  12  -4   15.48    0.75
   0 -11   4   25.70    1.67
   0  11  -4   25.47    1.30
   0 -10   4  314.01   10.64
   0  10  -4  269.30    6.90
   0  -9   4   85.80    3.39
   0   9  -4  112.71    3.03
   0  -8   4   66.27    2.89
   0   8  -4   58.17    1.78
   0  -7   4  186.57    7.33
   0   7  -4  140.74    3.62
   0  -6   4 1325.74   41.97
   0   6  -4 1395.86   31.68
   0  -5   4  259.04    8.50
   0   5  -4  199.44    5.05
   0  -4   4  540.07   18.90
   0   4  -4  535.73   12.68
   0  -3   4  816.37   19.13
   0  -1   4  101.61    3.62
   0   1  -4  101.69    3.78
   0   0   4   94.90    4.06
   0   0  -4   90.87    2.40
   0   1   4  101.96    2.67
   0  -1  -4  105.23    2.79
   0   3   4  756.45   25.93
   0  -3  -4  761.03   17.50
   0   4   4  527.46   13.22
   0  -4  -4  510.64   12.17
   0   5   4  207.95    7.52
   0  -5  -4  206.52    7.35
   0   6   4 1425.96   44.65
   0  -6  -4 1366.73   31.49
   0   7   4  140.66    3.77
   0  -7  -4  138.51    5.75
   0   8   4   60.07    2.68
   0  -8  -4   60.02    1.85
   0  -9  -4   98.08    3.72
   0  11   4   24.64    1.03
   0 -11  -4   -2.69    0.88
   0  12   4   16.57    1.18
   0  13   4   29.54    1.27
   0 -13  -4   33.50    2.00
   0  14   4 1365.45   43.13
   0 -14  -4 1471.24   34.03
   0  15   4   18.47    1.05
   0 -15  -4   21.18    1.66
   0  16   4   11.86    1.52
   0 -16  -4   13.92    0.96
   0  17   4  181.77    4.99
   0  18   4 1292.79   43.20
   0 -18  -4 1241.83   29.33
   0  19   4  261.19    9.89
   0 -19  -4  233.69    6.45
   0  20   4  193.27    5.43
   0 -20  -4  191.63    7.76
   0  21   4   11.11    1.13
   0 -21  -4   11.45    1.87
   0  22   4  192.10    7.60
   0 -22  -4  199.95    5.83
   0  23   4   48.92    2.29
   0 -23  -4   53.83    2.31
   0  24   4  121.00    3.87
   0 -24  -4  119.48    5.26
   0  25   4    1.33    2.31
   0 -25  -4    1.39    1.90
   0  26   4    0.66    1.75
   0 -26  -4    0.61    0.98
   0  27   4    5.19    1.62
   0 -27  -4    4.57    1.21
   0  28   4   -0.55    1.63
   0 -28  -4    1.55    1.48
   0  29   4    5.43    2.43
   0 -29  -4    2.72    1.67
   0  30   4  198.71    5.73
   0 -30  -4  200.16    5.35
   0 -32   5   13.95    2.79
   0  32  -5   12.60    2.81
   0 -31   5   79.79    4.84
   0  31  -5   76.47    3.53
   0 -30   5   21.44    2.45
   0  30  -5   26.22    2.36
   0 -29   5   17.15    2.11
   0  29  -5   12.97    2.10
   0 -28   5   13.76    2.15
   0  28  -5   12.84    1.52
   0 -27   5   15.42    1.89
   0  27  -5   18.70    2.05
   0 -26   5   76.62    4.24
   0  26  -5   91.37    3.40
   0 -25   5  276.66    7.63
   0  25  -5  304.43    7.68
   0 -24   5    4.49    1.13
   0  24  -5    3.17    1.10
   0 -23   5  116.94    4.96
   0  23  -5  120.66    3.74
   0 -22   5    6.72    1.13
   0  22  -5    6.78    1.21
   0 -21   5   10.57    1.30
   0  21  -5    9.53    0.93
   0 -20   5   22.40    1.29
   0  20  -5   19.95    1.31
   0 -19   5  123.74    4.83
   0  19  -5  115.52    3.31
   0 -18   5   73.43    2.33
   0  18  -5   86.10    2.76
   0 -17   5   19.28    1.07
   0  17  -5   17.51    1.07
   0 -16   5   18.04    1.43
   0  16  -5   18.38    1.00
   0 -15   5  106.52    4.35
   0  15  -5   97.18    3.12
   0 -14   5  352.37   12.86
   0  14  -5  371.29    9.47
   0 -13   5  637.34   21.46
   0  13  -5  602.49   14.29
   0 -12   5   38.51    1.85
   0  12  -5   35.73    1.66
   0 -11   5   83.33    3.30
   0  11  -5   93.42    3.46
   0 -10   5  236.36    9.07
   0  10  -5  271.38    6.77
   0  -9   5  720.49   23.60
   0   9  -5  678.59   16.01
   0  -8   5  809.38   26.41
   0   8  -5  769.23   17.62
   0  -7   5  333.14   11.12
   0   7  -5  341.21    8.12
   0  -6   5  761.88   17.45
   0   6  -5  797.37   18.01
   0  -5   5   19.85    0.76
   0   5  -5   21.63    0.76
   0  -4   5    3.80    0.43
   0   4  -5    1.91    0.22
   0  -3   5  507.70   11.42
   0  -2   5  114.39    2.98
   0   2  -5  126.89    4.41
   0  -1   5  213.46    7.51
   0   1  -5  207.15    7.34
   0   0   5    0.65    0.35
   0   0  -5    1.02    0.31
   0   1   5  222.85    7.73
   0  -1  -5  233.18    5.75
   0   2   5  117.37    4.50
   0  -2  -5  117.93    4.37
   0   3   5  506.49   12.32
   0  -3  -5  485.65   16.06
   0   4   5    3.35    0.46
   0  -4  -5    1.73    0.54
   0   5   5   22.57    1.26
   0  -5  -5   21.11    0.80
   0   6   5  787.45   25.69
   0  -6  -5  711.24   23.97
   0   7   5  344.04    8.43
   0  -7  -5  352.65    8.57
   0   8   5  749.10   24.21
   0  -8  -5  729.97   17.07
   0   9   5  675.53   22.48
   0  -9  -5  679.17   23.28
   0  10   5  244.50    8.35
   0 -10  -5  229.92    6.00
   0  11   5   98.35    3.77
   0 -11  -5   95.49    2.90
   0 -12  -5   32.47    1.80
   0  13   5  590.78   19.11
   0  14   5  402.94   10.05
   0  15   5   93.98    3.60
   0 -15  -5   99.48    5.01
   0  16   5   15.92    1.09
   0 -16  -5   18.62    1.19
   0  17   5   16.63    1.40
   0 -17  -5   20.29    1.01
   0  18   5   80.62    2.84
   0 -18  -5   74.16    2.74
   0  19   5  108.89    4.27
   0 -19  -5  115.27    4.78
   0  20   5   20.13    1.84
   0 -20  -5   19.31    1.24
   0  21   5    8.00    1.30
   0 -21  -5   12.03    1.78
   0  22   5    5.41    1.55
   0 -22  -5    4.02    0.99
   0  23   5  115.20    4.76
   0 -23  -5  113.62    3.80
   0  24   5    5.21    1.54
   0 -24  -5    2.24    1.09
   0  25   5  277.96    7.29
   0 -25  -5  300.73   11.53
   0  26   5   75.36    4.37
   0 -26  -5   79.41    4.01
   0  27   5   14.44    2.49
   0 -27  -5   15.49    1.40
   0  28   5   13.92    1.92
   0 -28  -5   13.21    1.68
   0  29   5   17.20    2.96
   0 -29  -5   14.30    1.86
   0  30   5   23.39    2.09
   0 -30  -5   21.93    2.30
   0 -32   6   29.89    3.50
   0  32  -6   28.32    3.43
   0 -31   6   48.68    5.32
   0  31  -6   40.33    3.41
   0 -30   6    1.77    2.65
   0  30  -6    1.20    2.45
   0 -29   6    5.62    3.54
   0  29  -6    4.65    2.29
   0 -28   6   12.59    1.81
   0  28  -6   12.67    1.55
   0 -27   6   19.66    1.73
   0  27  -6   17.78    1.66
   0 -26   6   10.50    2.04
   0  26  -6   10.99    1.55
   0 -25   6   -0.92    1.33
   0  25  -6   -0.17    1.50
   0 -24   6    4.31    1.33
   0  24  -6    3.28    0.99
   0 -23   6    4.28    1.21
   0  23  -6    4.28    1.25
   0 -22   6    2.78    1.16
   0  22  -6    5.23    0.88
   0 -21   6  357.51    9.07
   0  21  -6  389.32   10.36
   0 -20   6   90.63    2.95
   0  20  -6   95.40    3.97
   0 -19   6  148.76    6.05
   0  19  -6  141.32    3.95
   0 -18   6  313.91    7.86
   0  18  -6  324.81    8.14
   0 -17   6  457.33   10.97
   0  17  -6  511.21   11.99
   0 -16   6  224.54    8.46
   0  16  -6  216.20    7.78
   0 -15   6  657.50   22.09
   0  15  -6  564.57   18.67
   0 -14   6  135.05    5.32
   0  14  -6  134.65    3.62
   0 -13   6  643.45   21.89
   0  13  -6  678.91   16.21
   0 -12   6   14.71    0.95
   0  12  -6   15.89    0.97
   0 -11   6 1512.65   48.79
   0  11  -6  996.52   22.88
   0  10  -6  851.92   19.45
   0  -9   6  638.65   21.16
   0   9  -6  662.03   22.00
   0  -8   6  580.97   19.23
   0   8  -6  510.21   12.05
   0  -7   6  238.14    8.24
   0   7  -6  241.19    6.22
   0  -6   6  181.59    4.99
   0   6  -6  207.39    5.18
   0  -4   6  361.49    8.87
   0   4  -6  332.70    7.94
   0  -3   6  296.89    9.90
   0   3  -6  330.29   11.38
   0  -2   6 1114.89   34.73
   0   2  -6  929.63   29.75
   0   0   6  283.69    9.95
   0   2   6 1263.50   28.88
   0  -2  -6 1155.28   37.30
   0   3   6  300.07    7.46
   0  -3  -6  308.38    7.63
   0   4   6  371.79    8.81
   0  -4  -6  347.74   11.60
   0   5   6 2689.25   60.19
   0  -5  -6 2854.29   89.07
   0   6   6  166.14    4.53
   0  -6  -6  167.32    4.48
   0   7   6  230.58    8.56
   0  -7  -6  234.76    9.41
   0   8   6  511.90   12.51
   0  -8  -6  504.42   12.06
   0   9   6  607.48   14.49
   0  -9  -6  627.09   21.48
   0  10   6  809.09   19.14
   0 -10  -6  822.64   19.15
   0  11   6 1009.74   24.07
   0  12   6   15.05    1.20
   0 -12  -6   14.26    0.82
   0  13   6  626.86   19.98
   0 -13  -6  612.43   22.12
   0 -14  -6  132.99    5.26
   0  15   6  545.46   18.98
   0  16   6  227.79    6.26
   0 -16  -6  215.91    8.06
   0  17   6  476.67   17.27
   0 -17  -6  473.00   16.76
   0  18   6  294.96    8.07
   0 -18  -6  296.71   10.76
   0  19   6  138.48    3.79
   0 -19  -6  145.02    4.44
   0  20   6   84.03    4.38
   0 -20  -6   87.51    3.81
   0  21   6  346.75    9.07
   0 -21  -6  337.75    8.94
   0  22   6    5.16    1.41
   0 -22  -6    5.68    1.25
   0  23   6    2.45    1.46
   0 -23  -6    3.52    1.17
   0  24   6    4.48    1.36
   0 -24  -6    2.98    0.96
   0  25   6   -2.26    2.36
   0 -25  -6    0.12    1.40
   0  26   6   14.90    3.19
   0 -26  -6    8.58    1.32
   0  27   6   20.74    3.45
   0 -27  -6   18.58    2.21
   0  28   6   11.69    2.14
   0 -28  -6   12.85    1.83
   0  29   6    6.46    2.43
   0 -29  -6    4.06    1.68
   0  30   6    2.04    2.28
   0 -30  -6    4.12    2.71
   0 -32   7    0.48    1.12
   0  32  -7    1.34    2.69
   0 -31   7   10.93    4.40
   0  31  -7   10.20    3.10
   0 -30   7    0.77    2.80
   0  30  -7    3.66    2.37
   0 -29   7   30.22    3.87
   0  29  -7   22.28    2.55
   0 -28   7    8.13    1.94
   0  28  -7   14.25    2.35
   0 -27   7    5.40    1.79
   0  27  -7    5.01    1.44
   0 -26   7  142.14    4.29
   0  26  -7  144.89    4.48
   0 -25   7    0.32    1.44
   0  25  -7    1.47    2.35
   0 -24   7  123.49    3.75
   0  24  -7  144.30    4.40
   0 -23   7   23.66    1.98
   0  23  -7   27.24    1.57
   0 -22   7  298.37    8.02
   0  22  -7  240.00    6.88
   0 -21   7   25.80    1.78
   0  21  -7   26.16    1.37
   0 -20   7    4.37    1.05
   0  20  -7    7.48    0.87
   0 -19   7    9.02    0.82
   0  19  -7    8.57    0.85
   0 -18   7  349.34    8.42
   0  18  -7  381.27    9.51
   0 -17   7   80.94    3.56
   0  17  -7  114.80    4.39
   0 -16   7   29.31    1.87
   0  16  -7   22.42    1.63
   0 -15   7   13.23    0.85
   0  15  -7   16.47    0.95
   0 -14   7  181.91    6.78
   0  14  -7  186.06    5.05
   0 -13   7  125.98    5.02
   0  13  -7  135.40    4.92
   0 -12   7   15.29    1.07
   0  12  -7   14.71    1.07
   0 -11   7  223.97    7.67
   0  11  -7  271.38    6.58
   0 -10   7 1926.07   61.92
   0  10  -7 1437.42   32.03
   0  -9   7   66.02    2.68
   0   9  -7   49.03    1.63
   0  -8   7   62.06    2.53
   0   8  -7   80.57    2.28
   0  -7   7  129.01    4.83
   0   7  -7  112.77    3.99
   0  -5   7  914.91   22.30
   0   5  -7  748.78   23.79
   0  -4   7  308.82   11.15
   0  -3   7   17.14    0.76
   0   3  -7   19.76    1.09
   0  -2   7    7.78    0.59
   0   2  -7    6.69    0.57
   0  -1   7  476.02   15.91
   0   1  -7  518.32   17.08
   0   0   7   -0.37    0.44
   0  -1  -7  507.09   11.74
   0   2   7    9.27    0.88
   0  -2  -7    7.54    0.40
   0   3   7   21.26    1.34
   0  -3  -7   19.61    1.08
   0   4   7  293.68    7.35
   0  -4  -7  276.29    6.40
   0   5   7  863.68   29.62
   0  -5  -7  842.98   19.97
   0   6   7 3145.57   70.12
   0  -6  -7 3385.61  104.96
   0   7   7  112.04    4.44
   0  -7  -7  114.05    3.08
   0   8   7   73.54    2.34
   0  -8  -7   73.33    3.26
   0   9   7   52.72    1.75
   0  -9  -7   51.32    1.68
   0  10   7 1525.53   35.16
   0 -10  -7 1476.03   48.64
   0  11   7  259.13    6.90
   0 -11  -7  262.98    6.86
   0  12   7   16.50    1.40
   0 -12  -7   14.45    1.21
   0  13   7  134.58    5.11
   0 -13  -7  137.41    6.10
   0  14   7  177.55    4.89
   0  15   7   15.80    1.57
   0 -15  -7   13.69    1.31
   0  16   7   27.12    2.02
   0  18   7  360.49    9.74
   0 -18  -7  389.89   16.10
   0  19   7    8.45    1.22
   0 -19  -7    1.51    1.13
   0  20   7    3.57    1.44
   0 -20  -7    6.55    1.04
   0  21   7   22.07    1.61
   0 -21  -7   22.96    2.23
   0  22   7  234.60    8.68
   0 -22  -7  244.94    6.80
   0  23   7   23.37    2.75
   0 -23  -7   22.23    1.55
   0  24   7  122.63    4.18
   0 -24  -7  117.02    5.84
   0  25   7   -0.40    1.87
   0 -25  -7    0.57    1.19
   0  26   7  130.78    5.44
   0 -26  -7  152.57    4.68
   0  27   7    4.63    2.18
   0 -27  -7    4.35    1.65
   0  28   7    8.43    2.42
   0 -28  -7    9.02    3.01
   0  29   7   18.72    3.10
   0 -29  -7   22.07    1.94
   0 -32   8   37.32    2.57
   0  32  -8   30.25    2.30
   0 -31   8    2.24    2.57
   0  31  -8    1.76    3.11
   0 -30   8   14.96    4.47
   0  30  -8   19.38    2.77
   0 -29   8   -0.11    2.63
   0  29  -8    1.20    2.57
   0 -28   8   15.38    2.13
   0  28  -8   15.94    1.88
   0 -27   8   21.79    2.16
   0  27  -8   23.95    2.16
   0 -26   8   -1.37    1.72
   0  26  -8    0.70    1.77
   0 -25   8  105.02    4.64
   0  25  -8  116.46    3.75
   0 -24   8    1.85    1.14
   0  24  -8   -0.35    2.25
   0 -23   8   49.07    3.09
   0  23  -8   48.94    2.00
   0 -22   8   51.90    3.24
   0  22  -8   51.29    2.24
   0 -21   8  163.67    4.82
   0  21  -8  148.77    4.65
   0 -20   8  234.42    8.33
   0  20  -8  213.98    8.51
   0 -19   8   37.00    2.20
   0  19  -8   47.30    1.75
   0 -18   8   10.35    1.45
   0  18  -8    9.42    0.90
   0 -17   8   35.75    1.83
   0  17  -8   39.09    1.50
   0 -16   8  307.94   11.15
   0  16  -8  345.65   12.17
   0 -15   8   35.67    1.69
   0  15  -8   44.59    1.49
   0 -14   8  248.24    8.95
   0  14  -8  215.56    5.67
   0 -13   8  419.89   14.75
   0  13  -8  374.52    8.89
   0 -12   8  217.38    7.83
   0  12  -8  219.09    5.63
   0 -11   8    6.84    0.84
   0  11  -8    6.76    0.57
   0 -10   8    5.79    0.78
   0  10  -8    5.30    0.46
   0  -9   8  494.51   16.96
   0   9  -8  408.75    9.96
   0  -8   8   17.49    0.99
   0   8  -8   11.75    0.52
   0  -7   8    0.73    0.31
   0   7  -8    2.73    0.32
   0  -6   8    1.60    0.30
   0   6  -8    2.29    0.31
   0  -5   8  132.57    3.57
   0   5  -8  123.23    4.11
   0  -4   8 2008.40   45.43
   0  -3   8 1707.46   37.73
   0   3  -8 1356.04   45.95
   0  -2   8    4.00    0.37
   0   2  -8    3.20    0.52
   0  -1   8   84.03    3.44
   0   1  -8   72.68    2.72
   0   0   8 1805.66   58.46
   0  -1  -8   85.79    2.28
   0   2   8    4.52    0.66
   0  -2  -8    4.98    0.62
   0  -3  -8 1779.12   40.06
   0   4   8 2122.57   68.33
   0  -4  -8 2083.37   47.05
   0   5   8  125.59    3.39
   0  -5  -8  125.76    4.98
   0  -6  -8    1.30    0.41
   0   7   8    0.41    0.85
   0  -7  -8    1.50    0.52
   0   8   8   12.48    0.99
   0  -8  -8   11.74    0.71
   0   9   8  395.26   13.99
   0  -9  -8  386.01    9.31
   0  10   8    4.60    0.80
   0 -10  -8    4.61    0.60
   0  11   8    4.93    0.85
   0 -11  -8    4.84    1.04
   0  12   8  220.65    5.86
   0 -12  -8  219.74    5.66
   0  13   8  349.96   12.58
   0 -13  -8  361.93    8.85
   0  14   8  217.49    5.94
   0 -14  -8  211.69    8.22
   0  15   8   39.28    2.41
   0 -15  -8   39.57    2.19
   0  16   8  308.38    8.32
   0 -16  -8  316.71   11.58
   0  17   8   37.05    2.58
   0 -17  -8   34.85    1.78
   0 -18  -8    9.95    1.16
   0 -19  -8   45.54    2.95
   0  20   8  201.00    8.09
   0  21   8  140.23    4.27
   0  22   8   55.27    3.57
   0 -22  -8   49.34    1.99
   0  23   8   39.23    1.95
   0 -23  -8   41.26    1.93
   0  24   8    1.66    2.36
   0 -24  -8    3.02    1.44
   0  25   8  104.25    5.18
   0 -25  -8  106.75    4.60
   0  26   8    0.35    1.66
   0 -26  -8    1.26    1.11
   0  27   8   18.11    2.12
   0 -27  -8   21.64    2.11
   0  28   8   14.23    4.02
   0 -28  -8    9.18    2.37
   0  29   8    0.56    2.55
   0 -29  -8    1.09    1.49
   0 -31   9   19.48    3.91
   0  31  -9   13.57    3.08
   0 -30   9   -0.61    4.04
   0  30  -9   -0.13    3.04
   0 -29   9   48.52    2.89
   0  29  -9   46.25    2.80
   0 -28   9   11.78    3.43
   0  28  -9   16.19    2.07
   0 -27   9    3.28    1.98
   0  27  -9    3.67    2.00
   0 -26   9    2.20    2.49
   0  26  -9    0.94    1.49
   0 -25   9  216.89    8.79
   0  25  -9  164.88    4.84
   0 -24   9  205.20    5.84
   0  24  -9  218.01    5.72
   0 -23   9  441.30   15.68
   0  23  -9  486.66   11.86
   0 -22   9   61.38    3.35
   0  22  -9   60.29    2.33
   0 -21   9    2.69    1.06
   0  21  -9    2.01    1.09
   0 -20   9  150.85    4.32
   0  20  -9  164.85    4.53
   0 -19   9   56.70    2.15
   0  19  -9   54.79    2.09
   0 -18   9    8.18    0.88
   0  18  -9    8.05    0.90
   0 -17   9   -0.47    1.13
   0  17  -9   -0.05    0.71
   0 -16   9   26.18    1.67
   0  16  -9   20.37    1.03
   0 -15   9   42.24    2.13
   0  15  -9   40.71    2.04
   0 -14   9  766.86   25.07
   0  14  -9  475.77   17.87
   0  13  -9    4.51    0.60
   0 -12   9   29.37    1.81
   0  12  -9   28.99    1.07
   0 -11   9 1489.18   46.15
   0  11  -9 1831.48   57.63
   0 -10   9   94.23    3.83
   0  10  -9  156.96    3.93
   0  -9   9  186.53    6.81
   0   9  -9  260.99    6.47
   0  -8   9 2783.67   87.31
   0   8  -9 2546.97   56.32
   0  -7   9  974.75   22.88
   0   7  -9 1037.20   23.37
   0  -6   9    8.20    0.52
   0   6  -9   10.42    0.83
   0  -5   9 1122.95   25.87
   0   5  -9 1413.32   44.36
   0  -4   9 1029.89   35.50
   0   4  -9 1529.40   50.14
   0  -3   9  436.71   11.09
   0   3  -9  432.19   14.58
   0  -2   9  139.61    4.22
   0   2  -9  141.14    4.96
   0  -1   9   22.92    1.29
   0   1  -9   21.00    1.15
   0   0  -9   -0.17    0.26
   0  -1  -9   23.28    1.37
   0   2   9  143.40    5.99
   0  -2  -9  142.62    5.62
   0  -3  -9  420.71   13.98
   0  -4  -9 1074.74   24.57
   0   5   9 1160.64   37.95
   0  -5  -9 1114.95   25.89
   0  -6  -9    9.52    0.70
   0  -7  -9 1018.22   23.93
   0   8   9 2379.93   77.44
   0  -8  -9 2464.49   55.45
   0   9   9  239.31    6.26
   0  -9  -9  247.79    6.60
   0  10   9  137.96    5.53
   0 -10  -9  142.59    3.90
   0  11   9 1671.50   52.64
   0 -11  -9 1607.41   36.49
   0  12   9   29.59    1.86
   0 -12  -9   32.59    2.10
   0  13   9    5.79    0.79
   0 -13  -9    2.52    0.67
   0  14   9  478.39   17.12
   0 -14  -9  482.27   11.76
   0  15   9   44.27    1.86
   0 -15  -9   39.75    1.62
   0  16   9   18.14    1.92
   0 -16  -9   17.90    1.56
   0  17   9    1.21    1.05
   0 -17  -9    0.86    0.96
   0  18   9    7.37    1.36
   0 -18  -9    7.53    1.12
   0  19   9   53.90    2.17
   0 -19  -9   49.80    1.97
   0 -20  -9  150.77    6.64
   0  21   9    3.45    2.18
   0 -21  -9    3.17    0.97
   0  23   9  414.71   10.45
   0 -23  -9  428.37   11.07
   0  24   9  193.07    7.30
   0  25   9  145.98    4.82
   0 -25  -9  157.29    4.87
   0  26   9    1.37    2.01
   0 -26  -9    1.02    2.57
   0  27   9    3.79    2.66
   0 -27  -9    2.57    1.40
   0  28   9   12.27    3.92
   0 -28  -9   12.19    1.90
   0 -31  10   -2.35    3.23
   0  31 -10   -1.97    3.64
   0 -30  10   25.77    2.30
   0  30 -10   28.58    2.35
   0 -29  10   -0.33    3.99
   0  29 -10   -1.03    2.36
   0 -28  10    2.28    2.00
   0  28 -10    1.41    1.86
   0 -27  10    2.82    2.12
   0  27 -10    0.31    1.79
   0 -26  10    6.31    1.78
   0  26 -10    3.63    1.83
   0 -25  10    7.13    2.27
   0  25 -10    8.19    2.71
   0 -24  10   74.23    2.81
   0  24 -10   75.91    2.94
   0 -23  10  290.07   10.79
   0  23 -10  332.42    8.37
   0 -22  10  133.00    5.60
   0  22 -10  125.51    3.75
   0 -21  10   23.22    1.76
   0  21 -10   19.39    1.49
   0 -20  10   51.86    2.20
   0  20 -10   61.20    2.45
   0 -19  10  101.50    3.89
   0  19 -10  129.95    3.90
   0 -18  10   31.31    1.86
   0  18 -10   39.21    2.43
   0 -17  10    1.56    0.74
   0  17 -10    1.21    0.57
   0 -16  10    4.01    1.14
   0  16 -10    7.06    0.78
   0 -15  10  316.69   11.74
   0  15 -10  402.81   14.09
   0 -14  10  131.84    5.68
   0  14 -10  130.91    3.56
   0 -13  10    9.57    1.04
   0 -12  10   45.29    2.20
   0  12 -10   51.23    1.60
   0 -11  10  282.27   10.20
   0  11 -10  279.29    6.97
   0 -10  10   62.63    2.96
   0  10 -10   64.22    1.84
   0  -9  10  177.67    7.05
   0   9 -10  217.30    5.79
   0  -8  10   21.00    1.26
   0   8 -10   18.37    0.73
   0  -7  10  340.52    8.52
   0   7 -10  331.10    8.13
   0  -6  10   10.85    0.59
   0  -5  10   24.72    0.97
   0   5 -10   23.06    1.23
   0  -4  10   17.17    0.77
   0   4 -10   11.93    0.81
   0  -3  10  585.07   14.49
   0   3 -10  719.54   23.53
   0  -2  10   27.36    1.34
   0   2 -10   27.93    1.32
   0  -1  10   45.27    2.20
   0   1 -10   47.12    2.12
   0   0 -10  146.55    3.88
   0   1  10   46.99    2.71
   0  -1 -10   46.86    1.65
   0  -2 -10   23.69    0.82
   0   3  10  545.85   18.78
   0  -3 -10  600.16   19.73
   0   4  10   16.64    1.37
   0  -4 -10   15.53    1.02
   0   5  10   25.24    1.49
   0  -5 -10   28.52    1.09
   0  -6 -10    9.70    0.75
   0  -7 -10  325.64    8.20
   0   8  10   16.42    1.10
   0  -8 -10   15.72    0.82
   0   9  10  237.23    9.21
   0  -9 -10  211.35    5.43
   0  10  10   57.64    2.66
   0 -10 -10   59.46    2.60
   0  11  10  288.82    7.36
   0 -11 -10  295.36   10.55
   0  12  10   49.32    2.47
   0 -12 -10   47.38    1.70
   0  13  10   10.30    1.11
   0  14  10  125.78    3.75
   0 -14 -10  123.13    3.51
   0  15  10  359.25   12.25
   0 -15 -10  375.50    9.37
   0  16  10    7.24    1.11
   0 -16 -10    6.40    1.04
   0  17  10    2.24    1.47
   0 -17 -10    0.51    0.81
   0  18  10   31.95    1.69
   0 -18 -10   30.84    2.13
   0  19  10  115.26    4.99
   0 -19 -10  106.89    3.31
   0  20  10   49.03    2.85
   0 -20 -10   48.41    1.94
   0  21  10   19.14    1.59
   0 -21 -10   22.41    2.29
   0  22  10  117.20    5.00
   0 -22 -10  118.87    3.86
   0  23  10  299.54   10.68
   0 -23 -10  291.04    8.01
   0  24  10   66.80    4.32
   0  25  10    9.46    2.49
   0 -25 -10    7.59    2.78
   0 -26 -10    2.56    1.51
   0  27  10   -0.85    2.28
   0 -27 -10    3.43    2.99
   0  28  10    3.68    2.71
   0 -28 -10    0.32    1.87
   0 -30  11   52.00    3.58
   0  30 -11   38.86    3.37
   0 -29  11    7.49    3.17
   0  29 -11    6.15    3.09
   0 -28  11   63.15    5.21
   0  28 -11   60.73    2.92
   0 -27  11   17.64    2.56
   0  27 -11   16.26    2.36
   0 -26  11   12.22    1.97
   0  26 -11   12.30    2.05
   0 -25  11    4.76    2.06
   0  25 -11    5.15    1.61
   0 -24  11  335.28   13.16
   0  24 -11  381.78    9.54
   0 -23  11   -0.13    2.07
   0  23 -11    1.57    1.49
   0 -22  11    2.06    1.15
   0  22 -11    1.16    1.28
   0 -21  11   13.75    1.13
   0  21 -11   11.29    1.07
   0 -20  11   80.07    2.88
   0  20 -11   80.19    2.56
   0 -19  11   15.48    1.67
   0  19 -11   15.57    1.09
   0 -18  11    5.91    1.30
   0  18 -11    7.42    0.90
   0 -17  11   20.61    1.36
   0  17 -11   20.83    1.54
   0 -16  11    6.54    1.21
   0  16 -11    7.73    0.83
   0 -15  11  161.42    6.29
   0  15 -11  170.89    4.63
   0 -14  11  110.27    4.15
   0  14 -11  111.46    2.99
   0 -13  11  131.77    5.35
   0  13 -11  105.13    2.97
   0 -12  11 1697.54   54.56
   0  12 -11 1375.11   30.78
   0 -11  11  376.39   13.54
   0  11 -11  364.25   11.95
   0 -10  11   12.52    1.07
   0  10 -11   15.86    1.24
   0  -9  11  299.51    7.95
   0   9 -11  317.16    7.92
   0  -8  11 1372.80   32.07
   0   8 -11 1347.29   43.90
   0  -7  11   29.44    1.22
   0   7 -11   26.49    1.40
   0  -6  11   81.14    3.43
   0   6 -11   81.11    3.06
   0  -5  11   76.66    2.46
   0   5 -11   60.06    2.58
   0  -4  11  648.52   21.69
   0   4 -11 1021.05   32.85
   0  -3  11    4.16    0.60
   0   3 -11    2.82    0.42
   0  -2  11   16.58    0.83
   0   2 -11   16.18    0.84
   0  -1  11   42.71    2.31
   0   1 -11   50.58    1.64
   0   0 -11    0.62    0.40
   0  -1 -11   44.26    1.48
   0   2  11   14.67    1.11
   0  -2 -11   15.87    0.76
   0   3  11    5.41    1.02
   0  -3 -11    5.69    0.51
   0  -4 -11  750.11   17.17
   0   5  11   78.45    2.44
   0  -5 -11   80.74    2.47
   0  -6 -11   75.34    2.33
   0   7  11   27.01    1.55
   0  -7 -11   27.67    1.09
   0  -8 -11 1383.40   32.36
   0   9  11  289.14    9.82
   0  -9 -11  285.24    7.33
   0  10  11   13.55    1.25
   0 -10 -11   14.76    0.95
   0  11  11  363.38    9.46
   0 -11 -11  348.57    9.17
   0  12  11 1323.95   44.39
   0 -12 -11 1335.52   30.95
   0  13  11  103.92    3.25
   0 -13 -11  108.00    3.44
   0  14  11  108.64    4.82
   0 -14 -11  109.76    3.60
   0 -15 -11  184.03    7.88
   0  16  11    6.99    1.75
   0 -16 -11    9.09    1.19
   0  17  11   24.82    1.65
   0 -17 -11   25.83    2.10
   0  18  11    3.79    1.86
   0 -18 -11    6.36    1.33
   0  19  11   14.73    1.56
   0 -20 -11   72.04    3.94
   0  21  11   11.09    1.79
   0 -21 -11   10.82    1.18
   0  22  11    0.73    1.67
   0 -22 -11   -0.69    2.07
   0 -23 -11   -0.62    1.55
   0  24  11  349.66   13.14
   0 -24 -11  347.92    9.11
   0  25  11   -2.07    2.06
   0 -25 -11    4.24    1.81
   0  26  11    9.45    2.82
   0 -26 -11   12.94    1.92
   0 -29  12   -3.23    3.47
   0  29 -12    2.37    3.24
   0 -28  12   11.20    2.54
   0  28 -12   10.97    2.46
   0 -27  12   62.02    4.57
   0  27 -12   53.22    2.72
   0 -26  12   29.68    3.46
   0  26 -12   24.59    2.55
   0 -25  12   25.45    2.13
   0  25 -12   26.42    2.37
   0 -24  12   -0.17    2.32
   0  24 -12   -1.13    1.73
   0 -23  12   16.39    1.86
   0  23 -12   14.09    1.52
   0 -22  12   24.58    2.40
   0  22 -12   29.51    1.77
   0 -21  12   16.97    1.96
   0  21 -12   18.52    2.00
   0 -20  12   41.12    2.49
   0  20 -12   55.86    2.69
   0 -19  12    7.02    1.54
   0  19 -12    8.10    1.07
   0 -18  12   76.67    4.28
   0  18 -12   91.66    3.12
   0 -17  12    7.41    1.43
   0  17 -12    3.99    1.17
   0 -16  12    6.08    1.28
   0  16 -12    4.67    0.79
   0 -15  12   12.19    1.43
   0  15 -12    5.54    0.74
   0 -14  12  106.36    4.72
   0  14 -12  134.12    3.77
   0 -13  12   65.79    3.66
   0  13 -12   60.18    1.87
   0 -12  12   18.48    1.63
   0  12 -12   20.08    0.94
   0 -11  12  321.20   10.70
   0  11 -12  259.29    9.15
   0 -10  12   77.51    3.69
   0  10 -12   75.39    2.19
   0  -9  12  215.64    8.66
   0   9 -12  204.57    7.11
   0  -8  12   18.35    1.22
   0   8 -12   15.34    1.18
   0  -7  12  126.06    3.63
   0   7 -12  142.60    5.49
   0  -5  12    6.54    0.70
   0   5 -12    7.66    0.72
   0  -4  12   15.94    1.30
   0   4 -12    9.64    0.74
   0  -3  12  176.57    7.07
   0   3 -12  113.39    4.68
   0  -2  12   77.81    3.33
   0   2 -12   89.80    3.38
   0   1 -12    1.25    0.51
   0   0 -12  117.18    3.18
   0   1  12    2.14    0.56
   0  -1 -12    0.92    0.47
   0   2  12   80.79    3.54
   0  -2 -12   81.25    2.25
   0  -3 -12  188.40    4.92
   0  -4 -12   15.58    0.83
   0   5  12    6.11    0.96
   0  -5 -12    5.39    0.55
   0  -6 -12    8.67    0.72
   0   7  12  138.08    4.20
   0  -7 -12  138.30    4.94
   0   8  12   21.65    1.86
   0  -8 -12   18.07    1.26
   0  -9 -12  204.79    5.32
   0  10  12   76.60    4.39
   0 -10 -12   71.67    2.32
   0  11  12  279.31    7.80
   0 -11 -12  249.82    8.93
   0  12  12   20.08    1.69
   0 -12 -12   17.68    1.10
   0  13  12   55.61    2.73
   0 -13 -12   60.73    2.08
   0  14  12  134.17    5.40
   0 -14 -12  134.20    5.68
   0  15  12    5.26    0.95
   0 -15 -12    4.53    0.81
   0  16  12    3.40    1.63
   0 -16 -12    4.95    0.90
   0  17  12    7.13    1.30
   0 -17 -12    5.41    1.18
   0  18  12   90.89    4.59
   0 -18 -12   79.81    2.92
   0  19  12   10.26    2.13
   0 -19 -12    7.84    1.17
   0  20  12   57.02    2.44
   0 -20 -12   59.76    2.40
   0 -21 -12   18.80    1.57
   0  22  12   29.23    2.37
   0 -22 -12   29.37    1.62
   0  23  12   13.85    2.01
   0 -23 -12   12.61    2.67
   0 -24 -12    0.08    1.69
   0  25  12   16.57    2.42
   0 -25 -12   16.41    1.64
   0  26  12   16.23    2.67
   0 -26 -12   14.08    2.41
   0  27  12   34.31    3.67
   0 -27 -12   38.16    2.57
   0 -28  13   35.81    3.83
   0  28 -13   36.61    2.72
   0 -27  13   56.08    4.83
   0  27 -13   51.76    3.30
   0 -26  13   37.96    3.94
   0  26 -13   33.25    2.84
   0 -25  13   31.93    2.30
   0  25 -13   40.96    2.77
   0 -24  13    2.41    1.59
   0  24 -13    3.68    1.84
   0 -23  13   69.69    4.31
   0  23 -13  113.35    3.88
   0 -22  13   62.73    3.72
   0  22 -13   63.86    2.71
   0 -21  13   31.13    2.56
   0  21 -13   42.96    2.18
   0 -20  13   14.00    1.96
   0  20 -13   10.43    1.28
   0 -19  13    0.62    1.55
   0  19 -13    2.03    1.11
   0 -18  13   -0.48    1.04
   0  18 -13   -0.59    0.95
   0 -17  13   69.56    3.56
   0  17 -13   76.48    2.77
   0 -16  13  204.17    7.04
   0  16 -13  320.61    8.23
   0 -15  13  135.38    6.26
   0  15 -13  153.00    4.45
   0 -14  13   10.35    1.34
   0  14 -13   11.30    1.28
   0 -13  13   16.76    1.36
   0  13 -13   18.45    0.97
   0 -12  13    1.50    0.83
   0  12 -13    2.74    0.75
   0 -11  13  711.74   24.94
   0  11 -13  733.61   23.55
   0 -10  13  884.97   29.66
   0  10 -13  912.29   30.28
   0  -9  13   60.72    2.84
   0   9 -13   66.62    2.79
   0  -8  13   24.18    1.11
   0   8 -13   22.23    1.33
   0  -7  13  697.86   24.90
   0   7 -13  648.57   22.40
   0   6 -13  340.90   11.37
   0  -5  13 1526.24   35.97
   0   5 -13 1171.71   38.41
   0  -4  13  314.38    8.37
   0   4 -13  269.19   10.19
   0  -3  13    6.16    0.83
   0   3 -13    9.89    0.96
   0  -2  13  198.50    7.36
   0   2 -13  215.39    6.10
   0  -1  13  144.08    6.48
   0   1 -13  162.49    4.51
   0   0 -13    0.21    0.38
   0  -1 -13  154.13    4.12
   0  -2 -13  208.56    5.35
   0   3  13    5.53    1.11
   0  -3 -13    4.49    0.85
   0   4  13  259.71    9.82
   0  -4 -13  280.77    7.74
   0  -5 -13 1543.05   35.04
   0   6  13  443.38   14.83
   0  -6 -13  430.54   10.73
   0  -7 -13  680.97   16.33
   0   8  13   21.80    1.62
   0  -8 -13   23.23    1.07
   0   9  13   61.76    2.30
   0  -9 -13   61.78    2.05
   0  10  13  867.22   31.01
   0 -10 -13  894.86   21.34
   0  11  13  652.60   23.32
   0 -11 -13  689.65   17.19
   0 -12 -13    1.57    0.80
   0  13  13   15.78    1.21
   0 -13 -13   18.25    1.13
   0  14  13   10.29    1.72
   0 -14 -13   11.63    1.05
   0  15  13  130.25    3.68
   0 -15 -13  129.62    3.85
   0 -16 -13  306.86    8.20
   0  17  13   81.58    3.21
   0 -17 -13   70.84    2.50
   0  18  13    0.52    2.03
   0 -18 -13   -0.32    1.69
   0  19  13    1.57    2.23
   0 -19 -13    1.37    1.28
   0  20  13   11.66    1.69
   0 -20 -13   10.70    2.07
   0  21  13   37.83    3.56
   0 -21 -13   40.24    2.30
   0 -22 -13   62.90    2.55
   0  23  13  100.57    3.80
   0 -23 -13  102.63    3.33
   0  24  13    3.71    3.47
   0 -24 -13    2.49    2.68
   0 -25 -13   32.32    2.44
   0  26  13   26.38    2.62
   0 -26 -13   26.00    2.10
   0 -27  14   32.29    2.81
   0  27 -14   30.57    3.00
   0 -26  14   14.92    2.73
   0  26 -14    8.64    2.84
   0 -25  14    1.45    2.62
   0  25 -14    4.14    2.39
   0 -24  14    4.48    2.61
   0  24 -14    4.78    2.10
   0 -23  14   20.40    2.49
   0  23 -14   16.27    1.93
   0 -22  14   53.98    3.75
   0  22 -14   77.35    2.99
   0 -21  14   -0.35    2.16
   0  21 -14   -0.03    1.30
   0 -20  14   21.04    2.23
   0  20 -14   29.23    1.74
   0 -19  14    5.93    1.67
   0  19 -14    5.60    1.60
   0 -18  14   25.33    2.15
   0  18 -14   24.19    1.47
   0 -17  14    5.26    1.51
   0  17 -14    8.50    1.52
   0 -16  14  100.07    4.87
   0 -15  14   37.48    2.47
   0  15 -14   26.68    1.90
   0 -14  14   53.83    2.90
   0  14 -14   60.77    1.98
   0 -13  14   12.08    1.24
   0  13 -14   12.13    1.14
   0 -12  14   99.38    4.63
   0  12 -14   86.65    3.94
   0 -11  14  147.18    6.52
   0  11 -14  143.74    5.42
   0 -10  14   51.02    2.92
   0  10 -14   54.14    2.54
   0  -9  14   34.62    2.18
   0   9 -14   40.04    1.96
   0  -8  14   17.41    0.90
   0   8 -14   16.83    1.28
   0  -6  14  102.43    4.29
   0   6 -14  129.10    4.97
   0  -5  14  106.82    4.89
   0   5 -14  131.49    5.30
   0  -4  14   10.46    0.84
   0   4 -14    6.55    0.56
   0  -3  14    0.46    0.48
   0   3 -14    0.75    0.44
   0  -2  14   29.52    1.95
   0   2 -14   30.07    1.18
   0  -1  14   28.37    1.84
   0   1 -14   24.24    1.06
   0   0 -14  242.06    6.08
   0  -1 -14   25.29    1.08
   0  -2 -14   28.17    1.14
   0   3  14    1.11    0.93
   0  -3 -14    0.45    0.74
   0  -4 -14    7.79    0.65
   0  -5 -14  131.29    5.67
   0   6  14  103.44    4.25
   0  -6 -14  103.82    2.97
   0   7  14  236.23   10.25
   0  -7 -14  226.14    5.74
   0  -8 -14   20.26    1.09
   0  -9 -14   37.14    1.48
   0  10  14   48.80    2.75
   0 -10 -14   48.49    1.91
   0  11  14  157.41    7.69
   0 -11 -14  141.60    5.78
   0  12  14  105.15    3.93
   0 -12 -14   99.07    4.58
   0  13  14   11.94    1.87
   0 -13 -14   13.01    1.18
   0 -14 -14   58.28    2.11
   0  15  14   25.85    2.41
   0 -15 -14   30.40    2.33
   0 -16 -14   76.97    2.68
   0  17  14    7.11    1.48
   0 -17 -14    7.15    1.28
   0  18  14   20.29    2.55
   0 -18 -14   24.53    2.33
   0  19  14    7.77    2.46
   0 -19 -14    6.31    1.51
   0  20  14   29.23    2.14
   0 -20 -14   28.63    2.60
   0  21  14   -1.06    2.75
   0 -21 -14    0.61    2.27
   0  22  14   69.78    5.77
   0 -22 -14   72.01    2.81
   0  23  14   14.62    3.05
   0 -23 -14   16.28    1.79
   0  24  14    1.51    1.91
   0 -24 -14    3.17    1.78
   0  25  14    0.12    4.05
   0 -25 -14    1.79    1.96
   0 -26  15   19.36    4.00
   0  26 -15   29.32    3.17
   0 -25  15   22.17    3.84
   0  25 -15   27.35    2.94
   0 -24  15   28.86    3.28
   0  24 -15   25.10    2.64
   0 -23  15    8.61    2.49
   0  23 -15    9.27    2.13
   0 -22  15  115.38    5.45
   0  22 -15  125.53    4.12
   0 -21  15   27.74    1.95
   0  21 -15   27.53    3.26
   0 -20  15   12.36    2.27
   0  20 -15   16.10    1.54
   0 -19  15   59.73    3.31
   0  19 -15   69.44    2.99
   0 -18  15   39.95    2.84
   0  18 -15   44.30    2.02
   0 -17  15   75.78    3.48
   0  17 -15   80.64    4.79
   0 -16  15  121.18    5.81
   0  16 -15  103.91    4.78
   0 -15  15   17.29    1.83
   0  15 -15   21.34    1.87
   0 -14  15   23.35    1.81
   0 -13  15  193.90    7.78
   0  13 -15  176.54    6.79
   0 -12  15   88.58    4.13
   0  11 -15    4.29    1.04
   0  10 -15 1314.88   45.11
   0  -9  15  301.15   11.93
   0   9 -15  335.54   11.97
   0  -8  15   37.66    1.64
   0   8 -15   41.91    2.17
   0  -7  15   32.04    1.96
   0   7 -15   32.79    1.82
   0  -6  15  772.00   19.04
   0   6 -15  883.96   29.48
   0  -5  15  175.73    5.27
   0  -4  15   68.68    2.31
   0   4 -15   83.41    2.83
   0  -3  15  364.14   13.91
   0   3 -15  429.79   11.17
   0  -2  15  363.74   14.98
   0   2 -15  325.94    8.54
   0   1 -15   35.78    1.62
   0   0 -15    0.00    0.49
   0   1  15   37.35    1.65
   0  -1 -15   38.28    1.53
   0  -2 -15  291.15    7.66
   0   3  15  358.11   12.96
   0  -3 -15  380.15    9.34
   0  -4 -15   79.14    2.64
   0  -5 -15  186.17    5.58
   0   6  15  772.07   27.73
   0  -6 -15  762.04   17.45
   0   7  15   31.79    2.21
   0  -7 -15   27.86    1.32
   0   8  15   32.92    2.31
   0  -8 -15   33.95    2.24
   0   9  15  347.64   14.61
   0  -9 -15  319.66    8.33
   0 -10 -15 1323.32   30.51
   0 -11 -15    3.47    0.82
   0 -12 -15   91.36    3.13
   0 -13 -15  194.18    5.45
   0  14  15   21.69    1.58
   0 -14 -15   21.96    1.30
   0  15  15   23.83    2.62
   0 -15 -15   19.77    2.13
   0  16  15   89.52    4.52
   0 -16 -15   88.01    2.75
   0  17  15   74.70    2.81
   0 -17 -15   86.37    3.27
   0  18  15   36.70    3.26
   0 -18 -15   36.13    2.45
   0  19  15   65.26    4.78
   0 -19 -15   66.37    3.29
   0  20  15   15.82    1.86
   0 -20 -15   15.23    1.64
   0  21  15   27.57    2.70
   0 -21 -15   29.35    1.90
   0  22  15  114.93    6.13
   0 -22 -15  112.59    5.22
   0  23  15    8.59    2.47
   0 -23 -15    6.70    1.83
   0  24  15   21.01    3.62
   0 -24 -15   24.30    2.59
   0  25  15   20.99    3.48
   0 -25 -15   23.67    1.96
   0 -25  16   16.81    4.24
   0  25 -16   13.28    3.21
   0 -24  16    2.78    3.31
   0  24 -16    1.13    2.51
   0 -23  16    1.57    3.31
   0  23 -16    2.12    1.81
   0 -22  16    5.15    2.00
   0  22 -16    8.90    2.12
   0 -21  16   42.83    3.30
   0  21 -16   51.34    4.03
   0 -20  16    8.61    2.31
   0  20 -16    5.83    1.59
   0 -19  16   30.90    2.87
   0  19 -16   28.23    2.32
   0 -18  16   28.83    2.49
   0  18 -16   31.16    2.76
   0 -17  16   40.52    2.80
   0  17 -16   35.29    2.29
   0 -16  16   -0.14    1.39
   0  16 -16    1.49    1.47
   0 -15  16   -0.42    1.19
   0  15 -16    0.57    1.46
   0 -14  16   72.24    3.92
   0 -13  16  116.83    5.21
   0  13 -16  132.84    5.52
   0 -12  16    0.00    1.20
   0  12 -16    1.11    1.02
   0  11 -16    1.11    0.82
   0  10 -16   90.42    4.05
   0  -9  16  122.43    6.09
   0   9 -16  128.79    5.42
   0  -8  16   41.08    2.40
   0   8 -16   46.95    2.33
   0  -7  16   18.60    1.41
   0   7 -16   18.63    1.33
   0  -6  16  155.84    4.93
   0   6 -16  180.79    6.92
   0  -5  16   38.25    2.62
   0   5 -16   43.90    1.73
   0  -4  16   10.38    1.28
   0   4 -16   10.30    0.76
   0  -3  16    0.95    0.83
   0   3 -16    1.58    0.68
   0  -2  16   76.25    4.31
   0   2 -16   74.92    2.77
   0   1 -16  186.54    5.43
   0   0 -16  113.03    3.44
   0   1  16  176.14    6.96
   0  -1 -16  175.29    5.18
   0   2  16   64.35    3.23
   0  -2 -16   67.81    2.40
   0  -3 -16    2.50    0.66
   0  -4 -16   11.31    0.88
   0  -5 -16   45.21    1.72
   0   6  16  155.59    4.53
   0  -6 -16  160.68    4.44
   0  -7 -16   18.49    1.40
   0   8  16   35.75    2.47
   0  -8 -16   42.76    2.52
   0  -9 -16  126.11    3.58
   0  10  16   78.56    2.76
   0 -10 -16   84.43    2.68
   0  11  16   -1.50    1.56
   0 -11 -16    0.79    0.80
   0 -12 -16   -0.62    0.80
   0 -13 -16  120.52    3.65
   0  14  16   76.46    3.96
   0 -14 -16   61.56    3.19
   0 -15 -16    1.63    1.03
   0  16  16   -0.76    2.07
   0 -16 -16    0.33    1.16
   0 -17 -16   38.84    2.94
   0  18  16   25.57    3.12
   0 -18 -16   25.61    1.76
   0  19  16   26.94    2.26
   0 -19 -16   29.41    1.83
   0  20  16    6.07    2.05
   0 -20 -16    5.45    1.58
   0  21  16   49.15    3.39
   0 -21 -16   50.85    2.33
   0  22  16    4.34    2.46
   0 -22 -16    7.01    1.52
   0  23  16   -1.34    2.49
   0 -23 -16    1.51    3.02
   0  24  16    3.95    4.46
   0 -24 -16    0.91    2.54
   0 -23  17   20.72    3.74
   0  23 -17   17.53    4.83
   0 -22  17    4.95    3.31
   0  22 -17    5.73    3.39
   0 -21  17    0.93    2.51
   0  21 -17    1.54    2.79
   0 -20  17   38.90    3.29
   0  20 -17   33.95    3.36
   0 -19  17   10.21    2.29
   0  19 -17    8.73    2.42
   0  18 -17    0.31    2.31
   0  17 -17  199.50    7.33
   0  16 -17   -0.43    1.64
   0 -15  17   10.43    1.73
   0  15 -17   10.40    1.74
   0  14 -17    4.43    1.36
   0  12 -17  107.59    4.55
   0 -10  17    6.23    1.29
   0  10 -17    8.45    1.21
   0  -9  17  219.76    7.04
   0   9 -17  234.11    9.16
   0  -8  17  392.32   15.47
   0   8 -17  398.80    9.90
   0  -7  17   37.11    2.68
   0   7 -17   46.21    1.82
   0  -6  17    0.36    0.82
   0   6 -17    0.26    0.77
   0   5 -17   47.70    2.38
   0  -4  17   59.47    3.29
   0   4 -17   68.24    2.65
   0  -3  17  681.29   23.02
   0   3 -17  694.45   16.08
   0  -2  17   29.68    2.38
   0   2 -17   30.45    1.43
   0   1 -17  154.75    4.85
   0   0  17   -0.45    0.85
   0   0 -17    1.17    0.73
   0  -1 -17  144.86    4.08
   0   2  17   26.20    2.40
   0  -2 -17   28.65    1.36
   0   3  17  647.61   23.60
   0  -3 -17  694.45   17.43
   0   4  17   65.64    3.58
   0  -4 -17   68.27    2.32
   0  -5 -17   49.30    1.84
   0   6  17    0.86    1.44
   0  -6 -17    0.95    0.75
   0  -7 -17   42.98    1.84
   0   8  17  385.33    9.97
   0  -8 -17  385.66    9.50
   0  -9 -17  218.70    6.35
   0 -10 -17    7.88    0.97
   0  11  17  111.11    5.13
   0 -11 -17  124.88    4.37
   0  12  17  100.40    5.23
   0 -12 -17  100.29    4.47
   0  13  17  113.36    5.89
   0 -13 -17  115.46    3.49
   0  14  17    4.14    1.56
   0 -14 -17    5.24    1.38
   0 -15 -17    8.27    1.49
   0  16  17    1.24    2.53
   0 -16 -17    0.40    1.40
   0 -17 -17  186.90    5.12
   0  18  17    1.37    1.91
   0 -18 -17    0.89    1.67
   0  19  17    7.65    3.20
   0 -19 -17   10.59    1.57
   0 -20 -17   36.57    2.10
   0 -21 -17    0.56    1.42
   0  22  17    5.98    3.51
   0 -22 -17    3.03    2.08
   0 -23 -17   13.93    2.40
   0 -22  18    7.16    2.75
   0  22 -18    9.22    2.55
   0 -21  18   31.46    3.01
   0  21 -18   36.94    3.51
   0 -20  18    6.12    2.69
   0  20 -18   10.16    2.94
   0  19 -18   15.35    2.65
   0 -18  18   58.59    3.56
   0  18 -18   63.69    3.88
   0 -17  18   20.40    2.28
   0  17 -18   16.94    2.34
   0  16 -18    5.79    1.96
   0  15 -18   87.83    4.23
   0  11 -18    0.77    1.26
   0  10 -18    0.84    1.05
   0   9 -18    3.48    0.91
   0  -8  18   16.80    1.52
   0   8 -18   16.12    1.17
   0  -7  18    6.61    0.85
   0   7 -18    8.89    1.25
   0  -6  18    5.18    1.21
   0   6 -18    5.39    1.24
   0  -5  18   51.58    3.00
   0   5 -18   64.46    2.35
   0  -4  18   37.51    2.73
   0   4 -18   43.69    1.85
   0  -3  18  111.90    6.09
   0   3 -18   91.35    3.11
   0  -2  18    1.74    1.11
   0   2 -18    1.36    0.65
   0   1 -18   26.04    1.31
   0   0  18    5.89    1.37
   0   0 -18    7.07    0.95
   0   1  18   24.24    2.08
   0  -1 -18   28.27    1.45
   0  -2 -18    0.30    0.60
   0   3  18  104.49    5.00
   0  -3 -18  105.61    3.30
   0  -4 -18   42.42    2.65
   0   5  18   52.88    3.32
   0  -5 -18   55.94    2.08
   0  -6 -18    5.10    1.06
   0  -7 -18    7.91    0.86
   0   8  18   13.16    2.06
   0  -8 -18   13.89    1.18
   0  -9 -18    2.09    0.92
   0  10  18    0.87    1.79
   0 -10 -18    0.49    1.01
   0 -11 -18    1.76    1.06
   0 -12 -18   65.13    2.78
   0 -13 -18    9.82    1.62
   0 -14 -18    0.20    1.39
   0  15  18   84.27    5.02
   0 -15 -18   82.33    3.14
   0  16  18    4.00    1.95
   0 -16 -18    6.99    1.72
   0 -17 -18   18.72    1.71
   0  18  18   60.89    4.42
   0 -18 -18   59.63    2.63
   0  19  18   12.59    3.45
   0 -19 -18   15.34    2.44
   0  20  18    8.09    3.69
   0 -20 -18    5.59    1.87
   0 -21 -18   30.73    3.85
   0 -22 -18    6.62    2.46
   0  19 -19   17.73    2.19
   0  18 -19    3.33    2.10
   0  17 -19    9.62    2.08
   0 -13  19   63.51    3.67
   0  12 -19    2.44    1.24
   0  11 -19  184.60    7.54
   0  10 -19  156.22    4.72
   0   9 -19    4.41    0.92
   0  -8  19  271.10   10.50
   0   8 -19  262.59    7.28
   0  -7  19    4.45    1.27
   0   7 -19    0.91    0.96
   0  -6  19    1.09    1.34
   0   6 -19   -0.55    0.87
   0  -5  19   78.39    4.11
   0   5 -19   78.72    2.81
   0  -4  19   88.36    4.26
   0   4 -19   87.02    3.33
   0  -3  19  262.69    9.99
   0   3 -19  235.89    6.79
   0  -2  19    5.69    1.11
   0   2 -19    7.51    0.99
   0  -1  19  523.45   18.66
   0   1 -19  534.16   12.94
   0   0  19    1.29    1.60
   0   0 -19   -0.41    0.98
   0  -1 -19  579.40   15.80
   0   2  19    7.27    1.82
   0  -2 -19    6.39    1.10
   0  -3 -19  254.37    7.45
   0   4  19   90.51    4.80
   0  -4 -19   94.19    3.49
   0  -5 -19   74.72    2.70
   0  -6 -19    0.29    0.77
   0  -7 -19    2.52    1.17
   0  -8 -19  308.16    8.88
   0  -9 -19    4.51    1.35
   0 -10 -19  168.10    6.65
   0 -11 -19  232.51    6.47
   0  12  19    5.23    2.55
   0 -12 -19    3.23    2.11
   0 -13 -19   72.67    3.17
   0 -14 -19   31.64    1.90
   0  15  19  291.50   11.41
   0 -15 -19  280.02   10.49
   0 -16 -19   55.98    2.55
   0  17  19   12.04    3.18
   0 -17 -19   13.78    1.94
   0  18  19    2.03    3.19
   0 -18 -19    1.28    2.09
   0  19  19   14.86    3.87
   0 -19 -19   19.74    3.61
   0 -20 -19    9.23    1.87
   0 -21 -19    1.67    2.59
   0  13 -20   22.91    1.26
   0  12 -20    3.91    1.08
   0  11 -20   98.86    4.18
   0  10 -20   34.19    1.69
   0   9 -20   31.24    1.56
   0  -8  20    5.51    1.50
   0   8 -20    3.42    0.98
   0  -7  20   10.49    1.53
   0   7 -20   10.40    1.00
   0  -6  20   16.68    1.84
   0   6 -20   12.19    1.19
   0  -5  20   55.27    3.53
   0   5 -20   49.32    2.34
   0  -4  20   13.86    2.02
   0   4 -20   11.90    1.40
   0  -3  20    0.15    1.44
   0   3 -20   -0.08    1.01
   0  -2  20   -1.92    1.62
   0   2 -20    0.09    1.00
   0  -1  20   44.91    3.11
   0   1 -20   40.39    1.85
   0   0  20   89.73    4.25
   0   0 -20   80.58    2.90
   0   1  20   39.98    3.30
   0  -1 -20   39.80    1.91
   0  -2 -20    0.59    0.90
   0  -3 -20    0.59    0.85
   0  -4 -20   14.18    1.46
   0  -5 -20   59.22    2.36
   0   6  20   14.05    2.34
   0  -6 -20   19.00    2.33
   0   7  20   14.06    2.52
   0  -7 -20   14.51    1.61
   0  -8 -20    3.60    1.27
   0  -9 -20   35.20    2.41
   0  10  20   34.71    3.26
   0 -10 -20   37.27    1.97
   0 -11 -20  121.42    5.04
   0  12  20    5.90    2.76
   0 -12 -20    1.30    1.68
   0  13  20   25.93    2.28
   0 -13 -20   32.52    2.25
   0  14  20    4.87    3.02
   0 -14 -20    6.12    1.93
   0 -15 -20   25.95    2.25
   0 -16 -20   34.70    3.04
   0  17  20    7.65    3.56
   0 -17 -20    3.86    2.34
   0 -18 -20    0.00    2.03
   0  19  20   22.17    3.11
   0 -19 -20   23.94    3.94
   0  20  20   17.12    4.42
   0 -20 -20   12.02    2.37
   0 -21 -20   25.05    3.80
   0  10 -21   46.19    1.76
   0   9 -21   42.96    2.89
   0   8 -21    1.95    1.39
   0  -7  21   95.24    5.08
   0   7 -21   99.45    3.27
   0  -6  21   10.35    1.84
   0   6 -21   10.41    2.09
   0  -5  21   85.94    4.67
   0  -4  21   67.31    4.12
   0   4 -21   73.97    2.87
   0  -3  21    1.43    1.80
   0   3 -21    0.27    1.10
   0  -2  21    1.00    1.79
   0   2 -21   -0.48    1.09
   0  -1  21  135.58    6.62
   0   1 -21  102.88    6.89
   0   0  21   -0.01    1.79
   0   0 -21   -1.16    1.88
   0  -1 -21  148.22    6.44
   0   2  21   -0.28    1.96
   0  -2 -21    2.31    2.03
   0  -3 -21    1.41    2.03
   0   4  21   80.78    4.17
   0  -4 -21   75.75    4.12
   0   5  21   83.20    4.69
   0  -5 -21   78.10    4.18
   0   6  21   11.39    2.25
   0  -6 -21   10.77    1.32
   0  -7 -21  104.02    3.41
   0  -8 -21    1.53    1.30
   0  -9 -21   44.68    2.38
   0 -10 -21   57.26    2.57
   0  11  21  271.97   10.30
   0 -11 -21  272.22    7.39
   0  12  21    1.65    3.04
   0 -12 -21    1.45    1.55
   0  13  21   34.88    3.53
   0 -13 -21   34.61    3.31
   0 -14 -21   30.19    3.54
   0 -15 -21   53.71    4.20
   0 -16 -21   24.36    2.31
   0  17  21   10.84    4.16
   0 -17 -21   10.29    3.84
   0 -18 -21   -0.06    1.92
   0  19  21    8.36    4.93
   0 -19 -21   13.41    2.71
   0 -20 -21   -0.31    2.18
   0   8 -22   66.81    3.59
   0  -7  22   46.12    3.10
   0   7 -22   44.96    2.27
   0  -6  22    0.94    1.96
   0   6 -22   -0.58    2.04
   0  -5  22   13.58    2.34
   0   5 -22   14.59    2.52
   0  -4  22   82.67    5.10
   0   4 -22   87.42    3.54
   0  -3  22   46.78    3.60
   0   3 -22   50.62    2.48
   0  -2  22    2.59    1.94
   0   2 -22    1.09    1.33
   0  -1  22   50.45    3.53
   0   1 -22   40.51    2.67
   0   0  22  228.12    8.57
   0   0 -22  240.77    6.87
   0   1  22   50.43    3.49
   0  -1 -22   55.49    2.57
   0   2  22    0.68    2.23
   0  -2 -22    1.63    1.62
   0   3  22   58.58    4.00
   0  -3 -22   58.76    4.64
   0  -4 -22   74.61    2.84
   0  -5 -22   18.13    1.62
   0  -6 -22   -0.38    1.48
   0  -7 -22   48.83    2.79
   0   8  22   69.88    5.87
   0  -8 -22   70.95    3.24
   0   9  22   58.72    4.71
   0  -9 -22   58.12    3.08
   0  10  22    2.21    3.29
   0 -10 -22    2.22    2.07
   0 -11 -22   25.67    3.62
   0 -12 -22   76.73    3.73
   0  13  22   72.08    5.27
   0 -13 -22   68.88    5.14
   0 -14 -22    6.14    1.91
   0  15  22    5.74    4.45
   0 -15 -22   11.31    3.65
   0  16  22   35.07    5.02
   0 -16 -22   35.58    3.22
   0 -17 -22   21.80    2.97
   0 -18 -22    2.75    3.32
   0 -19 -22   16.74    2.75
   0   8 -23    3.06    1.29
   0   7 -23   36.84    2.96
   0  -6  23    3.06    1.98
   0   6 -23    3.98    2.40
   0  -5  23    3.53    2.16
   0   5 -23    3.39    1.70
   0  -4  23    7.03    2.58
   0   4 -23    7.31    2.49
   0  -3  23   68.88    4.96
   0   3 -23   60.45    2.67
   0  -2  23    9.09    2.59
   0   2 -23    7.97    1.69
   0  -1  23   73.20    5.22
   0   1 -23   77.57    3.41
   0   0  23    0.14    2.51
   0   0 -23   -1.10    1.65
   0   1  23   85.87    4.99
   0  -1 -23   80.54    3.04
   0   2  23    4.66    2.89
   0  -2 -23    6.19    1.58
   0   3  23   60.27    4.85
   0  -3 -23   58.25    3.03
   0  -4 -23    7.85    2.00
   0   5  23    5.15    3.00
   0  -5 -23    5.15    2.02
   0  -6 -23    6.28    2.10
   0   7  23   57.47    4.70
   0  -7 -23   42.34    2.84
   0  -8 -23    4.43    1.56
   0  -9 -23  116.34    3.91
   0 -10 -23   11.50    2.66
   0  11  23   23.25    4.21
   0 -11 -23   34.74    3.99
   0 -12 -23   12.84    2.31
   0 -13 -23   75.94    3.49
   0 -14 -23    6.86    2.75
   0 -15 -23   46.33    3.37
   0 -16 -23    2.24    3.29
   0 -17 -23   22.63    3.04
   0 -18 -23   31.88    5.24
   0  -6  24   10.19    2.23
   0   6 -24   14.12    2.47
   0  -5  24   -1.13    2.87
   0   5 -24    0.67    1.71
   0   4 -24   66.20    3.19
   0   3 -24   -0.24    2.58
   0  -2  24  120.48    6.25
   0   2 -24  103.31    4.05
   0  -1  24    1.63    2.95
   0   1 -24    7.04    3.48
   0   0  24    2.16    2.85
   0   0 -24   -1.03    3.27
   0   1  24    2.85    2.95
   0  -1 -24    1.30    2.30
   0   2  24  103.91    6.78
   0  -2 -24  114.44    4.15
   0  -3 -24    3.51    1.92
   0   4  24   72.25    4.66
   0  -4 -24   97.03    6.77
   0   5  24   -0.25    3.75
   0  -5 -24   -0.16    2.27
   0   6  24   18.97    3.81
   0  -6 -24   15.87    2.44
   0  -7 -24  145.81    7.96
   0  -8 -24    4.57    2.56
   0  -9 -24  141.63    5.11
   0 -10 -24   21.37    2.73
   0 -11 -24   48.71    3.20
   0 -12 -24    3.19    2.35
   0  13  24   28.49    5.14
   0 -13 -24   30.29    2.41
   0 -14 -24   59.98    2.96
   0 -15 -24    8.52    2.45
   0 -16 -24    4.18    3.55
   0   6 -25   50.69    3.00
   0  -5  25   20.27    2.11
   0  -3  25   12.59    3.67
   0   3 -25   16.82    4.56
   0  -2  25   -0.80    3.28
   0   2 -25   -0.40    2.12
   0  -1  25    8.70    3.38
   0   1 -25    5.20    4.45
   0   0  25   -0.27    3.32
   0   0 -25   -3.01    3.48
   0   1  25    3.01    3.52
   0  -1 -25    2.56    2.60
   0   2  25    0.37    3.74
   0  -2 -25    0.25    2.49
   0  -3 -25   18.23    2.52
   0   4  25    0.66    4.28
   0  -4 -25    5.24    2.96
   0   5  25   27.20    4.58
   0  -5 -25   26.45    3.05
   0   6  25   74.26    5.94
   0  -6 -25   64.19    3.48
   0  -7 -25   28.56    4.88
   0   8  25   15.46    4.85
   0  -8 -25   11.33    2.86
   0   9  25    2.10    4.74
   0  -9 -25    0.37    3.00
   0  10  25    1.22    5.00
   0 -10 -25   -0.46    2.50
   0 -11 -25    0.87    3.03
   0 -12 -25    4.04    2.97
   0 -13 -25   75.02    4.26
   0 -14 -25    1.80    3.75
   0  15  25   16.15    4.91
   0 -15 -25    5.59    3.02
   0  -3  26    0.48    3.54
   0   3 -26   -0.62    3.83
   0  -2  26   -2.86    3.70
   0   2 -26    0.15    1.53
   0  -1  26    5.03    3.17
   0   1 -26    4.38    2.55
   0   0  26   25.02    5.01
   0   0 -26   28.48    3.50
   0   1  26    5.85    3.95
   0  -1 -26    4.25    3.12
   0   2  26    0.06    4.33
   0  -2 -26    2.09    3.20
   0   3  26   -3.27    2.91
   0  -3 -26    0.68    2.51
   0   4  26    3.57    4.89
   0  -4 -26    3.87    3.33
   0   5  26   84.30    5.40
   0  -5 -26   82.89    5.79
   0   6  26   -0.77    4.26
   0  -6 -26    0.86    3.26
   0   7  26   10.09    5.29
   0  -7 -26   16.04    4.63
   0   8  26   -0.10    4.99
   0  -8 -26    1.04    2.99
   0  -9 -26   26.26    2.59
   0 -10 -26    5.98    2.94
   0  11  26    1.23    4.52
   0 -11 -26    2.00    3.96
   0 -12 -26   15.89    3.11
   0  13  26   11.01    2.95
   0 -13 -26    3.28    1.24
   0 -14 -26   10.63    2.71
   0   4  27    0.73    4.16
   0   5  27    6.12    3.27
   0  -5 -27    2.22    2.66
   0   6  27   24.24    4.98
   0  -6 -27   15.87    5.04
   0   7  27    1.50    4.64
   0  -7 -27    2.27    5.70
   0   8  27    0.01    2.97
   0  -8 -27    4.50    2.38
   0  -9 -27   -0.37    1.68
   0 -10 -27   -0.56    2.88
  -1  -9 -27    0.24    1.74
   1   9  27   -1.08    3.73
  -1  -8 -27   37.69    2.10
   1   8  27   33.69    6.04
  -1  -7 -27    0.12    3.02
   1   7  27   -0.27    2.99
   1   6  27    0.50    1.26
  -1 -13 -26   11.10    3.03
  -1 -12 -26   44.01    2.72
   1  12  26   47.56    8.54
  -1 -11 -26   12.51    3.38
  -1 -10 -26   14.35    4.15
  -1  -9 -26    8.77    2.36
   1   9  26    7.08    2.49
  -1  -8 -26   10.56    3.19
   1   8  26    8.78    2.56
  -1  -7 -26    2.23    2.82
  -1  -6 -26   22.84    5.71
   1   6  26   19.21    5.32
  -1  -5 -26    0.12    2.79
  -1  -4 -26    0.80    3.23
   1   4  26   -0.64    4.89
  -1  -3 -26   37.51    3.90
   1   3  26   38.27    3.74
  -1  -2 -26  118.67    4.65
   1   2  26  104.12    6.48
  -1  -1 -26    2.52    2.94
   1   1  26   -1.08    4.45
  -1   0 -26   44.00    5.38
   1   0  26   37.26    4.58
  -1   1 -26   -1.74    3.01
   1  -1  26   -0.53    3.82
  -1   2 -26  112.15    4.57
   1  -2  26  112.91    6.55
  -1   3 -26   38.53    5.89
   1  -3  26   31.90    5.28
  -1 -14 -25    3.17    2.67
   1  14  25   -0.92    4.83
  -1 -13 -25   14.33    3.80
  -1 -12 -25   44.00    3.54
  -1 -11 -25   11.24    3.42
  -1 -10 -25    0.59    2.84
   1  10  25    2.73    5.74
  -1  -9 -25    5.41    2.94
  -1  -8 -25    0.16    2.55
   1   8  25    0.49    4.99
  -1  -7 -25   -1.84    2.98
   1   7  25   -2.55    4.74
  -1  -6 -25    8.62    3.23
  -1  -5 -25    5.32    4.82
   1   5  25    5.11    4.76
  -1  -4 -25   21.40    2.74
   1   4  25   14.85    4.63
  -1  -3 -25   10.44    2.99
   1   3  25    7.62    4.49
  -1  -2 -25   10.30    2.98
   1   2  25   11.34    4.43
  -1  -1 -25   17.55    2.89
   1   1  25   17.09    4.42
  -1   0 -25    1.16    4.35
   1   0  25   -1.20    4.11
  -1   1 -25   25.18    3.14
   1  -1  25   24.23    4.37
  -1   2 -25    7.77    2.73
   1  -2  25    5.18    3.47
  -1   3 -25   13.12    2.91
   1  -3  25   12.89    3.94
  -1   4 -25   22.34    3.31
  -1   5 -25    1.11    2.66
   1  -5  25    2.84    3.61
  -1   6 -25    6.10    2.54
   1  -6  25    9.65    3.92
  -1   7 -25   -0.68    2.17
   1  -7  25   -1.95    2.87
  -1 -15 -24   18.94    2.80
  -1 -14 -24  106.12    4.50
   1  14  24   99.11    7.50
  -1 -13 -24    0.47    2.63
   1  13  24   -0.15    5.18
  -1 -12 -24   14.38    2.38
  -1 -11 -24   -1.29    3.31
   1  11  24   -3.56    4.66
  -1 -10 -24   19.74    3.03
  -1  -9 -24    3.02    2.54
  -1  -8 -24    0.49    2.53
  -1  -7 -24   24.35    2.87
  -1  -6 -24   43.27    2.94
   1   6  24   43.63    4.86
  -1  -5 -24   21.70    2.79
  -1  -4 -24  208.79    6.77
   1   4  24  210.44    8.64
  -1  -3 -24  154.52    5.14
   1   3  24  144.10    6.76
  -1  -2 -24  195.45    5.74
   1   2  24  170.41    7.66
  -1  -1 -24   19.81    4.33
   1   1  24   28.23    4.03
  -1   0 -24   48.97    3.17
   1   0  24   53.54    5.22
  -1   1 -24   23.41    2.56
   1  -1  24   23.06    3.69
  -1   2 -24  213.41    6.36
   1  -2  24  182.42    8.09
  -1   3 -24  157.23    5.39
   1  -3  24  163.26    8.30
  -1   4 -24  205.66    7.09
   1  -4  24  203.66    8.04
  -1   5 -24   28.53    2.66
   1  -5  24   29.09    3.94
  -1   6 -24   41.57    2.81
   1  -6  24   45.60    4.35
  -1   7 -24   22.56    2.18
   1  -7  24   18.89    3.17
  -1   8 -24    1.31    3.41
   1  -8  24   -0.74    2.75
  -1   9 -24   -3.55    3.26
  -1  10 -24   14.33    2.08
  -1 -17 -23   25.92    3.00
   1  17  23   27.11    6.20
  -1 -16 -23   17.07    2.30
  -1 -15 -23    0.66    2.20
  -1 -14 -23   17.41    3.20
  -1 -13 -23    5.71    2.08
  -1 -12 -23    6.93    2.70
   1  12  23   13.80    4.61
  -1 -11 -23   10.17    3.21
   1  11  23   13.49    4.40
  -1 -10 -23   28.63    2.74
   1  10  23   30.05    4.46
  -1  -9 -23    8.81    1.63
   1   9  23    4.19    3.95
  -1  -8 -23   16.28    1.91
   1   8  23   13.76    3.92
  -1  -7 -23   13.90    3.49
   1   7  23    8.74    3.48
  -1  -6 -23   41.04    2.71
  -1  -5 -23  126.69    4.91
   1   5  23  113.92    6.58
  -1  -4 -23    1.31    1.78
   1   4  23    0.36    3.37
  -1  -3 -23    2.67    2.21
   1   3  23    1.88    3.19
  -1  -2 -23    8.92    2.18
   1   2  23    7.33    3.36
  -1  -1 -23   10.59    2.21
   1   1  23    5.50    3.01
  -1   0 -23    0.99    2.14
   1   0  23    0.94    2.77
  -1   1 -23    4.49    1.96
   1  -1  23    8.30    3.05
  -1   2 -23    6.04    1.66
   1  -2  23    6.01    2.92
  -1   3 -23    2.51    1.90
   1  -3  23    2.35    2.56
  -1   4 -23    2.50    1.88
   1  -4  23    4.06    2.75
  -1   5 -23  115.72    3.57
   1  -5  23  105.54    5.90
  -1   6 -23   37.70    2.35
  -1   7 -23   11.34    1.95
   1  -7  23   14.17    3.08
  -1   8 -23   12.79    2.10
   1  -8  23   10.25    2.93
  -1   9 -23    4.63    2.02
   1  -9  23    9.65    2.83
  -1  10 -23   24.60    2.24
  -1  11 -23    8.12    2.14
  -1  12 -23    4.46    1.76
  -1 -18 -22    2.97    3.05
   1  18  22   -0.73    3.64
  -1 -17 -22    6.92    2.60
  -1 -16 -22  204.70    8.18
  -1 -15 -22   -1.91    4.39
  -1 -14 -22    8.87    2.47
  -1 -13 -22    1.04    3.07
   1  13  22    0.58    3.91
  -1 -12 -22  198.81    6.02
  -1 -11 -22    1.26    1.86
  -1 -10 -22   18.94    2.77
   1  10  22   17.82    3.58
  -1  -9 -22   24.35    2.07
  -1  -8 -22    6.23    2.71
   1   8  22    5.72    3.47
  -1  -7 -22   94.13    3.63
  -1  -6 -22   45.65    2.35
   1   6  22   41.27    3.84
  -1  -5 -22   28.82    2.16
  -1  -4 -22   99.93    4.05
   1   4  22   85.20    5.07
  -1  -3 -22   12.75    1.67
  -1  -2 -22    0.85    1.29
   1   2  22   -0.88    2.68
  -1  -1 -22    7.12    1.40
   1   1  22    8.32    1.75
  -1   0 -22  501.21   14.19
   1   0  22  484.13   12.36
  -1   1 -22    7.28    1.59
   1  -1  22    7.53    2.53
  -1   2 -22    2.74    1.56
   1  -2  22    0.24    2.27
  -1   3 -22   15.57    1.83
   1  -3  22   17.47    2.92
   1  -4  22   84.07    5.58
  -1   5 -22   27.30    2.83
  -1   6 -22   47.79    2.68
   1  -6  22   40.96    3.38
  -1   7 -22   92.40    3.93
   1  -7  22   86.26    4.89
  -1   8 -22    3.95    1.69
   1  -8  22    3.50    2.84
  -1   9 -22   22.66    2.11
  -1  10 -22   20.30    2.27
  -1  11 -22    1.01    2.03
  -1  12 -22  177.66    5.17
  -1  13 -22    0.00    1.88
  -1  14 -22    5.94    1.85
  -1  15 -22    1.09    2.02
  -1 -18 -21    2.48    2.89
   1  18  21   -0.48    4.83
  -1 -17 -21    2.59    2.11
   1  17  21    0.22    4.21
  -1 -16 -21   28.84    2.52
  -1 -15 -21   17.97    3.52
  -1 -14 -21   31.53    2.72
   1  14  21   30.07    4.09
  -1 -13 -21   11.60    2.26
  -1 -12 -21   29.55    1.92
  -1 -11 -21    4.58    2.61
   1  11  21    2.53    3.11
  -1 -10 -21   15.49    2.74
   1  10  21   13.64    2.91
  -1  -9 -21   81.56    2.97
  -1  -8 -21    3.75    1.64
   1   8  21    2.34    2.48
  -1  -7 -21    0.64    1.64
   1   7  21    0.24    2.39
  -1  -6 -21    0.47    1.26
  -1  -5 -21  206.50    5.97
  -1  -4 -21    9.38    1.51
   1   4  21   10.27    1.83
  -1  -3 -21   54.73    2.47
   1   3  21   55.76    3.58
  -1  -2 -21   -1.61    1.25
   1   2  21    1.18    2.20
  -1  -1 -21    6.09    1.60
   1   1  21    6.21    2.34
  -1   0 -21   -0.23    1.48
   1   0  21   -0.71    2.07
  -1   1 -21    4.63    1.26
   1  -1  21    6.11    1.49
  -1   2 -21    0.17    1.32
   1  -2  21    0.41    2.04
  -1   3 -21   53.14    2.44
   1  -3  21   51.95    3.60
  -1   4 -21   12.46    1.53
   1  -4  21   13.83    2.40
  -1   5 -21  204.48    8.19
   1  -5  21  210.75    9.69
  -1   6 -21    2.64    1.38
   1  -6  21    1.58    1.46
  -1   7 -21    1.83    1.62
   1  -7  21    0.17    2.23
  -1   8 -21    3.30    1.38
   1  -8  21    1.84    1.62
  -1   9 -21   73.28    3.13
   1  -9  21   66.97    3.04
  -1  10 -21   13.04    1.79
  -1  11 -21    3.64    1.77
  -1  12 -21   20.61    2.97
   1 -12  21   22.26    3.26
  -1  13 -21    7.53    2.42
   1 -13  21    9.06    2.62
   1 -15  21   11.90    3.09
  -1 -20 -20   12.16    2.97
   1  20  20   15.10    4.92
  -1 -19 -20   62.41    2.87
  -1 -18 -20   75.57    3.52
   1  18  20   68.44    5.19
  -1 -17 -20   10.76    2.18
   1  17  20    8.81    3.94
  -1 -16 -20    8.13    1.92
  -1 -15 -20   30.13    3.43
   1  15  20   27.20    3.68
  -1 -14 -20  164.33    5.44
   1  14  20  164.08    4.93
  -1 -13 -20   35.77    2.17
   1  13  20   35.89    3.55
  -1 -12 -20   23.19    3.13
  -1 -11 -20   17.13    1.81
   1  11  20   11.99    2.71
  -1 -10 -20  115.71    3.92
  -1  -9 -20    0.42    1.56
   1   9  20    0.59    2.64
  -1  -8 -20    2.91    1.34
   1   8  20    1.06    1.64
  -1  -7 -20   16.95    1.47
   1   7  20   17.96    2.59
  -1  -6 -20   51.99    2.33
   1   6  20   52.53    3.86
  -1  -5 -20    6.39    1.18
   1   5  20    6.94    2.36
  -1  -4 -20  126.93    4.53
   1   4  20  127.96    4.12
  -1  -3 -20  200.87    6.24
   1   3  20  211.56   10.68
  -1  -2 -20  363.24   10.98
   1   2  20  371.94   13.91
  -1  -1 -20   48.78    2.27
   1   1  20   50.50    3.46
  -1   0 -20   -0.09    1.18
   1   0  20    2.47    1.96
  -1   1 -20   40.58    1.96
   1  -1  20   48.80    2.18
  -1   2 -20  308.53    8.72
   1  -2  20  379.43   14.67
   1  -3  20  226.85   11.06
  -1   4 -20  114.86    3.65
   1  -4  20  117.79    6.51
  -1   5 -20    7.20    1.29
   1  -5  20    5.92    1.33
  -1   6 -20   51.00    3.24
   1  -6  20   50.32    3.61
  -1   7 -20   16.84    1.53
   1  -7  20   20.52    2.25
  -1   8 -20    2.07    1.26
   1  -8  20    1.23    1.84
  -1   9 -20    1.23    1.13
   1  -9  20    0.45    1.12
  -1  10 -20  109.87    3.66
   1 -10  20  121.74    6.04
  -1  11 -20   14.30    2.95
   1 -11  20   14.71    2.33
  -1  12 -20   27.30    2.75
  -1  13 -20   34.81    3.50
   1 -13  20   27.99    3.74
  -1  14 -20  157.92    7.21
   1 -14  20  157.34    6.61
   1 -15  20   27.35    3.18
  -1  16 -20    7.36    3.01
   1 -16  20    9.13    2.98
   1 -17  20    5.86    2.46
  -1  18 -20   66.19    4.44
  -1  19 -20   47.01    4.36
  -1 -21 -19   12.34    2.69
   1  21  19    5.91    4.56
  -1 -20 -19   50.61    3.34
  -1 -19 -19    6.37    1.70
   1  19  19    8.77    3.68
  -1 -18 -19    2.49    2.01
   1  18  19    6.64    3.33
  -1 -17 -19    0.49    1.53
  -1 -16 -19    0.17    1.60
   1  16  19    1.33    3.09
  -1 -15 -19    1.56    1.40
   1  15  19    3.49    2.88
  -1 -14 -19    2.10    2.55
   1  14  19    2.32    1.99
  -1 -13 -19    0.29    1.53
   1  13  19   -0.40    2.62
  -1 -12 -19   57.47    2.68
   1  12  19   56.37    3.68
  -1 -11 -19    6.68    2.04
   1  11  19   12.88    2.57
  -1 -10 -19    6.48    1.23
   1  10  19    8.24    2.61
  -1  -9 -19   12.18    1.31
   1   9  19    8.78    2.36
  -1  -8 -19   49.05    2.02
  -1  -7 -19    8.94    1.13
   1   7  19    9.54    2.21
  -1  -6 -19   -0.09    0.91
   1   6  19   -0.13    1.79
  -1  -5 -19    4.66    1.04
   1   5  19    1.29    2.09
  -1  -4 -19   23.46    1.53
  -1  -3 -19    6.06    0.91
   1   3  19    5.69    1.87
  -1  -2 -19    9.45    1.23
  -1  -1 -19   66.45    2.71
   1   1  19   55.28    2.29
  -1   0 -19    0.07    1.03
   1   0  19    1.42    1.49
  -1   1 -19   61.00    2.40
   1  -1  19   57.08    3.28
  -1   2 -19   12.72    1.29
   1  -2  19    7.86    1.28
  -1   3 -19    6.19    0.94
   1  -3  19    3.96    1.23
  -1   4 -19   20.11    1.35
   1  -4  19   23.26    2.00
  -1   5 -19    3.15    1.08
   1  -5  19    2.58    1.11
  -1   6 -19    1.23    1.05
   1  -6  19    1.40    1.42
  -1   7 -19   15.23    1.79
   1  -7  19    7.51    1.20
  -1   8 -19   67.65    3.66
   1  -8  19   50.69    3.11
  -1   9 -19   14.46    1.56
   1  -9  19   14.54    1.49
  -1  10 -19    8.94    1.88
   1 -10  19    7.62    1.54
  -1  11 -19   11.52    2.59
   1 -11  19   10.53    2.28
  -1  12 -19   56.59    3.69
   1 -12  19   56.31    3.47
  -1  13 -19   -0.24    2.18
  -1  14 -19    2.50    2.74
   1 -14  19    3.85    2.60
  -1  19 -19    7.31    3.30
  -1  20 -19   41.52    4.42
   1 -20  19   36.87    3.97
  -1 -22 -18   28.61    3.66
   1  22  18   30.27    4.59
  -1 -21 -18   30.82    2.76
   1  21  18   23.54    3.03
  -1 -20 -18    6.04    1.94
  -1 -19 -18   -0.62    1.74
  -1 -18 -18  108.05    5.47
   1  18  18  110.22    4.34
  -1 -17 -18   77.22    2.78
  -1 -16 -18   51.94    2.73
   1  16  18   50.14    3.89
  -1 -15 -18    2.72    1.69
   1  15  18    1.37    2.54
  -1 -14 -18  208.74    5.68
   1  14  18  203.55    8.36
  -1 -13 -18   52.78    2.18
   1  13  18   50.90    3.33
  -1 -12 -18  181.67    5.48
   1  12  18  200.91    8.58
  -1 -11 -18   41.61    2.13
   1  11  18   44.70    3.57
  -1 -10 -18   36.53    1.70
  -1  -9 -18   41.56    2.74
  -1  -8 -18   30.20    1.72
  -1  -7 -18   30.56    1.53
  -1  -6 -18  111.31    5.11
   1   6  18  113.13    4.08
  -1  -5 -18  118.96    3.70
  -1  -4 -18   17.86    1.10
  -1  -3 -18   74.71    2.62
  -1  -2 -18  367.30    9.94
  -1  -1 -18   12.88    1.20
   1   1  18   12.96    1.73
  -1   0 -18   94.55    3.20
   1   0  18   96.23    5.44
  -1   1 -18   12.72    1.09
   1  -1  18   12.93    1.82
  -1   2 -18  321.41    8.46
   1  -2  18  357.88   13.96
  -1   3 -18   75.07    2.82
   1  -3  18   78.09    3.04
  -1   4 -18   18.27    1.30
   1  -4  18   18.59    1.53
  -1   5 -18  124.69    4.22
   1  -5  18  127.91    4.57
  -1   6 -18  131.10    4.29
   1  -6  18  114.46    3.70
  -1   7 -18   28.19    2.32
   1  -7  18   32.17    1.74
  -1   8 -18   28.84    2.23
   1  -8  18   28.10    2.45
  -1   9 -18   44.57    3.24
   1  -9  18   39.08    3.19
  -1  10 -18   40.35    2.83
   1 -10  18   35.03    1.78
  -1  11 -18   36.90    2.91
  -1  12 -18  195.82    7.89
  -1  13 -18   62.15    3.37
  -1  15 -18    1.47    2.16
  -1  16 -18   51.51    3.49
   1 -17  18   75.82    4.07
  -1  18 -18  102.33    5.66
   1 -18  18  112.56    5.98
  -1  20 -18    8.23    3.19
   1 -20  18    4.98    3.13
  -1  21 -18   34.26    3.88
   1 -21  18   29.08    4.05
   1 -22  18   32.38    4.75
  -1 -23 -17   -0.98    2.37
  -1 -22 -17    8.71    1.83
   1  22  17   11.60    4.20
  -1 -21 -17   98.63    3.44
  -1 -20 -17   17.10    1.84
   1  20  17   13.95    3.32
  -1 -19 -17    3.62    1.32
   1  19  17    3.43    2.96
  -1 -18 -17   10.63    1.92
  -1 -17 -17   13.16    2.04
   1  17  17   15.08    2.97
  -1 -16 -17   13.37    2.67
  -1 -15 -17   87.48    4.24
   1  15  17   90.43    3.54
  -1 -14 -17   85.90    2.96
  -1 -13 -17    0.74    1.15
   1  13  17   -0.33    1.87
  -1 -12 -17    2.13    0.95
   1  12  17    1.01    1.94
  -1 -11 -17    1.42    1.21
   1  11  17    4.18    1.41
  -1 -10 -17   32.53    1.59
  -1  -9 -17  286.78    7.50
  -1  -8 -17    7.11    1.14
   1   8  17    7.54    1.95
  -1  -7 -17   26.08    1.47
  -1  -6 -17   93.15    3.03
  -1  -5 -17    5.33    0.89
  -1  -4 -17  112.76    3.56
  -1  -3 -17    0.80    0.67
  -1  -2 -17   30.66    1.40
  -1  -1 -17   63.17    2.25
  -1   0 -17   -0.75    0.69
   1   0  17    0.08    0.94
  -1   1 -17   65.82    2.40
   1  -1  17   68.55    2.68
  -1   2 -17   35.20    1.63
   1  -2  17   33.53    2.61
  -1   3 -17    1.09    0.73
   1  -3  17    1.31    1.44
  -1   4 -17  134.19    4.36
   1  -4  17  123.34    3.81
  -1   5 -17    2.69    1.28
   1  -5  17    4.52    1.31
  -1   6 -17  117.01    5.55
   1  -6  17   92.17    4.58
  -1   7 -17   23.81    1.88
   1  -7  17   26.54    1.89
  -1   8 -17    4.64    1.24
   1  -8  17    5.68    1.22
  -1   9 -17  310.10   12.21
   1  -9  17  285.42   11.97
  -1  10 -17   35.95    2.58
   1 -10  17   29.83    2.59
  -1  11 -17    2.85    1.33
  -1  12 -17    1.57    1.40
   1 -12  17    1.76    1.52
  -1  13 -17    1.56    1.56
   1 -13  17    2.23    1.96
  -1  14 -17   70.58    4.16
   1 -14  17   82.12    4.39
   1 -15  17   94.68    4.44
   1 -16  17   10.27    2.35
  -1  17 -17    8.84    2.22
   1 -17  17   12.36    2.21
   1 -18  17    7.14    2.48
  -1  19 -17    2.24    2.53
   1 -19  17    0.82    2.70
  -1  20 -17   19.56    3.26
   1 -20  17   16.50    2.85
  -1  21 -17   98.27    6.02
   1 -21  17   96.37    5.59
   1 -22  17   11.69    3.63
  -1  23 -17    0.02    3.88
   1 -23  17    1.88    2.02
   1  23  16    4.32    3.80
  -1 -22 -16    8.31    2.26
  -1 -21 -16   92.54    3.48
   1  21  16   95.86    5.15
  -1 -20 -16  108.85    3.61
  -1 -19 -16    0.27    2.20
   1  19  16    2.32    2.81
  -1 -18 -16   -0.29    1.27
   1  18  16    0.68    2.58
  -1 -17 -16  126.26    4.02
  -1 -16 -16   16.37    1.48
   1  16  16   17.71    2.63
  -1 -15 -16    7.53    2.13
   1  15  16    8.00    2.27
  -1 -14 -16    1.10    0.90
   1  14  16   -0.95    2.01
  -1 -13 -16  121.52    3.94
  -1 -12 -16   93.73    3.01
  -1 -11 -16  146.50    5.96
   1  11  16  137.79    4.29
  -1 -10 -16    4.99    1.46
  -1  -9 -16   70.30    2.31
   1   9  16   72.79    3.87
  -1  -8 -16    1.41    0.96
   1   8  16    1.13    1.14
  -1  -7 -16   22.46    1.40
   1   7  16   18.24    1.51
  -1  -6 -16    3.01    0.80
   1   6  16    4.10    1.59
  -1  -5 -16  525.51   13.27
  -1  -4 -16  191.24    5.32
   1   4  16  169.37    6.67
  -1  -3 -16    0.95    0.69
   1   3  16    0.14    1.40
  -1  -2 -16  106.73    3.26
   1   2  16  107.87    4.87
  -1  -1 -16  297.70    7.54
  -1   0 -16  324.33    8.26
   1   0  16  351.25   10.91
  -1   1 -16  279.58    7.68
   1  -1  16  293.46   10.20
  -1   2 -16  107.88    3.22
   1  -2  16  113.38    5.25
  -1   3 -16    1.72    0.85
   1  -3  16    2.22    0.68
  -1   4 -16  107.91    4.90
   1  -4  16  193.01    5.70
  -1   5 -16  509.39   20.70
   1  -5  16  548.02   21.17
  -1   6 -16    1.60    1.18
   1  -6  16    3.29    1.11
  -1   7 -16   26.25    1.89
   1  -7  16   25.48    1.89
   1  -8  16    0.30    0.88
  -1  10 -16    6.84    1.52
   1 -10  16    5.35    0.95
  -1  11 -16  146.98    5.84
   1 -11  16  137.77    4.46
  -1  12 -16   89.07    4.19
  -1  13 -16  127.43    5.52
  -1  14 -16    1.32    1.40
   1 -14  16   -2.17    1.47
  -1  15 -16    7.48    1.18
   1 -15  16    9.03    1.77
   1 -16  16   12.54    2.04
  -1  17 -16  110.65    4.96
   1 -17  16  137.64    5.34
   1 -18  16    2.57    2.03
   1 -19  16    2.96    2.26
  -1  20 -16  111.32    5.35
   1 -20  16  123.55    6.05
  -1  21 -16  105.50    3.84
   1 -21  16  107.10    5.12
  -1  22 -16    8.02    3.49
   1 -22  16   11.57    3.24
   1 -23  16    7.59    3.57
  -1  24 -16    0.20    1.97
   1 -24  16    9.35    4.00
  -1  25 -16   19.17    2.90
   1 -25  16   25.24    3.71
  -1 -24 -15    1.68    3.25
   1  24  15    0.33    2.61
  -1 -23 -15   -0.28    1.61
   1  23  15    2.43    3.93
  -1 -22 -15  163.45    4.78
   1  22  15  147.50    7.05
  -1 -21 -15   61.42    2.43
   1  21  15   55.84    2.89
  -1 -20 -15   15.43    2.64
   1  20  15   14.65    3.04
  -1 -19 -15    3.37    2.31
   1  19  15    4.73    1.73
  -1 -18 -15   45.03    2.17
  -1 -17 -15   29.23    1.70
   1  17  15   27.90    2.06
  -1 -16 -15   14.20    2.12
  -1 -15 -15   32.86    2.38
   1  15  15   31.92    1.95
  -1 -14 -15    8.49    1.07
  -1 -13 -15   60.76    2.21
  -1 -12 -15    1.89    0.85
   1  12  15    0.66    1.88
  -1 -11 -15   74.60    3.99
   1  11  15   78.31    3.72
  -1 -10 -15  239.20    6.41
  -1  -9 -15  226.84    7.98
   1   9  15  250.77   10.26
  -1  -8 -15  510.60   12.06
   1   8  15  563.57   21.86
  -1  -7 -15  235.71    8.86
   1   7  15  266.47    7.83
  -1  -6 -15  284.70    7.76
   1   6  15  297.44   13.54
  -1  -5 -15    2.37    0.66
   1   5  15    2.94    0.91
  -1  -4 -15  247.22    6.59
  -1  -3 -15    3.08    0.72
  -1  -2 -15  135.16    4.11
   1   2  15  131.18    5.43
  -1  -1 -15    9.04    0.76
   1   1  15    7.87    0.82
  -1   0 -15    0.05    0.69
  -1   1 -15    8.23    0.83
   1  -1  15    6.83    0.73
  -1   2 -15  137.16    4.20
   1  -2  15  129.06    5.99
  -1   3 -15    1.97    0.72
   1  -3  15    1.03    0.60
  -1   4 -15  245.80   10.01
   1  -4  15  247.05    7.05
  -1   5 -15    2.43    1.00
   1  -5  15    2.52    0.92
  -1   6 -15  296.24   11.02
   1  -6  15  304.87    8.41
  -1   7 -15  213.23    7.99
   1  -7  15  253.04    7.40
  -1   8 -15  485.89   19.22
   1  -8  15  518.76   19.06
  -1   9 -15  209.66    7.91
   1  -9  15  226.67    6.56
  -1  10 -15  229.68    9.07
   1 -10  15  232.36    6.66
  -1  11 -15   87.29    3.72
   1 -11  15   76.79    3.35
  -1  12 -15    1.74    1.13
  -1  13 -15   62.11    3.11
   1 -13  15   57.06    3.18
  -1  14 -15    7.88    1.50
   1 -14  15    8.73    1.36
  -1  15 -15   31.61    1.61
   1 -15  15   36.08    2.92
  -1  16 -15   12.88    2.02
   1 -16  15   14.13    1.58
  -1  17 -15   26.48    1.75
   1 -17  15   24.19    2.38
   1 -18  15   48.12    3.05
  -1  19 -15    2.00    2.02
   1 -19  15    3.76    2.08
  -1  20 -15   17.92    2.55
   1 -20  15   12.77    2.49
  -1  21 -15   60.94    2.91
   1 -21  15   78.97    5.09
  -1  22 -15  177.06    5.23
   1 -22  15  155.56    8.65
  -1  23 -15    1.48    2.16
   1 -23  15    1.29    3.15
  -1  24 -15    0.80    2.55
   1 -24  15    0.80    2.44
  -1  25 -15    0.31    2.85
   1 -25  15   -0.83    4.65
  -1  26 -15   78.29    4.44
   1 -26  15   82.91    7.94
  -1 -25 -14   28.45    2.19
  -1 -24 -14   27.10    2.43
   1  24  14   24.07    3.95
  -1 -23 -14    3.41    1.64
  -1 -22 -14    8.62    2.01
   1  22  14    9.56    2.23
  -1 -21 -14   83.07    2.88
   1  21  14   81.58    4.51
  -1 -20 -14  180.36    5.34
   1  20  14  175.40    4.94
  -1 -19 -14  190.95    5.75
  -1 -18 -14    0.56    1.10
   1  18  14    0.50    2.25
  -1 -17 -14    6.55    1.50
   1  17  14    6.40    2.27
  -1 -16 -14   37.17    1.84
   1  16  14   34.90    2.59
  -1 -15 -14  126.86    6.29
   1  15  14  157.05    6.90
  -1 -14 -14   15.70    1.12
   1  14  14   16.06    2.23
  -1 -13 -14  339.62   13.28
   1  13  14  310.69   11.38
  -1 -12 -14  155.21    4.58
  -1 -11 -14   15.91    1.02
  -1 -10 -14    3.98    0.76
   1  10  14    3.16    1.01
  -1  -9 -14  538.65   13.11
   1   9  14  570.82   22.34
  -1  -8 -14   65.20    2.19
   1   8  14   69.56    4.15
  -1  -7 -14  274.24    7.26
   1   7  14  286.82   12.07
  -1  -6 -14    0.93    0.63
  -1  -5 -14   96.64    3.02
   1   5  14  111.85    5.36
  -1  -4 -14   62.99    1.99
   1   4  14   63.65    2.33
  -1  -3 -14  320.69    8.07
  -1  -2 -14   51.03    1.73
   1   2  14   52.82    2.87
  -1  -1 -14   49.68    1.70
   1   1  14   54.83    2.05
  -1   0 -14  491.22   11.97
   1   0  14  564.25   20.34
  -1   1 -14   52.43    3.70
   1  -1  14   52.72    2.00
  -1   2 -14   54.51    1.89
   1  -2  14   44.59    2.19
  -1   3 -14  304.71   12.11
   1  -3  14  329.13    8.23
   1  -4  14   62.89    2.32
  -1   5 -14   89.39    3.59
   1  -5  14   96.88    3.13
  -1   6 -14    0.48    0.97
   1  -6  14    2.47    0.64
  -1   7 -14  222.89    8.37
   1  -7  14  293.35    8.45
  -1   8 -14   67.11    3.28
   1  -8  14   64.17    3.54
   1  -9  14  551.57   19.43
  -1  10 -14    3.51    1.07
   1 -10  14    4.16    0.96
  -1  11 -14   19.24    1.03
   1 -11  14   16.92    1.13
  -1  12 -14  152.23    5.89
   1 -12  14  160.67    7.15
  -1  13 -14  328.74   12.67
   1 -13  14  335.77   13.22
  -1  14 -14   13.27    1.60
   1 -14  14   15.39    1.51
  -1  15 -14  149.61    4.12
   1 -15  14  154.53    7.18
   1 -16  14   45.70    2.58
  -1  17 -14    6.98    1.87
   1 -17  14    7.91    1.36
  -1  18 -14    0.68    1.25
   1 -18  14    2.82    1.97
  -1  19 -14  203.91    5.79
   1 -19  14  187.64    7.67
  -1  20 -14  173.13    5.12
   1 -20  14  153.72    6.97
  -1  21 -14   84.25    4.61
   1 -21  14  120.28    6.06
  -1  22 -14    8.31    1.94
   1 -22  14    7.99    2.42
  -1  23 -14    2.01    1.97
   1 -23  14    4.08    2.67
  -1  24 -14   25.91    2.41
   1 -24  14   26.93    2.71
  -1  25 -14   34.10    2.73
   1 -25  14   33.77    4.10
  -1  26 -14   16.16    2.71
   1 -26  14   19.40    2.96
  -1  27 -14    4.90    1.90
   1 -27  14    7.89    2.29
  -1 -26 -13    2.33    2.01
  -1 -25 -13    9.64    2.29
   1  25  13    7.26    5.10
  -1 -24 -13   27.35    2.11
   1  24  13   23.56    3.78
  -1 -23 -13   61.25    2.49
   1  23  13   56.85    3.50
  -1 -22 -13   12.85    1.67
   1  22  13   16.23    3.12
  -1 -21 -13   58.75    2.47
  -1 -20 -13    3.24    2.17
   1  20  13    4.22    2.32
  -1 -19 -13  103.77    3.16
   1  19  13  108.56    5.20
  -1 -18 -13    5.58    1.16
   1  18  13    6.41    1.30
  -1 -17 -13   35.27    2.57
   1  17  13   36.19    3.06
  -1 -16 -13    9.15    1.37
   1  16  13    7.61    1.90
  -1 -15 -13    6.68    1.52
   1  15  13    5.53    1.29
  -1 -14 -13   45.03    1.73
  -1 -13 -13   62.95    3.00
   1  13  13   65.38    3.31
  -1 -12 -13   89.32    3.28
   1  12  13   96.06    4.73
  -1 -11 -13  149.98    4.11
   1  11  13  142.27    5.95
  -1 -10 -13   27.88    1.95
   1  10  13   27.92    2.23
  -1  -9 -13  782.13   19.31
  -1  -8 -13 1809.55   42.30
   1   8  13 1763.78   56.73
  -1  -7 -13    4.26    0.63
   1   7  13    8.54    1.54
  -1  -6 -13   35.74    1.34
   1   6  13   34.20    1.95
  -1  -5 -13   93.92    3.08
   1   5  13   97.60    4.10
  -1  -4 -13  405.06   10.33
   1   4  13  419.04   15.84
  -1  -3 -13  103.92    3.01
   1   3  13  117.01    5.22
  -1  -2 -13    4.03    0.62
   1   2  13    2.04    1.07
  -1  -1 -13   21.62    1.00
   1   1  13   19.17    1.49
  -1   0 -13   -0.31    0.56
  -1   1 -13   20.10    1.40
   1  -1  13   23.14    1.21
  -1   2 -13    2.64    0.50
   1  -2  13    2.51    0.67
  -1   3 -13  117.82    4.50
   1  -3  13  110.38    3.30
  -1   4 -13  523.63   20.59
   1  -4  13  390.71   10.78
  -1   5 -13   87.95    3.83
   1  -5  13   91.82    2.70
  -1   6 -13   36.46    1.81
   1  -6  13   37.11    2.17
  -1   7 -13    4.30    0.80
   1  -7  13   12.59    1.20
  -1   8 -13 1959.75   61.93
   1  -8  13 1876.44   43.84
  -1   9 -13  892.99   29.51
   1  -9  13  760.57   25.80
  -1  10 -13   20.96    1.71
   1 -10  13   23.65    1.21
  -1  11 -13  163.90    4.66
  -1  12 -13   97.08    4.20
   1 -12  13   98.88    4.77
  -1  13 -13   66.66    2.08
   1 -13  13   56.57    3.12
  -1  14 -13   42.33    2.39
   1 -14  13   53.29    2.56
  -1  15 -13    6.11    0.92
   1 -15  13    7.78    1.52
  -1  16 -13    9.11    1.40
   1 -16  13   10.72    1.70
  -1  17 -13   44.87    1.77
   1 -17  13   36.57    2.47
  -1  18 -13    5.63    1.14
   1 -18  13    5.35    1.65
  -1  19 -13  116.00    5.14
   1 -19  13  120.71    5.54
  -1  20 -13    6.01    1.18
   1 -20  13    5.22    1.49
  -1  21 -13   57.46    2.23
   1 -21  13   64.65    3.18
  -1  22 -13   13.82    1.87
   1 -22  13   14.58    2.65
  -1  23 -13   65.64    2.95
   1 -23  13   61.15    3.96
  -1  24 -13   31.60    2.38
   1 -24  13   35.80    3.33
  -1  25 -13   14.14    2.34
   1 -25  13   13.54    2.31
  -1  26 -13    1.22    2.59
   1 -26  13    0.65    2.38
  -1  27 -13   13.91    3.19
   1 -27  13   14.46    3.02
  -1  28 -13    3.52    2.09
   1 -28  13    1.94    2.06
  -1 -26 -12   18.61    2.58
   1  26  12   11.46    2.74
  -1 -25 -12    8.76    1.61
   1  25  12    9.10    2.64
  -1 -24 -12   38.43    2.44
   1  24  12   40.95    3.80
  -1 -23 -12   18.69    1.78
   1  23  12   24.54    3.58
  -1 -22 -12  167.30    7.36
   1  22  12  167.90    5.82
  -1 -21 -12    2.55    1.07
  -1 -20 -12    1.74    1.15
   1  20  12   -0.11    1.33
  -1 -19 -12   45.35    2.72
   1  19  12   52.08    3.73
   1  18  12   23.89    1.81
  -1 -17 -12    3.75    1.20
  -1 -16 -12   92.32    2.87
   1  16  12   89.84    4.26
  -1 -15 -12   20.98    1.36
   1  15  12   25.87    1.64
  -1 -14 -12  135.42    4.13
   1  14  12  140.05    6.34
  -1 -13 -12    7.00    0.91
  -1 -12 -12    2.27    0.72
  -1 -11 -12  248.56    8.85
  -1 -10 -12   62.37    3.23
   1  10  12   60.95    2.85
  -1  -9 -12   75.90    2.39
  -1  -8 -12  331.05    8.39
  -1  -7 -12 1460.80   33.27
   1   7  12 1457.10   50.09
  -1  -6 -12  350.03   12.62
   1   6  12  372.32   13.92
  -1  -5 -12  509.16   12.59
   1   5  12  570.25   20.62
  -1  -4 -12   14.95    0.92
   1   4  12   14.57    1.64
  -1  -3 -12    0.86    0.52
  -1  -2 -12   82.14    2.62
   1   2  12   83.14    2.54
  -1  -1 -12    2.09    0.43
   1   1  12    2.75    0.73
  -1   0 -12  168.26    7.04
   1   0  12  198.77    5.63
  -1   1 -12    2.30    0.44
   1  -1  12    2.82    0.65
  -1   2 -12   80.56    3.42
   1  -2  12   89.70    2.73
  -1   3 -12    0.22    0.54
   1  -3  12    1.15    0.52
  -1   4 -12   17.47    1.11
   1  -4  12   15.06    0.76
  -1   5 -12  530.70   19.03
   1  -5  12  504.58   12.81
  -1   6 -12  280.65   10.65
   1  -6  12  353.39    9.06
  -1   7 -12 1471.22   46.60
   1  -7  12 1408.55   33.71
  -1   8 -12  319.81    7.70
   1  -8  12  329.74    8.50
  -1   9 -12   74.53    3.10
   1  -9  12   80.04    2.66
  -1  10 -12   61.78    2.76
   1 -10  12   63.01    3.49
  -1  11 -12  247.97    6.42
   1 -11  12  250.95   10.97
  -1  12 -12    1.77    0.63
   1 -12  12    1.48    0.79
  -1  13 -12    8.05    0.77
   1 -13  12    7.53    1.34
  -1  14 -12  151.05    4.09
   1 -14  12  110.51    5.26
  -1  15 -12   22.10    1.23
   1 -15  12   19.93    1.65
  -1  16 -12   85.32    2.58
   1 -16  12   85.35    4.68
  -1  17 -12    4.49    0.86
   1 -17  12    4.95    1.14
  -1  18 -12   23.53    1.58
   1 -18  12   20.34    2.10
  -1  19 -12   43.89    2.83
   1 -19  12   59.39    2.98
  -1  20 -12   -0.70    1.04
   1 -20  12    1.22    1.24
  -1  21 -12   -0.56    1.93
   1 -21  12    0.94    1.95
  -1  22 -12  189.77    5.80
   1 -22  12  164.79    7.17
  -1  23 -12   21.33    1.75
   1 -23  12   22.29    1.73
  -1  24 -12   42.06    2.52
   1 -24  12   42.87    3.70
  -1  25 -12   11.28    2.87
   1 -25  12   10.93    3.22
  -1  26 -12   28.29    2.32
   1 -26  12   21.28    3.60
  -1  27 -12   57.15    3.09
   1 -27  12   35.62    4.23
  -1  28 -12    6.38    1.32
   1 -28  12    5.35    3.87
  -1  29 -12   -0.88    2.79
   1 -29  12    4.18    4.40
  -1 -27 -11   -2.65    2.49
   1  27  11    7.39    4.55
  -1 -26 -11   29.74    2.33
   1  26  11   30.99    2.60
  -1 -25 -11   11.08    3.62
  -1 -24 -11  103.51    5.41
   1  24  11  104.82    4.11
  -1 -23 -11    1.51    1.17
   1  23  11    0.76    1.77
  -1 -22 -11    1.12    1.60
   1  22  11    1.29    2.49
  -1 -21 -11   17.01    1.38
   1  21  11   14.83    2.77
  -1 -20 -11   50.98    2.31
   1  20  11   53.04    2.68
  -1 -19 -11  141.17    4.11
   1  19  11  149.69    8.26
  -1 -18 -11  107.89    3.44
   1  18  11  115.76    4.19
  -1 -17 -11    4.36    1.10
  -1 -16 -11    7.32    0.85
   1  16  11    6.67    1.33
  -1 -15 -11  114.40    5.33
   1  15  11  119.37    4.07
  -1 -14 -11  195.84    5.73
   1  14  11  197.34    6.01
  -1 -13 -11   21.98    1.28
  -1 -12 -11   45.40    1.80
  -1 -11 -11  448.67   11.24
  -1 -10 -11   66.92    2.20
  -1  -9 -11   34.90    1.51
   1   9  11   30.21    1.99
  -1  -8 -11  647.33   15.31
   1   8  11  644.84   15.49
  -1  -7 -11   60.88    2.01
  -1  -6 -11    9.83    0.68
   1   6  11   10.43    1.32
  -1  -5 -11  627.15   14.65
   1   5  11  682.84   25.62
  -1  -4 -11  515.36   17.92
   1   4  11  537.20   14.07
  -1  -3 -11  134.47    3.48
   1   3  11  128.59    5.58
  -1  -2 -11    5.79    0.63
  -1  -1 -11    2.43    0.51
   1   1  11    1.05    0.47
  -1   0 -11    0.12    0.40
  -1   1 -11    1.88    0.55
   1  -1  11    1.62    0.57
  -1   2 -11    4.93    0.67
  -1   3 -11  146.25    5.76
   1  -3  11  139.62    5.53
  -1   4 -11  383.06   14.48
   1  -4  11  511.21   12.56
   1  -5  11  731.09   18.39
  -1   6 -11    9.38    0.60
   1  -6  11   10.81    0.67
  -1   7 -11   51.66    1.58
   1  -7  11   60.43    2.00
  -1   8 -11  713.85   16.83
   1  -8  11  643.61   15.55
  -1   9 -11   31.46    1.70
   1  -9  11   30.86    1.38
  -1  10 -11   65.20    1.97
   1 -10  11   72.73    3.24
  -1  11 -11  469.32   11.57
   1 -11  11  406.40   15.31
  -1  12 -11   51.30    1.68
   1 -12  11   58.62    2.89
  -1  13 -11   25.32    1.54
   1 -13  11   21.94    1.42
  -1  14 -11  212.78    5.44
   1 -14  11  161.37    6.69
  -1  15 -11  109.96    3.20
   1 -15  11  135.96    5.38
  -1  16 -11    8.86    0.94
   1 -16  11    9.32    1.38
  -1  17 -11    6.18    0.94
   1 -17  11    5.94    1.48
   1 -18  11   85.23    3.95
  -1  19 -11  155.64    5.60
   1 -19  11  195.25    7.26
  -1  20 -11   62.72    2.41
   1 -20  11   88.40    4.09
  -1  21 -11   14.32    1.92
   1 -21  11   14.83    2.05
  -1  22 -11    1.07    1.11
   1 -22  11    2.49    1.30
  -1  23 -11    1.27    1.68
   1 -23  11    0.35    2.14
  -1  24 -11  133.90    4.56
   1 -24  11  126.63    4.29
  -1  25 -11   12.96    1.95
   1 -25  11   11.19    1.90
  -1  26 -11   38.82    2.65
   1 -26  11   43.93    2.78
  -1  27 -11   16.27    2.40
   1 -27  11   13.19    2.41
  -1  28 -11   23.25    2.90
   1 -28  11   24.32    2.98
  -1  29 -11   -0.31    2.38
   1 -29  11    0.23    2.54
  -1  30 -11   45.56    3.15
   1 -30  11   73.35    4.95
  -1 -27 -10   90.80    3.42
   1  27  10   88.26    4.41
  -1 -26 -10   33.07    2.19
   1  26  10   26.88    4.57
   1  25  10   35.24    3.61
  -1 -24 -10    2.50    1.39
   1  23  10   76.30    4.60
  -1 -22 -10    3.48    1.06
  -1 -21 -10  166.48    4.96
  -1 -20 -10    4.78    1.09
   1  20  10    4.88    1.50
  -1 -19 -10    6.19    0.89
   1  19  10    5.15    1.14
  -1 -18 -10   48.83    2.03
   1  18  10   49.68    2.02
  -1 -17 -10  129.55    3.81
   1  17  10  126.90    4.90
  -1 -16 -10   12.92    1.38
   1  16  10   13.24    1.30
  -1 -15 -10  278.79    7.37
   1  15  10  280.84   10.31
  -1 -14 -10    0.40    0.72
   1  14  10    0.99    0.93
  -1 -13 -10    0.43    0.77
  -1 -12 -10    0.54    0.76
  -1 -11 -10  226.79    5.97
  -1 -10 -10   58.02    1.84
   1  10  10   56.94    2.29
  -1  -9 -10  441.40   10.58
   1   9  10  458.04   11.06
  -1  -8 -10    0.99    0.91
   1   8  10    1.14    0.96
  -1  -7 -10  431.37   15.04
   1   7  10  461.31   11.44
  -1  -6 -10   91.27    3.75
   1   6  10   91.72    4.29
  -1  -5 -10  514.44   12.61
   1   5  10  545.17   19.43
  -1  -4 -10   16.96    1.05
   1   4  10   16.53    0.91
  -1  -3 -10    1.58    0.65
   1   3  10    2.62    0.88
  -1  -2 -10   56.46    2.61
  -1  -1 -10    9.06    0.58
   1   1  10    9.02    0.95
  -1   0 -10  448.24   16.21
   1   0  10  433.85   15.32
  -1   1 -10    8.60    0.92
   1  -1  10    8.24    0.66
  -1   2 -10   64.17    2.58
   1  -2  10   53.52    2.38
  -1   3 -10    1.12    0.45
   1  -3  10    3.28    0.52
  -1   4 -10   16.66    1.23
   1  -4  10   17.78    0.75
  -1   5 -10  463.76   16.16
   1  -5  10  539.98   13.96
  -1   6 -10   89.19    2.52
   1  -6  10   89.03    2.58
  -1   7 -10  432.55   10.40
   1  -7  10  505.27   17.53
  -1   8 -10    1.73    0.47
   1  -8  10    1.81    0.50
  -1   9 -10  448.04   10.63
   1  -9  10  441.68   11.00
  -1  10 -10   61.16    1.89
   1 -10  10   61.40    1.93
  -1  11 -10  200.22    5.11
   1 -11  10  272.76    9.12
  -1  12 -10    0.89    0.58
   1 -12  10    1.25    0.64
  -1  13 -10    0.45    0.49
   1 -13  10    2.05    0.76
  -1  14 -10    1.09    0.67
   1 -14  10    1.37    1.02
  -1  15 -10  263.66    9.47
   1 -15  10  370.02   12.98
  -1  16 -10   13.89    0.90
   1 -16  10   14.38    1.24
  -1  17 -10  158.72    7.03
   1 -17  10  192.61    8.00
  -1  18 -10   50.55    1.86
   1 -18  10   52.74    2.84
  -1  19 -10    7.20    1.07
   1 -19  10    4.37    1.38
  -1  20 -10    6.24    1.16
   1 -20  10    4.79    1.11
  -1  21 -10  182.42    6.81
   1 -21  10  155.19    6.14
  -1  22 -10    4.44    1.39
   1 -22  10    4.36    1.85
  -1  23 -10   78.46    2.92
   1 -23  10   77.98    4.60
  -1  24 -10   -0.24    1.68
   1 -24  10    1.04    2.35
  -1  25 -10   34.30    2.14
   1 -25  10   30.52    2.99
  -1  26 -10   39.75    2.52
   1 -26  10   32.07    3.42
  -1  27 -10  114.87    4.15
   1 -27  10  133.80    6.81
  -1  28 -10    1.04    1.86
   1 -28  10    2.96    2.59
  -1  29 -10    3.22    2.36
   1 -29  10    8.54    2.80
  -1  30 -10    3.22    2.98
   1 -30  10    1.44    2.73
  -1  31 -10   40.21    3.55
   1 -31  10   38.64    4.19
  -1 -28  -9   18.49    2.19
   1  28   9   16.00    3.10
  -1 -27  -9   67.39    2.84
   1  27   9   68.64    4.29
  -1 -26  -9   24.49    2.50
   1  26   9   22.77    2.42
  -1 -25  -9   -0.64    1.43
   1  25   9   -0.28    1.96
  -1 -24  -9    5.50    1.30
   1  24   9    7.57    1.97
  -1 -23  -9   55.70    2.23
   1  23   9   50.67    3.23
  -1 -22  -9   -0.80    1.12
   1  22   9    1.20    2.18
  -1 -21  -9   95.24    4.50
   1  21   9   97.07    4.83
  -1 -19  -9    3.08    0.92
   1  19   9    3.40    1.06
  -1 -18  -9   21.87    1.33
   1  18   9   24.89    1.80
  -1 -17  -9  183.95    8.25
   1  17   9  193.39    5.62
  -1 -16  -9  122.01    3.93
   1  16   9  129.15    4.10
  -1 -15  -9   97.34    3.06
   1  15   9   96.59    4.52
  -1 -14  -9  477.82   11.49
   1  14   9  472.00   18.73
  -1 -13  -9  207.63    5.63
   1  13   9  215.95    7.98
  -1 -12  -9   55.45    2.05
  -1 -11  -9  579.23   14.11
   1  11   9  540.89   21.52
  -1 -10  -9   26.34    1.21
   1  10   9   28.07    1.93
  -1  -9  -9   51.76    2.37
   1   9   9   48.46    1.79
  -1  -8  -9  182.71    4.86
   1   8   9  167.47    6.84
  -1  -7  -9  378.14    9.20
   1   7   9  377.37   13.03
  -1  -6  -9  807.85   18.64
  -1  -5  -9 1628.60   37.29
  -1  -4  -9   77.86    2.99
   1   4   9   77.04    2.48
  -1  -3  -9    0.66    0.38
   1   3   9    1.09    0.51
  -1  -2  -9   50.12    1.68
   1   2   9   49.49    1.68
  -1  -1  -9   34.26    1.30
   1   1   9   40.93    2.28
  -1   0  -9    0.03    0.46
   1   0   9    0.88    0.71
  -1   1  -9   35.69    1.62
   1  -1   9   38.42    1.98
  -1   2  -9   43.59    1.94
   1  -2   9   49.86    2.44
  -1   3  -9    0.43    0.61
   1  -3   9    1.15    0.57
  -1   4  -9   78.17    3.67
   1  -4   9   81.79    2.55
  -1   5  -9 1473.54   33.15
   1  -5   9 1568.78   35.66
  -1   6  -9  800.39   18.99
   1  -6   9  813.86   19.42
  -1   7  -9  440.65   15.84
   1  -7   9  474.44   11.45
  -1   8  -9  191.93    5.05
   1  -8   9  181.12    4.96
  -1   9  -9   50.67    1.62
   1  -9   9   48.55    1.84
  -1  10  -9   30.52    1.09
   1 -10   9   21.85    0.91
  -1  11  -9  589.96   14.24
   1 -11   9  557.80   13.68
  -1  12  -9   58.71    1.87
   1 -12   9   59.31    3.05
  -1  13  -9  218.01    5.55
   1 -13   9  337.07   12.04
  -1  14  -9  516.67   12.47
   1 -14   9  468.04   17.41
  -1  15  -9  111.50    3.18
   1 -15   9  124.06    4.95
  -1  16  -9  135.43    3.93
   1 -16   9  174.05    6.82
  -1  17  -9  208.37    5.31
   1 -17   9  209.32    5.45
  -1  18  -9   24.80    1.32
   1 -18   9   27.66    1.93
  -1  19  -9    3.54    0.81
   1 -19   9    4.01    0.82
  -1  20  -9  201.51    5.49
   1 -20   9  170.23    6.31
  -1  21  -9  103.33    3.20
   1 -21   9  100.78    4.76
  -1  22  -9    2.39    1.23
   1 -22   9    0.76    1.69
  -1  23  -9   51.20    2.31
   1 -23   9   65.34    2.56
  -1  24  -9    5.76    1.56
   1 -24   9    9.89    1.53
  -1  25  -9   -0.46    1.60
   1 -25   9    3.92    2.30
  -1  26  -9   25.97    1.89
   1 -26   9   19.63    2.50
  -1  27  -9   75.60    3.00
   1 -27   9   73.78    4.91
  -1  28  -9   22.32    2.19
   1 -28   9   25.26    2.69
  -1  29  -9   -0.95    1.93
   1 -29   9    0.11    1.90
  -1  30  -9    1.58    3.18
   1 -30   9    5.54    2.96
  -1  31  -9    9.20    2.54
   1 -31   9   12.33    2.73
  -1  32  -9    9.91    2.26
   1 -32   9    2.34    1.48
  -1 -28  -8   87.02    5.53
   1  28   8   84.06    5.18
  -1 -27  -8   28.98    2.17
   1  27   8   31.39    3.54
  -1 -26  -8   84.77    2.94
   1  26   8   84.11    4.28
  -1 -25  -8  120.37    5.26
   1  25   8  111.37    3.91
  -1 -24  -8    1.10    1.04
   1  24   8    1.30    1.87
  -1 -23  -8  216.66    8.33
   1  23   8  197.59    9.04
  -1 -22  -8   14.90    2.13
   1  22   8   20.13    2.51
  -1 -21  -8   38.79    1.83
   1  21   8   35.81    1.95
   1  20   8   31.48    2.32
  -1 -19  -8    8.82    1.00
   1  19   8    7.42    1.87
   1  18   8   14.87    2.14
  -1 -17  -8   31.71    1.63
  -1 -16  -8  364.73    9.95
  -1 -15  -8    4.38    0.68
   1  15   8    4.90    1.12
  -1 -14  -8  690.12   23.90
   1  14   8  679.28   16.60
  -1 -13  -8   10.61    0.82
   1  13   8    8.53    0.88
  -1 -12  -8   13.85    0.91
   1  12   8    9.30    1.41
  -1 -11  -8    2.93    0.60
   1  11   8    1.70    1.10
  -1 -10  -8  171.36    4.74
   1  10   8  163.50    6.44
  -1  -9  -8  108.57    3.15
   1   9   8  107.83    3.50
  -1  -8  -8  366.19    9.11
   1   8   8  384.41   13.82
  -1  -7  -8  342.36    8.36
   1   7   8  321.79   12.45
  -1  -6  -8    3.30    0.55
   1   6   8    5.69    0.66
  -1  -5  -8   71.78    2.23
   1   5   8   67.53    2.10
  -1  -4  -8  196.79    5.27
   1   4   8  183.32    7.47
  -1  -3  -8   39.06    1.30
   1   3   8   36.76    1.34
  -1  -2  -8  792.41   26.57
   1   2   8  766.50   27.03
  -1  -1  -8   25.30    1.53
   1   1   8   22.94    1.31
  -1   0  -8  511.09   12.06
   1   0   8  535.23   12.74
  -1   1  -8   24.23    1.19
   1  -1   8   24.40    1.48
  -1   2  -8  698.61   25.24
   1  -2   8  666.38   21.80
  -1   3  -8   39.18    1.87
   1  -3   8   39.11    1.24
  -1   4  -8  170.26    6.59
   1  -4   8  210.48    5.78
  -1   5  -8   63.38    1.85
   1  -5   8   69.51    2.12
  -1   6  -8    2.66    0.54
   1  -6   8    5.82    0.51
  -1   7  -8  305.15   10.85
   1  -7   8  328.30    8.28
  -1   8  -8  384.84    9.42
   1  -8   8  404.49    9.92
  -1   9  -8  101.42    2.87
   1  -9   8  130.47    4.12
  -1  10  -8  183.10    4.79
   1 -10   8  185.04    6.88
  -1  11  -8    2.18    0.53
   1 -11   8    2.50    0.55
  -1  12  -8   13.51    0.75
   1 -12   8   12.31    0.71
  -1  13  -8   10.58    0.75
   1 -13   8   15.17    1.40
  -1  14  -8  718.30   16.93
  -1  15  -8    3.82    0.88
   1 -15   8    5.79    1.13
  -1  16  -8  386.99    9.62
   1 -16   8  398.76   13.13
  -1  17  -8   34.50    1.42
   1 -17   8   29.35    1.80
  -1  18  -8   16.66    1.54
   1 -18   8   13.29    1.58
  -1  19  -8    6.49    1.02
   1 -19   8   12.37    1.61
  -1  20  -8   35.02    1.72
   1 -20   8   30.19    1.55
  -1  21  -8   39.43    1.67
   1 -21   8   38.48    1.69
  -1  22  -8   21.38    1.37
   1 -22   8   24.98    1.47
  -1  23  -8  209.48    5.71
   1 -23   8  238.92    6.48
  -1  24  -8    0.44    1.09
   1 -24   8    1.97    1.04
  -1  25  -8  118.28    4.02
   1 -25   8  120.97    4.02
  -1  26  -8   96.38    3.67
   1 -26   8   98.67    5.12
  -1  27  -8   30.86    1.96
   1 -27   8   30.75    2.91
  -1  28  -8  114.21    4.05
   1 -28   8   97.04    3.79
  -1  29  -8    5.29    1.89
   1 -29   8    6.25    2.07
  -1  30  -8   20.89    2.98
   1 -30   8   14.24    4.63
  -1  31  -8   -0.70    2.59
   1 -31   8    5.43    4.38
  -1  32  -8   97.04    4.66
   1 -32   8  106.78    3.35
  -1 -29  -7   32.81    2.22
   1  29   7   32.77    3.76
  -1 -28  -7    0.93    1.75
   1  28   7    0.45    1.94
  -1 -27  -7    8.88    1.67
   1  27   7   11.34    3.12
  -1 -26  -7    3.04    1.37
   1  26   7    5.35    1.70
  -1 -25  -7   39.74    2.54
   1  25   7   38.22    3.38
  -1 -24  -7   41.59    2.18
   1  24   7   40.74    2.17
  -1 -23  -7   16.94    1.84
   1  23   7   16.77    2.86
  -1 -22  -7   24.99    1.54
   1  22   7   23.94    1.56
  -1 -21  -7   12.17    1.52
   1  21   7   13.64    2.17
   1  20   7   60.85    2.29
  -1 -19  -7  120.95    3.68
   1  19   7  118.06    4.74
  -1 -18  -7  112.80    3.63
   1  18   7  111.31    4.72
   1  17   7   10.99    1.07
   1  16   7   14.86    1.15
  -1 -15  -7    5.97    1.34
  -1 -14  -7  372.80   13.54
   1  14   7  411.43   15.36
  -1 -13  -7  486.89   12.42
   1  13   7  494.09   16.70
  -1 -12  -7   57.02    1.99
   1  12   7   55.31    1.86
  -1 -11  -7   40.47    1.52
   1  11   7   46.34    1.79
  -1 -10  -7  345.99    8.50
   1  10   7  374.31   13.57
  -1  -9  -7  640.48   15.17
   1   9   7  680.89   16.52
  -1  -8  -7  181.17    4.69
   1   8   7  174.78    5.29
  -1  -7  -7 1243.37   29.12
   1   7   7 1185.99   39.72
  -1  -6  -7 1667.62   37.63
   1   6   7 1703.69   38.95
  -1  -5  -7  211.47    7.76
   1   5   7  194.28    5.51
  -1  -4  -7   14.63    0.68
   1   4   7   19.81    1.41
  -1  -3  -7 2164.00   48.66
   1   3   7 2238.83   71.20
  -1  -2  -7 1411.07   31.95
  -1  -1  -7 1947.06   62.14
   1   1   7 1933.75   43.92
  -1   0  -7    1.94    0.35
   1   0   7    0.53    0.61
  -1   1  -7 1938.77   43.59
   1  -1   7 2033.19   45.60
  -1   2  -7 1304.00   43.91
   1  -2   7 1332.82   44.74
   1  -3   7 2334.09   53.09
  -1   4  -7   19.17    0.76
   1  -4   7   17.41    0.70
  -1   5  -7  185.04    4.72
   1  -5   7  183.86    5.30
  -1   6  -7 1668.77   37.09
  -1   7  -7 1303.34   29.44
   1  -7   7 1081.12   24.80
  -1   8  -7  191.92    4.89
   1  -8   7  160.08    4.36
  -1  10  -7  395.98    9.47
   1 -10   7  354.72   11.90
  -1  11  -7   49.81    1.63
   1 -11   7   47.93    1.71
  -1  12  -7   58.47    1.74
   1 -12   7   48.74    2.17
  -1  13  -7  475.84   11.47
   1 -13   7  671.19   22.08
  -1  14  -7  380.22    9.70
   1 -14   7  461.45   16.28
  -1  15  -7    3.71    0.61
   1 -15   7    2.18    1.06
  -1  16  -7   15.69    0.97
   1 -16   7   13.45    1.31
  -1  17  -7   10.50    0.89
   1 -17   7   15.72    1.50
  -1  18  -7  122.35    3.53
   1 -18   7  102.94    2.96
  -1  19  -7  129.06    3.71
   1 -19   7  188.00    7.01
  -1  20  -7   67.83    2.28
   1 -20   7   52.95    2.76
  -1  21  -7   11.61    1.08
   1 -21   7   10.95    1.73
  -1  22  -7   26.27    1.52
   1 -22   7   22.56    2.35
  -1  23  -7   20.34    1.42
   1 -23   7   13.27    2.00
  -1  24  -7   34.00    2.74
   1 -24   7   48.15    2.22
  -1  25  -7   42.80    2.20
  -1  26  -7    5.05    1.64
   1 -26   7    4.19    1.62
  -1  27  -7   10.67    1.53
   1 -27   7   11.72    2.13
  -1  28  -7    1.40    1.76
   1 -28   7    2.36    1.95
  -1  29  -7   35.85    2.51
   1 -29   7   38.25    2.68
  -1  30  -7   15.10    2.95
   1 -30   7   18.26    3.97
  -1  31  -7   24.40    2.76
   1 -31   7   15.99    3.38
  -1  32  -7    7.56    2.19
   1 -32   7   11.70    2.27
  -1 -29  -6  220.84    6.37
   1  29   6  205.10    6.25
  -1 -28  -6   16.75    1.69
   1  28   6   20.02    2.65
  -1 -27  -6   25.80    2.08
   1  27   6   28.40    3.35
  -1 -26  -6   -0.33    1.31
   1  26   6    1.57    2.58
  -1 -25  -6  247.90    6.40
   1  25   6  244.51    8.79
  -1 -24  -6   35.99    2.39
   1  24   6   40.42    2.32
  -1 -23  -6  135.19    4.06
   1  23   6  129.97    5.29
  -1 -22  -6    5.90    1.02
   1  22   6    6.96    1.44
  -1 -21  -6   44.25    2.92
   1  21   6   46.48    1.97
  -1 -20  -6   39.92    1.83
   1  20   6   42.75    2.53
  -1 -19  -6  165.73    4.79
   1  19   6  173.57    4.86
  -1 -18  -6  315.15   11.98
   1  18   6  321.91   12.03
  -1 -17  -6  269.39    9.83
   1  17   6  263.15   10.04
  -1 -16  -6  100.87    5.49
   1  16   6   96.85    3.23
  -1 -15  -6   -2.31    1.13
   1  15   6  831.38   20.09
  -1 -14  -6   21.02    1.58
   1  14   6   17.79    1.16
  -1 -12  -6  261.45    6.76
   1  12   6  286.86   10.26
  -1 -11  -6   13.26    1.07
   1  11   6   11.63    1.30
  -1 -10  -6    0.59    0.83
   1  10   6    0.89    0.72
  -1  -9  -6 2018.84   46.15
   1   9   6 1962.41   63.21
  -1  -8  -6  250.59    9.46
   1   8   6  247.92    8.95
  -1  -7  -6  208.58    8.04
   1   7   6  211.19    7.60
  -1  -6  -6    4.90    0.45
   1   6   6    4.55    0.92
  -1  -5  -6  157.75    4.08
   1   5   6  162.47    6.24
  -1  -4  -6  606.62   13.92
  -1  -3  -6 1465.45   33.24
   1   3   6 1652.93   53.39
  -1  -2  -6   64.15    2.64
   1   2   6   57.38    2.31
  -1  -1  -6  544.21   13.12
   1   1   6  520.88   18.04
  -1   0  -6 1803.43   56.83
   1   0   6 1823.35   58.14
  -1   1  -6  495.13   16.49
   1  -1   6  516.82   12.55
  -1   2  -6   51.02    1.70
   1  -2   6   55.77    1.76
  -1   3  -6 1462.67   46.80
   1  -3   6 1724.80   39.32
  -1   4  -6  595.48   13.76
   1  -4   6  635.17   15.17
  -1   5  -6  161.14    4.41
   1  -5   6  153.50    4.01
  -1   6  -6    6.51    0.41
   1  -6   6    5.70    0.45
  -1   7  -6  232.14    5.82
   1  -7   6  224.08    5.71
  -1   8  -6  277.31    7.07
   1  -8   6  255.10    6.61
  -1   9  -6 2148.83   47.93
   1  -9   6 2302.48   51.08
  -1  10  -6    0.20    0.48
   1 -10   6    0.45    0.45
  -1  11  -6   13.82    0.77
   1 -11   6   15.87    0.82
  -1  12  -6  285.31    6.93
   1 -12   6  245.71    9.00
  -1  13  -6  740.67   17.83
  -1  14  -6   19.06    0.94
   1 -14   6   21.20    1.08
  -1  15  -6  912.47   21.03
   1 -15   6  936.93   29.81
  -1  16  -6  106.93    3.10
   1 -16   6  104.50    4.40
  -1  17  -6  287.12    7.30
   1 -17   6  282.53    7.00
  -1  18  -6  337.59    8.50
   1 -18   6  330.26    8.41
  -1  19  -6  177.43    6.73
   1 -19   6  178.37    4.82
  -1  20  -6   43.03    2.39
   1 -20   6   47.41    1.84
  -1  21  -6   51.96    2.85
   1 -21   6   48.25    1.95
  -1  22  -6    5.25    1.00
   1 -22   6    5.68    0.96
  -1  23  -6  148.97    4.54
   1 -23   6  132.37    3.92
  -1  24  -6   42.09    2.05
   1 -24   6   30.27    2.67
  -1  25  -6  275.46    7.34
   1 -25   6  254.15   10.64
  -1  26  -6    1.92    1.66
   1 -26   6    1.10    1.56
  -1  27  -6   29.39    2.01
   1 -27   6   31.32    2.07
  -1  28  -6   17.74    1.93
   1 -28   6   14.72    3.29
  -1  29  -6  230.07    6.30
   1 -29   6  239.42    7.11
  -1  30  -6   85.44    3.53
   1 -30   6   67.68    4.66
  -1  31  -6    0.48    2.41
   1 -31   6    1.29    2.97
  -1  32  -6   11.90    3.12
   1 -32   6   12.34    3.59
  -1 -30  -5   19.30    2.34
  -1 -29  -5   56.43    2.82
   1  29   5   56.00    3.00
  -1 -28  -5   19.89    1.64
   1  28   5   19.64    2.96
  -1 -27  -5   22.33    2.99
   1  27   5   18.80    2.28
  -1 -26  -5   21.12    2.05
  -1 -25  -5  163.93    4.55
   1  25   5  152.22    6.08
  -1 -24  -5   17.88    1.94
   1  24   5   18.88    1.84
  -1 -23  -5   43.42    2.00
   1  23   5   45.21    2.89
  -1 -22  -5   12.62    1.57
   1  22   5   14.48    2.34
  -1 -21  -5   27.79    1.61
   1  21   5   29.39    1.54
  -1 -20  -5  125.62    3.94
   1  20   5  141.60    6.44
  -1 -19  -5  123.99    3.97
   1  19   5  130.84    3.99
  -1 -18  -5   60.94    2.39
   1  18   5   64.67    3.01
  -1 -17  -5  321.71    8.85
   1  17   5  302.29   10.79
  -1 -16  -5    4.15    0.73
   1  16   5    4.58    0.93
  -1 -15  -5   73.81    3.42
   1  15   5   72.25    2.45
  -1 -14  -5  110.66    3.64
   1  14   5  117.34    3.32
  -1 -13  -5 1864.06   60.18
   1  13   5 1927.44   43.55
   1  12   5  431.69   10.36
   1  11   5   43.23    2.03
  -1 -10  -5  191.56    7.97
  -1  -9  -5  272.40    9.83
   1   9   5  230.82    8.18
  -1  -8  -5  492.07   11.79
   1   8   5  472.51   16.89
  -1  -7  -5  227.51    5.94
   1   7   5  237.33    6.25
  -1  -6  -5  102.21    2.83
   1   6   5   98.90    3.14
  -1  -5  -5   46.60    1.60
   1   5   5   54.15    2.58
  -1  -4  -5 2150.26   67.77
   1   4   5 2012.62   63.73
  -1  -3  -5  285.50    6.89
   1   3   5  288.69   10.42
  -1  -2  -5  155.28    5.84
   1   2   5  162.54    4.10
  -1  -1  -5  596.09   19.14
  -1   0  -5    0.49    0.26
  -1   1  -5  529.93   17.83
   1  -1   5  640.26   15.12
  -1   2  -5  176.90    4.46
   1  -2   5  169.55    4.65
  -1   3  -5  356.75   11.73
   1  -3   5  274.23    7.11
  -1   4  -5 2041.67   65.09
   1  -4   5 1928.99   43.36
  -1   5  -5   50.40    1.64
   1  -5   5   58.05    1.73
  -1   6  -5  103.29    2.75
   1  -6   5  102.89    2.79
  -1   7  -5  231.75    7.95
   1  -7   5  282.57    7.23
  -1   8  -5  575.11   13.81
   1  -8   5  483.22   12.05
  -1   9  -5  253.20    6.31
   1  -9   5  257.49    6.46
  -1  10  -5  207.42    5.35
   1 -10   5  231.52    8.07
  -1  11  -5   47.11    1.48
   1 -11   5   43.12    2.01
  -1  12  -5  448.80   10.72
   1 -12   5  434.47   14.11
  -1  13  -5 1988.63   44.24
   1 -13   5 2012.41   46.16
  -1  14  -5  123.41    3.40
   1 -14   5  131.21    5.37
  -1  15  -5   72.31    2.34
   1 -15   5   79.91    3.29
  -1  16  -5    4.93    0.78
   1 -16   5    2.73    1.10
  -1  17  -5  329.33    8.58
   1 -17   5  311.79    7.64
  -1  18  -5   67.64    2.32
   1 -18   5   65.50    2.07
  -1  19  -5  123.99    4.61
   1 -19   5  134.38    3.71
  -1  20  -5  132.77    3.84
   1 -20   5  130.84    3.72
  -1  21  -5   31.55    1.66
   1 -21   5   29.89    1.51
  -1  22  -5   10.60    1.21
   1 -22   5   11.80    1.20
  -1  23  -5   46.17    1.85
   1 -23   5   36.49    2.31
  -1  24  -5   18.52    2.15
   1 -24   5   21.84    1.61
  -1  25  -5  167.36    4.85
   1 -25   5  158.05    4.58
  -1  26  -5   20.23    1.65
   1 -26   5   21.13    2.45
  -1  27  -5   16.99    1.98
   1 -27   5   19.51    1.71
  -1  28  -5   18.53    1.89
   1 -28   5   19.89    2.47
  -1  29  -5   63.42    3.02
   1 -29   5   61.59    3.19
  -1  30  -5   25.09    2.95
   1 -30   5   21.64    2.70
  -1  31  -5   13.57    2.55
   1 -31   5   10.30    2.75
  -1  32  -5    1.47    2.41
   1 -32   5    1.54    1.92
  -1 -30  -4   77.17    3.33
   1  30   4   81.71    5.38
  -1 -29  -4    4.65    1.92
   1  29   4    6.12    2.31
  -1 -28  -4   96.17    3.29
   1  28   4   94.79    4.75
  -1 -27  -4   29.13    3.23
   1  27   4   30.05    2.34
  -1 -26  -4   24.69    1.72
   1  26   4   22.41    2.08
  -1 -25  -4  199.07    5.44
   1  25   4  201.02    7.52
  -1 -24  -4    2.65    1.38
   1  24   4    3.08    1.50
  -1 -23  -4   51.58    2.15
   1  23   4   53.39    3.31
  -1 -22  -4    4.72    0.87
   1  22   4    4.96    1.11
  -1 -21  -4   40.51    1.94
   1  21   4   36.46    2.77
  -1 -20  -4  480.38   11.43
   1  20   4  464.09   11.42
  -1 -19  -4  260.15    7.24
   1  19   4  234.69    6.35
  -1 -18  -4    6.96    1.10
   1  18   4    4.58    1.48
  -1 -17  -4   21.70    1.12
   1  17   4   22.81    1.09
  -1 -16  -4  290.08    7.72
   1  16   4  299.68    7.85
  -1 -15  -4  171.15    5.00
   1  15   4  161.70    4.32
  -1 -14  -4  556.33   13.30
   1  14   4  509.61   12.79
  -1 -13  -4   27.68    1.81
   1  13   4   24.75    1.20
  -1 -12  -4   68.70    3.08
   1  12   4   74.14    2.33
  -1 -11  -4  849.58   29.45
   1  11   4  842.02   27.22
  -1 -10  -4   15.23    0.98
   1  10   4   15.22    0.83
  -1  -9  -4  517.36   18.28
   1   9   4  442.36   14.32
  -1  -7  -4   42.82    1.38
   1   7   4   43.69    2.30
  -1  -6  -4   11.28    0.58
   1   6   4   11.42    0.84
  -1  -5  -4   13.61    0.66
   1   5   4   16.60    1.25
  -1  -4  -4  231.99    5.81
   1   4   4  212.99    7.92
  -1  -3  -4  139.89    5.58
   1   3   4  166.31    6.45
  -1  -2  -4   67.87    2.90
   1   2   4   65.89    2.74
  -1  -1  -4  605.81   13.97
   1   1   4  616.54   20.44
  -1   0  -4   72.65    2.08
   1   0   4   77.23    3.09
  -1   1  -4  567.35   13.32
   1  -1   4  584.42   13.45
  -1   2  -4   65.31    2.00
   1  -2   4   69.20    1.96
  -1   3  -4  181.71    4.58
   1  -3   4  178.34    4.66
  -1   4  -4  221.88    5.65
   1  -4   4  240.06    6.43
  -1   5  -4   18.51    0.77
   1  -5   4   19.46    0.81
  -1   6  -4   12.59    0.64
   1  -6   4   14.82    0.97
  -1   7  -4   49.33    1.53
   1  -7   4   47.13    1.47
  -1   8  -4    1.81    0.44
   1  -8   4    2.41    0.44
  -1   9  -4  469.73   11.18
   1  -9   4  490.32   16.69
  -1  10  -4   17.22    0.76
   1 -10   4   15.92    1.07
  -1  11  -4  905.38   21.09
   1 -11   4 1008.09   23.93
  -1  12  -4   71.09    2.12
   1 -12   4   73.33    2.11
  -1  13  -4   29.12    1.16
   1 -13   4   29.70    1.21
  -1  14  -4  552.73   13.03
   1 -14   4  617.26   21.77
  -1  15  -4  165.60    4.62
   1 -15   4  170.57    4.66
   1 -16   4  284.02    6.97
  -1  17  -4   22.56    1.10
   1 -17   4   20.97    1.65
  -1  18  -4    9.77    0.87
   1 -18   4    9.63    1.38
   1 -19   4  236.30    6.15
  -1  20  -4  447.37   10.73
   1 -20   4  505.72   12.53
  -1  21  -4   44.17    1.77
   1 -21   4   39.52    1.75
  -1  22  -4    4.64    0.99
   1 -22   4    3.21    1.44
  -1  23  -4   51.62    2.05
   1 -23   4   48.40    2.02
  -1  24  -4    1.69    1.42
   1 -24   4    2.40    1.23
  -1  25  -4  203.49    5.47
   1 -25   4  217.70    8.58
  -1  26  -4   22.48    1.69
   1 -26   4   21.05    1.63
  -1  27  -4   27.98    1.86
   1 -27   4   25.26    2.80
  -1  28  -4  110.53    4.00
   1 -28   4   87.71    3.45
  -1  29  -4    7.20    2.49
   1 -29   4    6.20    2.65
  -1  30  -4   87.97    3.25
   1 -30   4   88.47    3.50
  -1  31  -4   34.03    2.76
   1 -31   4   34.48    3.86
  -1  32  -4   86.81    3.40
   1 -32   4   90.83    3.81
  -1 -31  -3   75.80    4.97
   1  31   3   73.64    3.72
  -1 -30  -3   12.34    1.92
   1  30   3   15.42    3.00
  -1 -29  -3    3.35    1.86
   1  29   3    3.53    2.08
  -1 -28  -3    3.07    1.78
   1  28   3    3.36    2.05
  -1 -27  -3  224.21    6.03
   1  27   3  259.03   10.84
  -1 -26  -3    0.00    1.49
   1  26   3    0.78    1.52
  -1 -25  -3    6.48    1.11
   1  25   3    7.40    2.04
  -1 -24  -3    3.46    1.68
   1  24   3    2.12    1.50
  -1 -23  -3   19.07    1.25
   1  23   3   13.89    2.21
  -1 -22  -3   96.06    3.14
   1  22   3   93.40    3.00
  -1 -21  -3   21.64    1.71
   1  21   3   21.58    2.14
  -1 -20  -3   20.98    1.36
   1  20   3   19.61    1.26
  -1 -19  -3    0.03    0.89
   1  19   3    0.12    1.64
  -1 -18  -3   32.04    1.89
   1  18   3   30.58    1.37
  -1 -17  -3    3.85    0.80
   1  17   3    2.87    0.89
  -1 -16  -3   16.36    1.59
   1  16   3   13.76    1.58
  -1 -15  -3 1278.72   41.46
   1  15   3 1234.38   39.33
  -1 -14  -3   27.66    1.63
   1  14   3   29.74    1.87
  -1 -13  -3  247.12    9.84
   1  13   3  238.19    8.35
  -1 -12  -3  236.41    6.18
   1  12   3  238.51    8.06
  -1 -11  -3 1278.93   30.57
   1  11   3 1239.27   28.83
  -1 -10  -3  138.65    4.19
   1  10   3  134.54    4.95
  -1  -9  -3   41.77    1.53
   1   9   3   42.68    1.39
   1   8   3   99.07    2.73
  -1  -7  -3  226.21    8.77
   1   7   3  228.50    5.71
   1   6   3  124.48    5.17
  -1  -5  -3   66.23    2.19
  -1  -4  -3   71.89    1.89
   1   4   3   94.74    3.83
  -1  -3  -3  279.60   10.10
   1   3   3  274.72    7.04
  -1  -2  -3  886.56   20.59
  -1  -1  -3 1587.64   35.79
  -1   0  -3    0.70    0.43
   1   0   3    1.03    0.33
   1  -1   3 1586.24   49.99
  -1   2  -3  997.42   22.41
   1  -2   3  962.40   21.99
   1  -3   3  318.58    7.76
  -1   4  -3   76.93    2.26
   1  -4   3   83.42    2.16
  -1   5  -3   66.58    1.79
   1  -5   3   66.58    1.93
  -1   6  -3  123.82    3.28
   1  -6   3  128.92    4.78
  -1   7  -3  249.75    6.06
   1  -7   3  223.56    7.79
  -1   8  -3  103.07    2.71
   1  -8   3   91.33    3.97
  -1   9  -3   41.96    1.33
   1  -9   3   42.20    1.32
  -1  10  -3  148.32    3.97
   1 -10   3  145.55    5.57
  -1  11  -3 1209.57   28.10
   1 -11   3 1225.94   40.18
  -1  12  -3  251.14    6.31
   1 -12   3  275.55    9.66
  -1  13  -3  242.49    5.93
   1 -13   3  256.38    6.38
  -1  14  -3   36.09    1.47
   1 -14   3   33.75    2.08
  -1  15  -3 1185.73   27.02
   1 -15   3 1324.20   30.41
  -1  16  -3   12.32    0.85
   1 -16   3   14.42    0.89
  -1  17  -3    2.87    0.82
   1 -17   3    3.82    0.68
  -1  18  -3   29.82    1.45
   1 -18   3   31.38    2.08
  -1  19  -3    0.78    0.73
   1 -19   3   -1.44    1.17
  -1  20  -3   18.85    1.17
   1 -20   3   18.82    1.12
  -1  21  -3   23.12    1.46
   1 -21   3   21.16    1.32
  -1  22  -3   92.62    3.05
   1 -22   3   82.27    3.72
  -1  23  -3   18.29    1.49
   1 -23   3   21.13    1.50
  -1  24  -3    3.15    0.96
   1 -24   3    1.88    1.20
  -1  25  -3    6.26    1.34
   1 -25   3    3.39    1.31
  -1  26  -3    0.10    1.60
   1 -26   3   -1.18    2.02
  -1  27  -3  229.46    6.39
   1 -27   3  222.90    6.61
  -1  28  -3    4.15    1.61
   1 -28   3    3.12    1.81
  -1  29  -3    1.43    1.82
   1 -29   3    2.53    1.69
  -1  30  -3    9.74    1.83
   1 -30   3   13.94    2.65
  -1  31  -3   67.14    5.65
   1 -31   3   85.60    4.12
  -1  32  -3   69.73    3.43
   1 -32   3   75.35    5.64
  -1 -31  -2  157.99    7.15
   1  31   2  158.36    7.74
  -1 -30  -2   32.98    4.14
   1  30   2   39.43    3.14
  -1 -29  -2   12.52    2.23
   1  29   2   11.39    3.68
  -1 -28  -2    2.60    1.78
   1  28   2    0.70    2.04
  -1 -27  -2  334.63    9.15
   1  27   2  313.88   11.19
  -1 -26  -2   49.21    2.27
   1  26   2   50.21    3.05
  -1 -25  -2    8.77    1.26
   1  25   2   11.70    1.49
  -1 -24  -2   34.26    2.49
   1  24   2   39.57    2.95
  -1 -23  -2   72.21    2.83
   1  23   2   78.28    2.88
  -1 -22  -2   18.67    1.29
   1  22   2   19.23    1.87
  -1 -21  -2  141.04    5.52
   1  21   2  123.41    3.81
  -1 -20  -2  250.64    6.72
   1  20   2  246.53    9.15
  -1 -19  -2   77.69    2.66
   1  19   2   77.48    2.49
  -1 -18  -2  543.96   13.32
   1  18   2  572.76   20.80
  -1 -17  -2  109.03    4.65
   1  17   2  114.86    4.54
  -1 -16  -2   23.92    1.29
   1  16   2   24.52    1.25
  -1 -15  -2  799.31   19.38
   1  15   2  741.21   25.63
  -1 -14  -2   50.23    1.72
   1  14   2   54.12    2.72
  -1 -13  -2   54.45    1.97
   1  13   2   61.26    2.77
  -1 -12  -2  113.70    3.36
   1  12   2  104.19    3.04
  -1 -11  -2 1147.12   27.31
   1  11   2 1210.36   27.65
  -1 -10  -2  100.99    2.95
   1  10   2   96.10    3.73
  -1  -9  -2  167.27    4.55
   1   9   2  178.48    6.33
  -1  -8  -2 1105.69   26.49
   1   8   2 1038.06   32.31
  -1  -7  -2    5.50    0.52
   1   7   2    4.03    0.51
  -1  -6  -2  660.23   15.61
   1   6   2  607.30   20.47
  -1  -5  -2  181.91    6.82
   1   5   2  187.55    4.65
   1   4   2    9.84    0.51
  -1  -2  -2   14.82    0.54
   1   2   2   14.26    0.94
  -1   2  -2   15.47    0.56
   1  -2   2   14.30    0.63
  -1   3  -2   56.85    1.58
   1  -3   2   63.75    1.80
  -1   4  -2   12.10    0.46
   1  -4   2    9.16    0.41
  -1   5  -2  193.69    4.90
   1  -5   2  203.35    4.95
  -1   6  -2  704.04   22.69
   1  -6   2  625.84   15.32
  -1   7  -2    5.79    0.47
   1  -7   2    5.09    0.48
  -1   8  -2 1137.69   37.08
   1  -8   2 1217.35   39.05
  -1   9  -2  169.03    4.46
   1  -9   2  166.40    6.16
  -1  10  -2  102.51    2.83
   1 -10   2   92.22    3.62
  -1  11  -2 1163.53   26.68
   1 -11   2 1238.71   41.70
  -1  12  -2   97.97    2.63
   1 -12   2  108.84    2.99
  -1  13  -2   55.43    1.76
   1 -13   2   57.04    2.82
  -1  14  -2   52.97    1.64
   1 -14   2   54.30    2.55
  -1  15  -2  733.65   17.19
   1 -15   2  816.22   27.78
  -1  16  -2   23.65    1.16
   1 -16   2   23.53    1.73
  -1  17  -2  105.51    3.10
   1 -17   2  110.30    3.03
  -1  18  -2  588.41   14.36
   1 -18   2  575.13   13.63
  -1  19  -2   78.42    2.49
   1 -19   2   84.00    3.71
  -1  20  -2  251.41    6.52
   1 -20   2  261.64    8.88
  -1  21  -2  150.44    6.38
   1 -21   2  125.59    3.73
  -1  22  -2   20.64    1.29
   1 -22   2   22.98    2.10
  -1  23  -2   73.17    2.49
   1 -23   2   73.01    2.41
  -1  24  -2   37.96    1.87
   1 -24   2   44.14    2.86
  -1  25  -2   11.52    1.59
   1 -25   2   10.36    1.43
  -1  26  -2   49.67    2.26
   1 -26   2   50.01    3.01
  -1  27  -2  322.29    8.37
   1 -27   2  337.60    8.60
  -1  28  -2    1.85    1.36
   1 -28   2    1.40    1.39
  -1  29  -2   13.50    1.85
   1 -29   2   10.17    2.14
  -1  30  -2   37.01    2.57
   1 -30   2   38.23    2.79
  -1  31  -2  160.75    4.73
   1 -31   2  146.25    6.75
  -1 -31  -1   34.66    2.67
  -1 -30  -1   19.88    3.53
  -1 -29  -1   24.94    2.27
   1  29   1   23.53    2.20
  -1 -28  -1   35.22    2.06
   1  28   1   41.63    2.17
  -1 -27  -1    1.61    1.65
   1  27   1    5.67    1.66
  -1 -26  -1   75.79    2.59
   1  26   1   73.31    2.63
  -1 -25  -1   17.08    1.86
   1  25   1   15.32    2.05
  -1 -24  -1   17.07    2.00
   1  24   1   19.58    1.64
  -1 -23  -1    3.11    0.92
   1  23   1    4.56    2.02
  -1 -22  -1  163.02    4.74
   1  22   1  153.91    4.54
  -1 -21  -1   11.98    0.95
   1  21   1   13.10    1.15
  -1 -20  -1  185.43    5.07
   1  20   1  198.07    5.30
  -1 -19  -1  256.77    6.81
   1  19   1  272.52    6.94
  -1 -18  -1    3.29    1.18
   1  18   1    1.98    0.88
  -1 -17  -1  330.49    8.37
   1  17   1  317.60   11.44
  -1 -16  -1   77.39    3.41
   1  16   1   88.01    2.70
  -1 -15  -1  658.00   22.84
   1  15   1  651.24   15.64
  -1 -14  -1   96.86    2.88
   1  14   1  100.59    4.22
  -1 -13  -1   95.37    2.83
   1  13   1   85.74    3.39
  -1 -12  -1   11.60    0.72
   1  12   1   17.67    1.04
  -1 -11  -1  159.25    5.79
   1  11   1  158.49    3.86
  -1 -10  -1 2086.09   46.98
   1  10   1 2366.29   52.79
  -1  -9  -1   47.75    2.14
   1   9   1   46.90    1.43
  -1  -8  -1 2284.26   73.31
   1   8   1 2275.16   51.18
  -1  -7  -1  221.37    5.71
   1   7   1  234.73    8.42
  -1  -6  -1   57.28    2.47
   1   6   1   54.36    1.78
  -1  -5  -1 1484.69   34.07
   1   5   1 1596.18   36.25
  -1  -4  -1  215.27    5.59
   1   4   1  197.57    7.47
  -1  -3  -1  124.14    4.67
   1   3   1  126.36    4.58
  -1  -2  -1   53.20    2.51
  -1   0  -1    0.74    0.20
  -1   1  -1  938.00   31.72
  -1   2  -1   49.32    1.59
   1  -2   1   44.34    1.38
   1  -3   1  118.55    3.35
  -1   4  -1  217.90    5.30
   1  -4   1  193.70    4.95
  -1   5  -1 1492.40   33.22
   1  -5   1 1539.70   35.37
  -1   6  -1   50.54    1.63
   1  -6   1   54.93    2.42
  -1   7  -1  241.78    8.39
   1  -7   1  247.38    6.49
  -1   8  -1 2225.03   49.28
   1  -8   1 2302.01   51.39
  -1   9  -1   46.69    1.61
   1  -9   1   43.48    1.41
  -1  10  -1 2236.96   49.25
   1 -10   1 2135.20   48.14
  -1  11  -1  159.47    4.11
   1 -11   1  153.11    4.10
  -1  12  -1   13.08    1.02
   1 -12   1   16.02    1.19
  -1  13  -1   87.02    2.40
   1 -13   1   82.14    3.50
  -1  14  -1   95.55    3.74
   1 -14   1   94.16    3.83
  -1  15  -1  661.63   15.67
   1 -15   1  650.57   22.19
  -1  16  -1   77.34    3.51
   1 -16   1   87.25    2.83
  -1  17  -1  333.38    8.52
   1 -17   1  307.76    7.61
  -1  18  -1    1.21    0.70
   1 -18   1    3.12    1.23
  -1  19  -1  256.48    6.78
   1 -19   1  275.59    7.01
  -1  20  -1  199.85    5.52
   1 -20   1  196.79    7.38
  -1  21  -1   12.61    1.22
   1 -21   1   12.28    1.02
  -1  22  -1  161.30    4.52
   1 -22   1  164.54    6.10
  -1  23  -1    5.09    1.23
   1 -23   1    3.25    1.09
  -1  24  -1   17.86    1.35
   1 -24   1   18.45    2.17
  -1  25  -1   16.79    1.63
   1 -25   1   15.58    1.73
  -1  26  -1   75.66    2.79
   1 -26   1   80.63    2.93
  -1  27  -1    3.88    1.31
   1 -27   1    1.14    1.52
  -1  28  -1   44.24    2.29
   1 -28   1   41.37    2.11
  -1  29  -1   24.99    1.83
   1 -29   1   25.06    2.44
  -1  30  -1   18.98    2.12
   1 -30   1   16.02    2.44
  -1  31  -1   28.82    2.59
   1 -31   1   28.99    2.46
  -1 -31   0   -0.27    2.17
   1  31   0    0.92    2.49
  -1 -30   0   86.78    5.30
   1  30   0   84.49    3.27
  -1 -29   0   71.01    4.20
   1  29   0   72.30    4.13
  -1 -28   0  150.29    6.33
   1  28   0  138.25    4.24
  -1 -27   0   51.00    3.34
   1  27   0   54.98    2.45
  -1 -26   0   65.36    3.16
   1  26   0   78.24    4.36
  -1 -25   0   -0.37    1.74
   1  25   0    1.95    1.49
  -1 -24   0   25.77    1.47
   1  24   0   29.64    1.88
  -1 -23   0   69.93    2.39
   1  23   0   65.02    3.45
  -1 -22   0    2.85    1.05
   1  22   0    2.41    0.99
  -1 -21   0    8.77    0.87
   1  21   0    7.12    1.40
  -1 -20   0    1.15    1.25
   1  20   0    1.30    0.98
  -1 -19   0  403.12   10.08
   1  19   0  396.57    9.98
  -1 -18   0  623.97   21.90
   1  18   0  619.74   14.89
  -1 -17   0  149.58    4.54
   1  17   0  145.71    4.27
  -1 -16   0  438.40   15.69
   1  16   0  446.09   11.22
  -1 -15   0    3.18    0.59
   1  15   0    3.38    1.16
   1  14   0  392.08    9.32
  -1 -13   0  752.72   25.39
   1  13   0  791.78   18.93
  -1 -12   0 1231.37   28.51
   1  12   0 1183.46   27.19
  -1 -11   0   23.41    1.34
   1  11   0   25.45    1.02
  -1 -10   0  531.74   19.17
   1  10   0  551.13   18.07
  -1  -9   0  506.25   12.02
   1   9   0  470.10   11.12
  -1  -8   0   32.40    1.16
   1   8   0   33.22    1.12
  -1  -7   0  329.95   11.03
   1   7   0  313.72    7.67
  -1  -6   0  578.66   13.97
   1   6   0  534.36   17.96
  -1  -5   0   66.24    1.88
   1   5   0   65.48    2.80
  -1  -4   0 1541.37   50.47
   1   1   0  285.63    6.97
  -1   0   0   15.78    1.01
   1   0   0   16.31    0.59
   1  -1   0  401.11   13.08
  -1   4   0 1492.46   46.61
   1  -4   0 1611.92   51.35
  -1   5   0   69.40    2.08
   1  -5   0   64.08    2.98
  -1   6   0  562.10   13.51
   1  -6   0  541.90   13.07
  -1   7   0  355.05   11.79
   1  -7   0  309.71    7.75
  -1   8   0   29.58    1.42
   1  -8   0   32.00    1.08
  -1   9   0  448.37   14.87
   1  -9   0  459.91   14.73
  -1  10   0  488.38   11.29
   1 -10   0  543.22   12.60
  -1  11   0   24.19    1.46
   1 -11   0   25.24    0.98
  -1  12   0 1234.82   41.90
   1 -12   0 1153.45   26.70
  -1  13   0  771.19   18.17
   1 -13   0  903.09   21.10
  -1  14   0  408.19   13.39
   1 -14   0  412.58   10.13
  -1  15   0    3.84    0.66
   1 -15   0    2.37    0.75
  -1  16   0  426.44   15.54
   1 -16   0  434.13   10.40
  -1  17   0  143.64    4.00
   1 -17   0  150.51    6.03
  -1  18   0  582.80   19.48
   1 -18   0  649.59   15.92
  -1  19   0  377.25    9.26
   1 -19   0  388.26   13.52
  -1  20   0    3.14    1.04
   1 -20   0    1.10    0.77
  -1  21   0    8.41    0.89
   1 -21   0    8.52    1.17
  -1  22   0    4.61    1.76
   1 -22   0    4.19    1.60
  -1  23   0   71.05    2.51
   1 -23   0   78.27    2.87
  -1  24   0   29.02    1.68
   1 -24   0   27.38    2.31
  -1  25   0    0.49    1.38
   1 -25   0   -0.56    1.26
  -1  26   0   67.82    2.74
   1 -26   0   83.54    3.18
  -1  27   0   53.12    2.22
   1 -27   0   54.45    3.48
  -1  28   0  139.25    4.44
   1 -28   0  142.17    6.10
  -1  29   0   72.40    2.99
   1 -29   0   67.78    3.01
  -1  30   0   91.08    3.32
   1 -30   0   92.29    3.48
  -1  31   0    0.46    2.22
   1 -31   0    2.09    2.52
  -1 -32   1    6.03    3.22
   1  32  -1    5.18    2.97
  -1 -31   1   73.43    5.47
   1  31  -1   73.44    5.34
  -1 -30   1   28.67    2.34
   1  30  -1   24.66    2.36
  -1 -29   1   88.82    3.47
   1  29  -1   86.49    3.54
  -1 -28   1    7.11    1.81
   1  28  -1   10.47    2.18
  -1 -27   1   49.96    2.35
   1  27  -1   48.86    3.92
  -1 -26   1   16.17    1.67
   1  26  -1   16.12    2.58
  -1 -25   1   41.57    2.02
   1  25  -1   41.95    2.15
  -1 -24   1    5.01    1.01
   1  24  -1    5.86    1.14
  -1 -23   1   17.66    1.23
   1  23  -1   15.68    1.69
  -1 -22   1  206.35    5.76
   1  22  -1  196.97    5.28
  -1 -21   1  106.57    4.31
   1  21  -1  106.27    3.19
  -1 -20   1   10.94    1.30
   1  20  -1   11.48    1.80
  -1 -19   1  555.11   13.60
   1  19  -1  561.18   14.19
  -1 -18   1  494.58   12.01
   1  18  -1  516.73   18.14
  -1 -17   1  340.86   12.01
   1  17  -1  352.69    8.54
  -1 -16   1   42.07    1.58
   1  16  -1   44.70    2.36
  -1 -15   1   78.32    3.39
   1  15  -1   84.07    2.59
  -1 -14   1  188.59    5.11
   1  14  -1  190.13    7.00
  -1 -13   1   12.85    1.20
   1  13  -1   18.53    0.96
  -1 -12   1    1.01    0.83
   1  12  -1    0.52    0.47
  -1 -11   1   23.99    1.42
   1  11  -1   20.55    1.12
  -1 -10   1   13.41    1.02
   1  10  -1   12.89    0.64
  -1  -9   1 2508.62   78.77
   1   9  -1 2478.51   54.96
  -1  -8   1   30.91    1.48
   1   8  -1   32.32    1.07
  -1  -7   1  645.90   15.18
   1   7  -1  595.30   14.18
  -1  -6   1 1372.47   31.55
   1   6  -1 1324.27   29.71
  -1  -5   1  191.56    4.72
   1   5  -1  184.32    4.59
  -1  -4   1   28.47    1.23
   1   4  -1   29.33    1.00
  -1   0   1    0.09    0.10
   1   0  -1    0.02    0.10
  -1   2   1  194.80    6.73
   1  -2  -1  192.69    4.69
  -1   5   1  164.06    4.14
  -1   6   1 1267.36   28.64
   1  -6  -1 1233.79   39.92
  -1   7   1  563.83   13.21
   1  -7  -1  567.00   13.39
  -1   8   1   31.41    1.36
   1  -8  -1   30.69    1.21
  -1   9   1 2459.06   76.72
   1  -9  -1 2403.16   78.52
  -1  10   1   11.96    0.95
   1 -10  -1   12.18    1.13
  -1  11   1   20.67    1.17
   1 -11  -1   20.59    0.94
  -1  12   1   -0.20    0.93
   1 -12  -1    0.62    0.48
  -1  13   1   14.89    0.86
   1 -13  -1   21.41    1.56
  -1  14   1  169.78    6.30
   1 -14  -1  177.26    4.99
  -1  15   1   83.24    2.69
   1 -15  -1   98.42    4.11
  -1  16   1   40.46    2.16
   1 -16  -1   43.29    1.61
  -1  17   1  355.97   11.92
   1 -17  -1  355.65   13.11
  -1  18   1  491.04   11.86
   1 -18  -1  596.29   20.72
  -1  19   1  551.63   14.02
   1 -19  -1  517.47   12.55
  -1  20   1   14.54    1.45
   1 -20  -1   11.56    1.28
  -1  21   1  104.73    4.89
   1 -21  -1  101.97    4.24
  -1  22   1  185.88    7.17
   1 -22  -1  187.26    5.70
  -1  23   1   18.77    1.33
   1 -23  -1   16.28    1.36
  -1  24   1    4.02    1.16
   1 -24  -1    2.61    1.65
  -1  25   1   35.96    1.96
   1 -25  -1   38.30    2.83
  -1  26   1   16.97    1.77
   1 -26  -1   13.00    1.55
  -1  27   1   55.58    2.53
   1 -27  -1   48.05    2.37
  -1  28   1    9.76    1.74
   1 -28  -1    9.07    2.82
  -1  29   1   90.62    3.94
   1 -29  -1   94.30    4.99
  -1  30   1   29.05    2.70
   1 -30  -1   26.64    2.58
  -1  31   1   71.35    3.37
   1 -31  -1   72.53    3.06
  -1 -32   2    5.82    2.45
   1  32  -2   11.52    2.67
  -1 -31   2   53.40    3.89
   1  31  -2   47.62    3.42
  -1 -30   2    2.12    2.41
   1  30  -2    0.42    1.96
  -1 -29   2  196.39    8.01
   1  29  -2  203.98    5.73
  -1 -28   2    1.52    2.33
   1  28  -2    6.87    1.71
  -1 -27   2   32.90    1.77
   1  27  -2   30.69    2.64
  -1 -26   2    1.14    1.02
   1  26  -2   -0.42    1.68
  -1 -25   2   21.65    1.46
   1  25  -2   19.76    1.61
  -1 -24   2  147.12    4.59
   1  24  -2  140.81    4.53
  -1 -23   2   27.03    2.02
   1  23  -2   23.57    1.93
  -1 -22   2    7.12    1.23
   1  22  -2    7.50    1.42
  -1 -21   2   74.14    3.75
   1  21  -2   74.29    2.60
  -1 -20   2  194.32    5.12
   1  20  -2  218.03    6.02
  -1 -19   2  487.89   12.10
   1  19  -2  440.32   15.39
  -1 -18   2   59.06    2.00
   1  18  -2   64.05    3.02
  -1 -17   2   12.14    1.39
   1  17  -2   12.85    0.93
  -1 -16   2  629.26   15.62
   1  16  -2  636.98   21.58
  -1 -15   2   13.80    0.83
   1  15  -2   12.49    1.36
  -1 -14   2  242.91    9.34
   1  14  -2  244.62    6.28
  -1 -13   2   30.24    1.22
   1  13  -2   31.17    1.89
  -1 -12   2    6.81    0.92
   1  12  -2    6.88    0.66
  -1 -11   2  168.43    6.02
   1  11  -2  157.86    5.61
  -1 -10   2  766.06   25.65
   1  10  -2  775.36   25.35
  -1  -9   2   66.62    2.75
   1   9  -2   67.75    2.98
  -1  -8   2  301.46    7.54
   1   8  -2  312.20   10.77
  -1  -7   2  240.68    8.80
   1   7  -2  258.19    9.15
  -1  -6   2  506.03   12.49
   1   6  -2  550.59   18.40
  -1  -5   2 1001.60   22.52
   1   5  -2 1017.70   32.66
  -1  -3   2  376.25   12.98
   1   2  -2  130.11    4.66
  -1  -1   2   59.61    1.64
   1   1  -2   56.17    1.46
  -1   1   2   56.52    1.66
   1  -1  -2   58.89    2.53
  -1   2   2  149.83    5.56
   1  -2  -2  156.52    5.54
  -1   3   2  362.58    8.96
   1  -3  -2  397.92   13.42
  -1   4   2 1783.74   55.07
   1  -4  -2 1942.13   61.41
  -1   5   2  971.85   30.59
   1  -5  -2  921.33   20.49
   1  -6  -2  486.67   15.76
  -1   7   2  223.00    7.86
  -1   8   2  284.69    9.55
  -1   9   2   62.79    2.76
   1  -9  -2   63.81    2.57
  -1  10   2  730.77   17.57
   1 -10  -2  736.17   25.76
  -1  11   2  151.75    4.10
   1 -11  -2  150.01    4.23
  -1  12   2    7.03    1.07
   1 -12  -2    7.21    0.77
  -1  13   2   24.44    1.61
   1 -13  -2   30.32    1.28
  -1  14   2  250.82    6.61
   1 -14  -2  231.90    8.84
  -1  15   2   13.84    1.40
   1 -15  -2   12.99    1.23
  -1  16   2  652.96   21.59
   1 -16  -2  623.66   15.49
  -1  17   2    9.88    0.94
   1 -17  -2   12.87    1.01
  -1  18   2   61.31    2.05
   1 -18  -2   53.94    3.00
  -1  19   2  431.33   10.20
   1 -19  -2  451.96   16.16
  -1  20   2  213.44    7.96
   1 -20  -2  211.21    5.75
  -1  21   2   71.14    2.50
   1 -21  -2   80.37    2.98
  -1  22   2    7.33    1.43
   1 -22  -2    4.84    0.91
  -1  23   2   24.53    2.05
   1 -23  -2   26.87    1.37
  -1  24   2  139.06    5.81
   1 -24  -2  149.25    6.30
  -1  25   2   21.45    2.66
   1 -25  -2   21.07    1.44
  -1  26   2   -0.13    2.47
   1 -26  -2    0.72    1.10
  -1  27   2   28.93    2.49
   1 -27  -2   27.77    1.72
  -1  28   2    2.26    1.42
   1 -28  -2    6.25    1.36
  -1  29   2  213.73    5.83
   1 -29  -2  197.51    8.82
  -1  30   2    2.50    1.92
   1 -30  -2    2.08    1.78
  -1  31   2   47.63    2.68
   1 -31  -2   45.69    2.74
  -1 -32   3    0.20    4.28
   1  32  -3    3.26    3.15
  -1 -31   3    3.49    2.68
   1  31  -3    2.82    2.38
  -1 -30   3   13.81    2.60
   1  30  -3   10.68    1.88
  -1 -29   3   48.91    2.90
   1  29  -3   47.42    2.65
  -1 -28   3   78.23    3.66
   1  28  -3   80.18    3.07
  -1 -27   3   46.51    2.53
   1  27  -3   44.68    2.53
  -1 -26   3  157.27    4.48
   1  26  -3  154.05    4.39
  -1 -25   3  100.57    3.63
   1  25  -3  123.16    5.53
  -1 -24   3   40.87    1.86
   1  24  -3   43.18    2.09
  -1 -23   3  190.12    5.52
   1  23  -3  199.39    5.72
  -1 -22   3   52.36    2.03
   1  22  -3   55.50    2.11
  -1 -21   3  128.44    3.69
   1  21  -3  122.33    3.77
  -1 -20   3   67.04    2.44
   1  20  -3   67.95    3.20
  -1 -19   3   84.84    2.45
   1  19  -3   83.52    3.94
  -1 -18   3  317.27    7.89
   1  18  -3  291.74    7.39
  -1 -17   3  524.78   18.24
   1  17  -3  454.91   10.94
  -1 -16   3  540.36   19.68
   1  16  -3  552.45   13.63
  -1 -15   3  107.58    4.35
   1  15  -3  111.70    3.20
  -1 -14   3   15.57    0.77
   1  14  -3   20.49    1.43
  -1 -13   3  250.27    9.61
   1  13  -3  258.10    8.86
  -1 -12   3  223.36    5.77
   1  12  -3  214.32    7.76
  -1 -11   3  409.16   13.86
   1  11  -3  420.49    9.96
  -1 -10   3 1062.49   24.60
   1  10  -3  984.12   31.05
  -1  -9   3   46.37    1.42
   1   9  -3   46.49    1.91
  -1  -8   3   10.84    0.69
   1   8  -3   10.59    0.68
  -1  -7   3 1077.30   24.63
   1   7  -3 1047.55   33.90
  -1  -6   3  374.60   12.60
   1   6  -3  326.82   11.90
  -1  -4   3  147.07    5.12
   1   4  -3  146.22    5.60
   1   0  -3    0.18    0.15
  -1   1   3  787.32   25.37
   1  -1  -3  749.46   23.91
  -1   2   3  352.27   12.20
   1  -2  -3  343.82    8.18
  -1   3   3 1326.04   30.97
   1  -3  -3 1460.62   45.57
  -1   4   3  163.43    4.26
   1  -4  -3  162.23    4.12
   1  -6  -3  334.48    7.91
  -1   7   3  929.72   31.92
   1  -7  -3  906.56   29.34
  -1   8   3    8.41    0.93
   1  -8  -3   12.20    0.96
  -1  10   3  996.78   32.76
  -1  11   3  388.76   13.42
   1 -11  -3  368.96   13.17
  -1  12   3  201.15    5.31
   1 -12  -3  235.04    8.75
  -1  13   3  242.67    6.09
   1 -13  -3  239.59    9.10
  -1  14   3   11.42    1.31
   1 -14  -3   17.35    1.42
  -1  15   3  114.46    4.28
   1 -15  -3  105.14    3.09
  -1  16   3  481.28   15.38
   1 -16  -3  479.01   12.12
  -1  17   3  438.64   11.00
   1 -17  -3  492.48   12.34
  -1  18   3  295.97    7.58
   1 -18  -3  301.22    8.04
  -1  19   3   84.12    2.73
   1 -19  -3   83.80    2.89
  -1  20   3   58.70    2.32
   1 -20  -3   64.21    3.49
  -1  21   3  123.47    3.55
   1 -21  -3  121.94    4.86
  -1  22   3   56.06    2.31
   1 -22  -3   45.42    2.55
  -1  23   3  171.42    5.02
   1 -23  -3  171.07    7.67
  -1  24   3   41.46    2.06
   1 -24  -3   38.91    1.90
  -1  25   3  100.58    3.27
   1 -25  -3   96.82    3.23
  -1  26   3  139.57    4.30
   1 -26  -3  143.34    4.36
  -1  27   3   43.20    2.30
   1 -27  -3   42.57    2.32
  -1  28   3   80.75    3.10
   1 -28  -3   77.53    2.93
  -1  29   3   50.52    2.68
   1 -29  -3   43.16    4.03
  -1  30   3   12.95    2.81
   1 -30  -3   13.87    3.35
  -1 -32   4   84.10    5.46
   1  32  -4   86.18    3.72
  -1 -31   4   13.42    4.39
   1  31  -4    8.25    2.66
  -1 -30   4    6.96    1.98
   1  30  -4    8.03    2.13
  -1 -29   4    9.07    1.86
   1  29  -4    5.62    1.73
  -1 -28   4   48.29    2.62
   1  28  -4   46.59    2.46
  -1 -27   4    1.30    2.15
   1  27  -4    1.64    1.75
  -1 -26   4    1.41    1.96
   1  26  -4    0.85    1.58
  -1 -25   4  170.95    6.81
   1  25  -4  121.98    3.89
  -1 -24   4    5.74    1.08
   1  24  -4    6.95    1.17
  -1 -23   4   29.37    2.39
   1  23  -4   29.73    1.55
  -1 -22   4   80.17    2.58
   1  22  -4   82.70    2.79
  -1 -21   4  660.13   21.77
   1  21  -4  650.17   20.94
  -1 -20   4  170.18    6.41
   1  20  -4  155.35    5.93
  -1 -19   4  191.70    7.21
   1  19  -4  214.49    7.92
  -1 -18   4  319.08   10.88
   1  18  -4  301.06   10.08
  -1 -17   4  100.82    4.29
   1  17  -4  103.13    4.03
  -1 -16   4   54.04    2.91
   1  16  -4   53.23    2.58
  -1 -15   4  177.28    4.82
   1  15  -4  191.65    5.10
  -1 -14   4    1.86    0.54
   1  14  -4    2.99    0.61
  -1 -13   4  111.89    3.42
   1  13  -4  113.12    3.36
  -1 -12   4  256.38    9.52
   1  12  -4  230.78    8.15
  -1 -11   4  134.26    4.79
   1  11  -4  137.74    5.19
  -1 -10   4  105.14    4.40
   1  10  -4   98.69    3.90
  -1  -9   4  465.18   15.86
   1   9  -4  389.67   13.58
   1   8  -4 1010.24   32.02
  -1  -7   4    0.64    0.39
   1   7  -4    0.06    0.40
   1   6  -4   27.26    1.27
   1   5  -4 1013.46   32.72
  -1  -4   4  817.21   26.66
   1   1  -4  245.02    7.84
  -1   1   4  260.65    8.69
   1  -1  -4  281.74    9.87
  -1   2   4  504.71   16.35
   1  -2  -4  541.08   17.11
  -1   3   4  813.18   18.60
   1  -3  -4  778.97   17.13
  -1   4   4  861.22   19.69
  -1   5   4 1012.69   23.09
   1  -5  -4 1137.72   35.99
  -1   6   4   27.25    1.26
   1  -6  -4   23.15    1.14
  -1   7   4    0.66    0.49
   1  -7  -4    0.42    0.44
  -1   8   4  963.97   32.66
   1  -8  -4  972.78   32.42
  -1   9   4  379.05   13.23
   1  -9  -4  394.23   13.59
  -1  10   4  101.65    3.86
   1 -10  -4  109.72    4.59
   1 -11  -4  135.30    5.52
  -1  12   4  258.93    6.64
  -1  13   4  101.77    2.91
   1 -14  -4    2.88    0.99
  -1  15   4  178.61    6.14
   1 -15  -4  196.37    5.93
  -1  16   4   47.55    2.40
   1 -16  -4   57.65    2.03
  -1  17   4   95.39    3.89
   1 -17  -4   92.99    2.84
  -1  18   4  300.55   11.11
   1 -18  -4  307.18    8.18
  -1  19   4  191.84    7.30
   1 -19  -4  189.02    5.86
  -1  20   4  145.04    5.77
   1 -20  -4  147.28    4.38
  -1  21   4  619.89   20.60
   1 -21  -4  625.78   15.68
  -1  22   4   73.83    3.87
   1 -22  -4   85.70    2.96
  -1  23   4   25.74    2.45
   1 -23  -4   26.34    1.48
  -1  24   4    4.29    1.65
   1 -24  -4    6.64    1.08
  -1  25   4  137.09    5.65
   1 -25  -4  134.56    4.06
  -1  26   4    0.73    1.22
   1 -26  -4   -0.40    1.20
  -1  27   4    1.86    1.31
   1 -27  -4    1.64    1.62
  -1  28   4   51.70    2.35
   1 -28  -4   53.35    2.36
  -1  29   4    7.49    1.98
   1 -29  -4    6.65    2.18
  -1  30   4    5.98    2.82
   1 -30  -4   10.27    3.35
  -1 -33   5   79.08    4.28
  -1 -32   5   18.22    3.71
   1  32  -5   10.43    3.41
  -1 -31   5   62.29    3.53
   1  31  -5   68.53    4.84
  -1 -30   5   51.02    3.26
   1  30  -5   52.38    3.31
  -1 -29   5    1.20    2.12
   1  29  -5   -1.13    2.22
  -1 -28   5    1.90    2.77
   1  28  -5    0.98    1.96
  -1 -27   5   69.95    4.38
   1  27  -5   71.77    2.79
  -1 -26   5   36.32    3.12
   1  26  -5   32.67    1.98
  -1 -25   5  105.08    3.31
   1  25  -5  100.40    3.23
  -1 -24   5  230.67    6.27
   1  24  -5  213.60    5.69
  -1 -23   5   44.12    1.86
   1  23  -5   44.42    2.23
  -1 -22   5    7.87    1.05
   1  22  -5    5.18    1.07
  -1 -21   5  380.18    9.49
   1  21  -5  387.04    9.50
  -1 -20   5   11.82    1.06
   1  20  -5   13.41    1.16
  -1 -19   5    8.67    1.45
   1  19  -5   12.95    1.01
  -1 -18   5   39.28    2.23
   1  18  -5   39.26    1.56
  -1 -17   5  235.03    8.44
   1  17  -5  239.64    8.64
  -1 -16   5  137.61    6.01
   1  16  -5  158.46    4.20
  -1 -15   5  310.78   11.34
   1  15  -5  359.80    8.99
  -1 -14   5   42.77    2.01
   1  14  -5   42.80    2.14
  -1 -13   5   47.63    2.36
   1  13  -5   44.24    1.45
  -1 -12   5  125.66    3.45
   1  12  -5  130.24    4.75
  -1 -11   5  218.06    5.82
   1  11  -5  214.38    7.92
  -1 -10   5  488.40   12.14
   1  10  -5  455.29   15.20
  -1  -9   5  937.46   30.11
  -1  -8   5  602.74   19.48
   1   8  -5  717.72   24.21
  -1  -7   5   95.81    3.76
   1   7  -5   90.23    3.61
  -1  -6   5   37.01    1.73
   1   6  -5   33.61    1.02
  -1  -5   5  344.89   11.38
   1   5  -5  350.90    8.34
  -1  -4   5   50.87    1.78
   1   4  -5   60.55    2.18
  -1   0   5    0.55    0.23
  -1   1   5  143.89    5.26
   1  -1  -5  128.54    4.35
  -1   2   5  663.97   22.54
   1  -2  -5  744.59   24.24
  -1   3   5  229.23    7.79
   1  -3  -5  236.40    7.98
  -1   4   5   59.37    2.35
   1  -4  -5   55.16    1.66
  -1   5   5  403.89   13.45
   1  -5  -5  412.35   13.66
  -1   6   5   35.65    1.66
  -1   7   5   97.19    3.89
   1  -7  -5   93.04    3.70
  -1   8   5  767.07   17.49
   1  -8  -5  779.90   25.61
  -1   9   5  860.18   19.92
   1  -9  -5  854.26   19.84
  -1  10   5  449.52   11.11
   1 -10  -5  431.61   14.89
  -1  11   5  206.98    5.60
   1 -11  -5  195.45    7.86
  -1  12   5  120.26    4.78
   1 -12  -5  128.38    3.72
  -1  13   5   49.78    2.79
  -1  15   5  340.89    8.49
   1 -15  -5  344.10   12.42
  -1  16   5  131.48    3.65
  -1  17   5  220.61    5.90
   1 -17  -5  214.68    6.09
  -1  18   5   36.72    1.76
   1 -18  -5   32.18    1.49
  -1  19   5   10.48    1.17
  -1  20   5   10.31    1.12
   1 -20  -5   10.91    1.66
  -1  21   5  391.23    9.89
   1 -21  -5  372.91   14.40
  -1  22   5    6.89    1.19
   1 -22  -5    8.50    1.72
  -1  23   5   47.25    2.12
   1 -23  -5   45.61    3.03
  -1  24   5  199.76    5.57
   1 -24  -5  215.61    8.52
  -1  25   5  101.82    4.63
   1 -25  -5   92.99    4.59
  -1  26   5   33.14    2.57
   1 -26  -5   30.21    2.63
  -1  27   5   67.71    3.82
   1 -27  -5   67.64    2.67
  -1  28   5    0.25    1.52
   1 -28  -5   -0.70    1.72
  -1  29   5   -0.94    1.96
   1 -29  -5   -1.16    2.13
  -1  30   5   44.29    3.04
   1 -30  -5   42.64    3.59
  -1 -33   6   -2.34    2.34
   1  33  -6   -2.83    4.63
  -1 -32   6   17.65    5.08
   1  32  -6   10.24    3.62
  -1 -31   6   -3.24    3.82
   1  31  -6    1.58    2.72
  -1 -30   6    1.55    2.62
   1  30  -6   -1.22    2.73
  -1 -29   6    5.35    1.92
   1  29  -6    3.10    2.56
  -1 -28   6    2.79    1.68
   1  28  -6    3.83    2.02
  -1 -27   6    4.62    1.28
   1  27  -6    4.45    1.53
  -1 -26   6   18.56    1.67
   1  26  -6   18.04    1.67
  -1 -25   6    9.68    1.44
   1  25  -6    7.41    1.55
  -1 -24   6   41.45    1.91
   1  24  -6   46.75    2.18
  -1 -23   6  171.31    7.51
   1  23  -6  155.61    4.60
  -1 -22   6  211.94    8.69
   1  22  -6  224.04    6.17
  -1 -21   6   17.48    1.70
   1  21  -6   21.30    1.73
  -1 -20   6   15.42    1.05
   1  20  -6   12.36    1.02
  -1 -19   6   30.29    1.53
   1  19  -6   35.72    1.49
  -1 -18   6  512.87   12.35
   1  18  -6  450.13   15.11
  -1 -17   6  212.34    5.60
   1  17  -6  196.59    5.34
  -1 -16   6   45.04    1.61
   1  16  -6   50.39    2.53
  -1 -15   6    1.21    0.55
   1  15  -6    1.00    0.60
  -1 -14   6  499.72   17.29
   1  14  -6  469.92   11.50
  -1 -13   6   30.79    1.71
   1  13  -6   28.69    1.09
  -1 -12   6   17.65    1.26
   1  12  -6   18.47    0.78
  -1 -11   6 1073.91   35.43
   1  11  -6  851.94   28.99
  -1 -10   6   24.70    1.30
   1  10  -6   24.05    0.94
  -1  -9   6  119.32    4.49
   1   9  -6  104.13    2.94
  -1  -8   6    8.14    0.56
   1   8  -6    8.76    0.47
  -1  -7   6  774.74   26.17
   1   7  -6  735.71   24.36
  -1  -6   6  139.66    4.92
   1   6  -6  136.87    4.96
   1   2  -6  525.21   17.32
   1   1  -6 1233.03   39.52
  -1   0   6  209.71    7.27
  -1   1   6 1208.69   39.40
   1  -1  -6 1341.86   41.91
  -1   2   6  501.69   17.46
   1  -2  -6  498.60   17.04
  -1   3   6  491.47   16.54
   1  -3  -6  451.28   15.53
  -1   4   6 1336.34   41.45
   1  -4  -6 1375.95   31.48
  -1   5   6 1680.61   53.70
   1  -5  -6 1561.06   48.28
  -1   6   6  147.95    4.08
   1  -6  -6  143.79    3.97
  -1   7   6  774.57   18.18
   1  -7  -6  741.65   24.41
  -1   8   6    7.69    0.66
   1  -8  -6    8.51    0.95
  -1   9   6  111.27    3.36
   1  -9  -6  119.21    5.06
  -1  10   6   25.20    1.14
   1 -10  -6   24.83    1.08
  -1  11   6  892.84   29.05
   1 -11  -6  921.62   31.52
  -1  12   6   18.20    1.43
   1 -12  -6   17.73    0.98
  -1  13   6   29.70    1.67
   1 -13  -6   25.37    1.63
  -1  14   6  421.60   13.85
   1 -14  -6  403.60    9.96
  -1  15   6    1.41    0.81
   1 -15  -6    1.52    0.82
   1 -16  -6   37.91    2.18
  -1  17   6  183.29    6.83
   1 -17  -6  197.51    8.25
  -1  18   6  420.82   14.25
   1 -18  -6   -1.93    1.07
  -1  19   6   30.43    2.06
   1 -19  -6   33.40    1.97
  -1  20   6   13.72    1.65
   1 -20  -6   12.74    1.53
  -1  21   6   16.89    1.27
   1 -21  -6   18.54    1.26
  -1  22   6  213.35    6.31
   1 -22  -6  235.28    6.68
  -1  23   6  159.99    4.68
   1 -23  -6  161.73    4.46
  -1  24   6   40.01    2.13
   1 -24  -6   38.69    2.03
  -1  25   6    8.27    1.75
   1 -25  -6    9.09    2.05
  -1  26   6   16.88    3.05
   1 -26  -6   18.99    2.53
  -1  27   6    2.56    2.81
   1 -27  -6    2.65    1.58
  -1  28   6    4.37    1.69
   1 -28  -6    5.01    2.10
  -1  29   6    3.94    3.52
   1 -29  -6    4.50    2.28
  -1 -33   7   11.77    2.23
   1  33  -7    4.97    4.26
  -1 -32   7    7.10    3.33
   1  32  -7    8.31    3.91
  -1 -31   7   24.20    3.60
   1  31  -7   26.88    3.16
  -1 -30   7    7.51    2.46
   1  30  -7    6.63    2.67
  -1 -29   7   64.20    3.07
   1  29  -7   55.48    3.00
  -1 -28   7    0.38    2.42
   1  28  -7    0.60    2.20
  -1 -27   7    3.19    2.61
   1  27  -7    6.59    1.66
  -1 -26   7    7.42    1.62
   1  26  -7    5.37    1.55
  -1 -25   7   54.37    2.66
   1  25  -7   53.49    2.43
  -1 -24   7   81.39    2.75
   1  24  -7   87.12    3.13
  -1 -23   7  638.02   22.22
   1  23  -7  647.33   15.66
  -1 -22   7  141.93    6.27
   1  22  -7  164.77    4.50
  -1 -21   7   11.47    1.12
   1  21  -7   13.98    1.22
  -1 -20   7  211.76    5.86
   1  20  -7  223.30    6.35
  -1 -19   7  336.61    8.35
   1  19  -7  317.14    8.06
  -1 -18   7  124.17    4.95
   1  18  -7  126.32    3.69
  -1 -17   7   26.99    1.79
   1  17  -7   25.86    1.16
  -1 -16   7  175.00    4.69
   1  16  -7  152.53    4.06
  -1 -15   7   25.27    1.11
   1  15  -7   23.89    1.02
  -1 -14   7    2.57    0.86
   1  14  -7    3.19    0.58
  -1 -13   7  344.56   12.53
   1  13  -7  404.37    9.98
  -1 -12   7  231.20    8.80
   1  12  -7  211.04    5.46
  -1 -11   7  166.39    5.98
   1  11  -7  179.08    4.56
  -1 -10   7    4.69    0.44
   1  10  -7    2.72    0.41
  -1  -9   7    1.19    0.46
   1   9  -7    1.43    0.29
  -1  -8   7 1238.01   39.62
   1   8  -7 1158.84   26.77
  -1  -7   7  481.07   15.82
   1   7  -7  591.92   19.60
  -1  -6   7   11.21    0.68
   1   6  -7    7.02    0.48
  -1  -5   7  149.71    5.45
  -1  -3   7  694.89   22.55
   1   2  -7    3.47    0.19
   1   1  -7  108.77    3.67
   1   0  -7    0.34    0.21
  -1   1   7  116.62    4.66
  -1   2   7    4.54    0.55
   1  -2  -7    3.63    0.48
  -1   3   7  711.15   24.31
   1  -3  -7  728.97   16.92
  -1   4   7 2730.20   86.18
   1  -4  -7 2811.64   87.75
  -1   5   7  210.83    8.05
   1  -5  -7  168.60    6.85
  -1   6   7    9.58    0.64
   1  -6  -7   11.15    0.97
  -1   7   7  639.63   20.56
   1  -7  -7  631.93   15.13
  -1   8   7 1216.35   40.03
   1  -8  -7 1219.74   39.13
  -1   9   7    1.32    0.59
   1  -9  -7    1.24    0.49
  -1  10   7    5.48    0.70
   1 -10  -7    3.11    0.55
  -1  11   7  166.21    6.04
   1 -11  -7  164.66    4.66
  -1  12   7  211.76    5.37
   1 -12  -7  202.69    7.46
  -1  13   7  392.93    9.36
   1 -13  -7  371.50    9.56
  -1  14   7    3.22    0.78
   1 -14  -7    2.38    0.71
  -1  15   7   21.87    1.34
   1 -15  -7   20.93    1.22
  -1  16   7  163.38    5.94
   1 -16  -7  158.95    7.08
  -1  17   7   22.95    1.98
   1 -17  -7   24.80    1.36
   1 -18  -7  120.34    5.36
  -1  19   7  320.20   11.63
  -1  20   7  200.85    8.52
   1 -20  -7  216.16    6.12
  -1  21   7   11.74    1.44
  -1  22   7  147.70    4.80
   1 -22  -7  151.25    6.59
  -1  23   7  620.64   15.55
   1 -23  -7  598.90   21.65
  -1  24   7   77.68    2.95
   1 -24  -7   81.85    2.91
  -1  25   7   51.58    2.35
   1 -25  -7   47.70    2.28
  -1  26   7    6.79    2.08
   1 -26  -7    5.53    1.66
  -1  27   7    6.38    2.99
   1 -27  -7    4.32    1.43
  -1  28   7    1.38    2.01
   1 -28  -7    0.85    1.71
  -1  29   7   51.88    3.15
   1 -29  -7   53.77    2.77
  -1 -32   8    2.19    3.13
   1  32  -8    7.25    2.62
  -1 -31   8    0.50    2.77
   1  31  -8    1.69    3.42
  -1 -30   8    2.00    2.60
   1  30  -8    0.99    3.03
  -1 -29   8    5.14    2.27
   1  29  -8    8.27    2.23
  -1 -28   8    1.16    2.02
   1  28  -8   -0.81    2.05
  -1 -27   8    6.91    1.84
   1  27  -8    5.24    1.88
  -1 -26   8    9.04    2.47
   1  26  -8    5.95    1.46
  -1 -25   8   18.25    1.50
   1  25  -8   16.62    1.70
  -1 -24   8   69.70    2.60
   1  24  -8   72.95    3.01
  -1 -23   8   76.95    4.35
   1  23  -8   74.88    2.77
  -1 -22   8    1.50    1.55
   1  22  -8    2.75    0.94
  -1 -21   8    4.08    0.86
   1  21  -8    5.53    0.86
  -1 -20   8   28.81    1.50
   1  20  -8   28.23    1.43
  -1 -19   8  424.68   15.56
   1  19  -8  392.85    9.85
  -1 -18   8   79.60    3.57
   1  18  -8   72.96    2.35
  -1 -17   8   26.31    1.18
   1  17  -8   24.43    1.19
  -1 -16   8   21.34    1.42
   1  16  -8   22.62    1.11
  -1 -15   8 1294.66   43.50
   1  15  -8 1154.18   26.29
  -1 -14   8    8.35    0.65
   1  14  -8    8.35    0.65
  -1 -13   8  310.97   11.70
   1  13  -8  247.42    6.32
  -1 -12   8  119.40    4.55
   1  12  -8  113.59    3.16
  -1 -11   8  116.15    4.49
   1  11  -8  127.98    4.94
  -1 -10   8   46.92    2.31
   1  10  -8   51.01    1.54
  -1  -9   8  369.34   13.46
   1   9  -8  314.81   11.05
  -1  -8   8   73.38    3.03
   1   8  -8   65.72    1.85
  -1  -7   8  120.81    4.87
   1   7  -8  138.26    3.50
  -1  -6   8   10.08    0.60
   1   5  -8  301.46   10.06
  -1  -4   8  209.06    7.11
   1   4  -8  184.32    6.32
   1   2  -8  141.88    3.50
   1   1  -8  892.40   19.89
   1   0  -8  458.58   14.91
  -1   1   8  895.80   29.11
   1  -1  -8  887.90   20.46
  -1   2   8  161.24    6.23
   1  -2  -8  157.44    5.36
  -1   3   8 2309.91   51.47
   1  -3  -8 2430.52   77.15
  -1   4   8  199.33    6.99
   1  -4  -8  206.24    7.75
  -1   5   8  306.07    7.72
   1  -5  -8  327.34   11.04
  -1   6   8    8.62    0.92
   1  -6  -8   11.17    0.96
  -1   7   8  148.73    5.62
   1  -7  -8  137.07    3.78
  -1   8   8   68.71    1.98
   1  -8  -8   73.15    2.36
  -1   9   8  268.38   10.07
   1  -9  -8  291.48   10.44
  -1  10   8   45.19    2.05
   1 -10  -8   42.65    2.14
  -1  11   8  139.97    5.14
   1 -11  -8  128.16    3.69
  -1  12   8  112.69    4.68
   1 -12  -8  112.31    3.15
  -1  13   8  241.32    6.15
   1 -13  -8  222.77    9.21
  -1  14   8    8.93    0.99
   1 -14  -8    7.68    0.89
  -1  15   8 1144.48   26.09
   1 -15  -8 1135.26   26.01
  -1  16   8   19.84    1.80
   1 -16  -8   23.19    1.81
  -1  17   8   22.70    1.75
   1 -17  -8   23.39    1.36
  -1  18   8   69.66    3.21
   1 -18  -8   72.96    3.24
  -1  19   8  360.51   12.64
   1 -19  -8  354.07    9.05
  -1  20   8   27.22    1.67
   1 -20  -8   27.16    1.52
  -1  22   8    3.40    1.24
   1 -22  -8    1.93    1.82
  -1  23   8   71.39    2.94
  -1  24   8   55.79    3.92
   1 -24  -8   57.31    3.43
  -1  25   8   13.49    2.71
   1 -25  -8   18.90    2.12
  -1  26   8    6.21    2.04
   1 -26  -8    6.33    1.31
  -1  27   8    3.98    2.50
   1 -27  -8    5.33    1.42
  -1  28   8   -0.44    1.86
   1 -28  -8   -0.84    1.73
  -1  29   8    6.93    2.43
   1 -29  -8    6.42    2.53
  -1 -31   9   13.59    4.47
   1  31  -9   17.06    4.63
  -1 -30   9   21.68    2.70
   1  30  -9   21.24    3.26
  -1 -29   9   28.48    2.79
   1  29  -9   21.42    2.78
  -1 -28   9    8.86    3.52
   1  28  -9    4.05    1.73
  -1 -27   9   28.03    2.00
   1  27  -9   25.42    2.29
  -1 -26   9   90.19    3.31
   1  26  -9   88.54    3.39
  -1 -25   9   62.07    3.91
   1  25  -9   64.11    2.48
  -1 -24   9    7.16    1.32
   1  24  -9    7.38    1.44
  -1 -23   9  115.62    3.96
   1  23  -9  116.09    3.76
  -1 -22   9  317.58   12.83
   1  22  -9  306.29    7.75
  -1 -21   9    1.32    1.42
   1  21  -9    2.05    1.01
  -1 -20   9    9.12    1.02
   1  20  -9   12.44    1.12
  -1 -19   9  258.22   10.00
   1  19  -9  292.11    7.61
  -1 -18   9  264.47   10.64
   1  18  -9  223.74    5.91
  -1 -17   9   21.30    1.10
   1  17  -9   19.45    1.06
  -1 -16   9  127.74    5.88
   1  16  -9  113.12    4.53
  -1 -15   9   58.64    2.57
   1  15  -9   67.33    2.20
  -1 -14   9   98.19    3.92
   1  14  -9   69.79    2.16
  -1 -13   9  483.62   16.89
   1  13  -9  589.87   14.37
  -1 -12   9   13.64    0.97
   1  12  -9   13.31    0.67
  -1 -11   9    1.38    0.64
   1  11  -9    0.52    0.41
  -1 -10   9  351.12   12.51
   1  10  -9  391.06    9.47
  -1  -9   9    1.50    0.44
   1   9  -9    1.84    0.36
  -1  -8   9  164.76    5.96
   1   8  -9  211.48    7.26
  -1  -7   9  466.03   16.18
  -1  -6   9 1573.77   50.31
   1   5  -9  302.61    9.96
  -1  -4   9  342.65   11.44
   1   4  -9  381.75    8.76
  -1  -3   9    3.37    0.33
   1   3  -9    1.84    0.19
   1   2  -9   87.82    2.29
   1   1  -9  220.29    5.59
   1  -1  -9  234.58    5.73
  -1   2   9   86.89    3.55
   1  -2  -9   97.28    2.79
  -1   3   9    2.02    0.57
   1  -3  -9    3.04    0.58
  -1   4   9  334.07   11.43
   1  -4  -9  322.57    8.12
  -1   5   9  317.95   11.60
   1  -5  -9  302.67    7.53
  -1   6   9 1556.40   51.07
   1  -6  -9 1620.54   36.99
  -1   7   9  497.91   17.07
   1  -7  -9  504.19   17.59
  -1   8   9  214.79    5.78
   1  -8  -9  217.37    7.87
  -1   9   9    2.22    0.95
   1  -9  -9    2.12    0.65
  -1  10   9  369.38   12.01
  -1  11   9    0.51    0.73
   1 -11  -9    0.06    0.51
  -1  12   9   12.40    0.88
   1 -12  -9   12.87    0.87
  -1  13   9  558.33   13.23
   1 -13  -9  553.73   14.69
  -1  14   9   69.80    2.22
   1 -14  -9   73.42    3.33
  -1  15   9   69.72    3.09
   1 -15  -9   71.02    3.62
  -1  16   9  121.51    5.53
   1 -16  -9  106.15    3.47
  -1  17   9   21.16    1.82
   1 -17  -9   20.52    1.17
  -1  18   9  218.91    8.06
   1 -18  -9  219.18    8.69
  -1  19   9  270.32    7.08
   1 -19  -9  255.24    6.51
  -1  20   9   10.35    1.44
   1 -20  -9   10.22    1.73
  -1  21   9    1.13    1.15
   1 -21  -9    1.27    0.92
  -1  22   9  272.15    9.83
   1 -22  -9  270.22    7.17
   1 -23  -9  110.92    5.46
  -1  24   9    8.52    1.96
  -1  25   9   46.77    3.21
   1 -25  -9   53.04    2.52
  -1  26   9   78.07    3.40
  -1  27   9   28.27    2.77
   1 -27  -9   26.54    3.31
  -1  28   9    2.60    1.92
   1 -28  -9    3.65    3.25
  -1 -30  10   20.14    4.70
   1  30 -10   14.18    3.37
  -1 -29  10   13.90    4.11
   1  29 -10   13.84    2.55
  -1 -28  10   -1.75    2.38
   1  28 -10    1.55    2.41
  -1 -27  10   32.62    3.24
   1  27 -10   32.38    2.57
  -1 -26  10   29.83    2.23
   1  26 -10   29.95    1.99
  -1 -25  10    2.01    1.24
   1  25 -10    2.40    1.59
  -1 -24  10   16.65    2.15
   1  24 -10   21.81    1.78
  -1 -23  10  108.49    3.70
   1  23 -10   94.41    3.20
  -1 -22  10  124.11    3.90
   1  22 -10  119.26    4.00
  -1 -21  10    4.81    1.60
   1  21 -10    4.50    1.10
  -1 -20  10  208.00    7.92
   1  20 -10  201.26    5.60
  -1 -19  10   36.19    2.13
   1  19 -10   35.11    1.57
  -1 -18  10    1.08    1.20
   1  18 -10    0.35    0.61
  -1 -17  10  142.42    4.04
   1  17 -10  146.67    4.06
  -1 -16  10  354.73   12.79
   1  16 -10  296.07    7.54
  -1 -15  10    2.91    0.89
   1  15 -10    3.58    0.60
  -1 -14  10    1.24    0.76
   1  14 -10    0.20    0.61
  -1 -13  10    4.51    0.77
   1  13 -10    5.67    0.52
  -1 -12  10    0.92    0.71
   1  12 -10    0.85    0.46
  -1 -11  10  302.30   10.38
   1  11 -10  316.75   11.37
   1  10 -10   13.20    0.60
  -1  -9  10   18.02    1.35
   1   9 -10   31.73    1.73
  -1  -8  10   31.66    1.67
   1   8 -10   34.91    1.47
   1   6 -10  131.01    4.64
  -1  -5  10  420.84   13.91
   1   5 -10  426.39   13.52
  -1  -4  10 1025.29   33.17
  -1  -3  10  471.90   15.67
   1   3 -10  543.14   12.63
   1   2 -10   10.70    0.47
   1   1 -10  561.42   12.75
   1   0 -10 2206.29   69.82
   1  -1 -10  612.40   14.38
  -1   2  10   12.20    0.96
   1  -2 -10   12.00    0.61
  -1   3  10  506.42   17.48
   1  -3 -10  548.23   12.92
  -1   4  10 1029.10   33.54
   1  -4 -10 1042.11   33.70
  -1   5  10  416.58   13.74
   1  -5 -10  430.46   10.48
  -1   6  10  110.99    4.36
   1  -6 -10  117.06    3.10
  -1   7  10  372.24    9.42
   1  -7 -10  362.94    8.82
  -1   8  10   34.04    1.67
   1  -8 -10   35.33    1.38
  -1   9  10   34.29    1.83
   1  -9 -10   34.82    1.39
  -1  10  10   13.33    1.27
   1 -10 -10   14.92    1.18
  -1  11  10  338.96    8.80
   1 -11 -10  329.45    8.44
  -1  12  10    0.13    0.83
   1 -12 -10    2.61    0.76
  -1  13  10    9.02    1.48
   1 -13 -10    6.65    1.20
  -1  14  10    1.58    1.35
   1 -14 -10    0.98    0.80
  -1  15  10    3.29    1.39
   1 -15 -10    3.47    0.77
  -1  16  10  301.05   10.86
   1 -16 -10  327.00    8.90
  -1  17  10  153.80    4.59
   1 -17 -10  137.75    3.93
  -1  18  10    3.14    1.24
   1 -18 -10   -0.26    1.38
  -1  19  10   36.79    2.35
   1 -19 -10   36.65    1.83
  -1  20  10  195.48    7.58
   1 -20 -10  203.24    8.39
  -1  21  10    5.97    1.46
   1 -21 -10    3.38    1.05
  -1  22  10  113.25    5.21
   1 -22 -10  114.21    4.82
  -1  23  10   90.94    3.11
   1 -23 -10   87.84    2.96
   1 -24 -10   20.12    1.72
  -1  25  10    2.66    2.03
   1 -25 -10    2.52    2.22
   1 -26 -10   27.64    2.80
  -1  27  10   22.43    3.16
   1 -27 -10   25.33    2.13
  -1  28  10    1.24    2.18
   1 -28 -10   -1.47    1.91
  -1 -30  11   11.89    4.83
   1  30 -11   16.59    3.55
  -1 -29  11   -0.50    4.47
   1  29 -11    2.60    2.40
  -1 -28  11   56.45    3.49
   1  28 -11   57.41    3.37
  -1 -27  11   33.72    3.72
   1  27 -11   50.46    2.66
  -1 -26  11  258.81    7.89
   1  26 -11  231.21    6.27
  -1 -25  11   63.01    2.69
   1  25 -11   68.01    2.84
  -1 -24  11    1.89    2.18
   1  24 -11    2.49    1.33
  -1 -23  11    2.51    1.35
   1  23 -11    4.08    1.40
  -1 -22  11  111.59    4.85
   1  22 -11  143.03    4.09
  -1 -21  11  187.06    7.22
   1  21 -11  182.24    5.02
  -1 -20  11    2.88    1.29
   1  20 -11    5.20    1.01
  -1 -19  11   11.68    1.60
   1  19 -11   12.37    0.95
   1  18 -11   47.47    2.73
  -1 -17  11   76.67    3.71
   1  17 -11   98.16    2.97
  -1 -16  11   10.08    1.26
   1  16 -11   13.70    1.38
  -1 -15  11  127.66    3.78
   1  15 -11  113.01    3.10
  -1 -14  11    8.68    0.92
   1  14 -11    8.39    0.85
  -1 -13  11  192.55    7.56
   1  13 -11  135.43    3.84
  -1 -12  11   23.77    1.41
   1  12 -11   18.91    1.22
  -1 -11  11   28.52    1.47
   1  11 -11   28.37    0.94
  -1 -10  11   11.65    0.87
   1  10 -11   12.98    0.60
  -1  -9  11   39.98    1.79
   1   9 -11   35.76    1.63
   1   6 -11  181.77    5.99
  -1  -5  11  321.85   11.29
   1   5 -11  283.95    6.84
   1   4 -11   38.34    1.16
  -1  -3  11  190.26    6.63
   1   2 -11  301.47    7.66
   1   1 -11  177.38    4.68
   1   0 -11   -0.15    0.40
   1  -1 -11  194.50    5.18
   1  -2 -11  316.49    7.99
   1  -3 -11  180.34    6.63
  -1   4  11   36.50    1.73
   1  -4 -11   38.27    1.29
  -1   5  11  285.57   10.15
   1  -5 -11  324.09    8.33
  -1   6  11  195.43    5.45
   1  -6 -11  206.68    7.93
  -1   7  11   53.34    2.27
   1  -7 -11   49.12    2.44
  -1   8  11    0.13    0.86
   1  -8 -11    1.23    0.65
  -1   9  11   35.33    1.43
   1  -9 -11   34.11    1.88
  -1  10  11    8.89    1.14
   1 -10 -11   14.07    1.39
  -1  11  11   32.62    1.85
   1 -11 -11   30.94    2.00
  -1  12  11   12.01    1.52
   1 -12 -11   18.53    1.32
  -1  13  11  143.71    5.86
   1 -13 -11  138.07    3.99
  -1  14  11    6.84    0.89
   1 -14 -11    6.73    0.93
  -1  15  11  121.66    3.77
   1 -15 -11  122.62    3.69
  -1  16  11   13.57    1.66
   1 -16 -11   11.33    1.03
  -1  17  11   93.22    4.29
   1 -17 -11   99.74    4.48
  -1  18  11   38.13    2.62
   1 -18 -11   38.21    2.22
  -1  19  11   11.35    1.52
   1 -19 -11   11.86    1.15
  -1  20  11    4.65    1.25
   1 -20 -11    4.47    0.98
  -1  21  11  169.67    4.89
   1 -21 -11  172.83    4.92
  -1  22  11  125.23    3.77
   1 -22 -11  132.36    4.21
  -1  23  11    3.20    2.64
   1 -23 -11    1.31    1.64
  -1  24  11    3.19    2.17
   1 -24 -11    2.53    1.56
  -1  25  11   57.91    3.61
   1 -25 -11   62.78    2.79
  -1  26  11  212.99    6.14
   1 -26 -11  202.88    6.18
  -1  27  11   30.45    2.54
   1 -27 -11   36.71    2.88
  -1 -29  12    3.27    4.26
   1  29 -12   -0.27    4.03
  -1 -28  12    2.87    3.00
   1  28 -12    4.91    2.89
  -1 -27  12    1.78    2.49
   1  27 -12    0.71    1.97
  -1 -26  12    9.43    2.05
   1  26 -12   10.71    2.27
  -1 -25  12   19.25    2.08
   1  25 -12   20.13    2.21
  -1 -24  12    2.99    2.18
   1  24 -12    0.99    1.66
  -1 -23  12   24.24    1.79
   1  23 -12   20.01    1.83
  -1 -22  12   23.90    2.16
   1  22 -12   28.57    1.72
  -1 -21  12  225.28    8.00
   1  21 -12  164.37    4.59
  -1 -20  12    5.73    1.41
   1  20 -12    7.92    1.04
  -1 -19  12    1.11    1.24
   1  19 -12    0.22    0.87
  -1 -18  12  161.93    6.32
   1  18 -12  190.93    5.39
  -1 -17  12  191.61    7.10
   1  17 -12  168.38    4.39
  -1 -16  12   39.05    2.15
   1  16 -12   39.51    1.48
  -1 -15  12  227.39    8.70
   1  15 -12  302.85    7.32
  -1 -14  12  165.75    6.99
   1  14 -12  183.18    4.77
  -1 -13  12    5.36    0.86
   1  13 -12    8.65    0.61
  -1 -12  12   16.15    1.30
   1  12 -12   17.62    0.87
  -1 -11  12   29.85    2.21
   1  11 -12   30.82    1.02
  -1 -10  12    1.83    0.46
   1   9 -12    4.19    0.52
   1   7 -12    0.23    0.33
   1   6 -12   95.83    2.54
   1   5 -12 1168.75   26.25
  -1  -4  12  298.17   10.54
   1   4 -12  346.07    8.68
   1   3 -12    0.71    0.25
   1   2 -12  415.65    9.74
   1   1 -12  123.51    3.22
   1   0 -12  147.95    3.68
   1  -1 -12  122.91    3.29
   1  -2 -12  441.12   10.83
   1  -3 -12    1.20    0.61
  -1   4  12  460.83   18.00
   1  -4 -12  360.18   13.63
  -1   5  12 1080.18   36.21
   1  -5 -12 1296.20   41.97
   1  -6 -12   93.22    3.82
  -1   7  12    0.46    0.62
   1  -7 -12    0.73    0.54
  -1   8  12    1.36    1.00
  -1   9  12    3.41    1.03
   1  -9 -12    6.56    0.83
  -1  10  12    2.19    0.80
   1 -10 -12    1.55    0.98
  -1  11  12   31.71    2.18
   1 -11 -12   33.56    1.54
  -1  12  12   16.27    1.42
   1 -12 -12   14.44    1.00
  -1  13  12    5.74    1.49
   1 -13 -12    9.34    0.84
  -1  14  12  187.24    7.31
   1 -14 -12  167.26    6.53
  -1  15  12  288.85    9.96
   1 -15 -12  286.72   10.44
  -1  16  12   33.86    1.77
   1 -16 -12   33.69    2.23
  -1  17  12  174.87    4.81
   1 -17 -12  180.27    7.22
  -1  18  12  208.64    8.06
   1 -18 -12  195.19    5.18
  -1  19  12   -0.27    1.43
   1 -19 -12    1.74    1.23
  -1  20  12    9.83    1.77
   1 -20 -12    6.88    1.05
  -1  21  12  166.27    6.94
   1 -21 -12  153.12    6.67
  -1  22  12   24.75    1.77
   1 -22 -12   25.01    1.70
  -1  23  12   19.47    2.15
   1 -23 -12   20.22    2.54
  -1  24  12    1.88    1.75
   1 -24 -12    2.94    1.71
  -1  25  12   14.98    3.31
   1 -25 -12   16.31    2.08
  -1  26  12    7.39    2.64
   1 -26 -12    5.48    1.53
   1 -27 -12    0.80    2.21
  -1 -28  13  329.96   10.73
   1  28 -13  238.47    8.66
  -1 -27  13    2.88    2.03
   1  27 -13    2.45    2.70
  -1 -26  13    5.87    3.40
   1  26 -13    5.79    2.49
  -1 -25  13   13.86    1.64
   1  25 -13   15.08    2.50
  -1 -24  13   74.33    3.68
   1  24 -13   72.12    2.89
  -1 -23  13   40.78    2.97
   1  23 -13   39.78    2.17
  -1 -22  13   14.81    2.17
   1  22 -13   10.94    1.53
  -1 -21  13  139.65    5.48
   1  21 -13  139.81    4.24
  -1 -20  13  116.06    4.67
   1  20 -13   94.13    3.22
  -1 -19  13    2.65    0.99
   1  19 -13    2.87    1.00
  -1 -18  13    2.70    1.19
   1  18 -13    3.96    0.82
  -1 -17  13  362.80    9.49
   1  17 -13  404.90   10.10
  -1 -16  13   69.66    3.26
   1  16 -13   85.01    2.85
  -1 -15  13    3.05    1.34
   1  15 -13    2.29    0.72
  -1 -14  13   10.89    1.33
   1  14 -13   11.14    0.79
  -1 -13  13   14.83    1.27
   1  13 -13   13.18    1.06
  -1 -12  13  387.61   13.04
   1   7 -13   42.05    1.22
  -1  -6  13   15.73    0.92
   1   6 -13   13.47    0.54
   1   5 -13   33.33    1.67
  -1  -4  13  662.65   22.62
  -1  -3  13   16.97    1.10
  -1  -2  13    1.13    0.59
   1   2 -13    0.32    0.34
   1   1 -13    3.66    0.57
   1   0 -13    0.09    0.38
   1  -1 -13    3.18    0.59
   1  -2 -13    0.49    0.37
   1  -3 -13   18.71    0.87
   1  -4 -13  594.87   19.11
   1  -5 -13   34.07    1.30
  -1   6  13   14.91    0.96
   1  -6 -13   14.05    0.86
  -1   7  13   47.58    2.60
   1  -7 -13   45.92    2.35
   1  -8 -13  706.82   24.90
  -1   9  13  110.60    4.82
   1  -9 -13   97.52    3.66
  -1  10  13    3.02    1.24
   1 -10 -13    1.26    0.78
  -1  11  13    7.42    0.97
   1 -11 -13    7.64    1.29
  -1  12  13  347.69   11.80
   1 -12 -13  388.83   10.36
  -1  13  13   11.18    1.54
   1 -13 -13   13.76    1.60
  -1  14  13   11.21    1.31
   1 -14 -13    9.37    0.97
  -1  15  13    4.37    1.65
   1 -15 -13    2.33    0.87
  -1  16  13   77.99    3.78
   1 -16 -13   78.70    2.60
  -1  17  13  376.53   10.27
   1 -17 -13  369.14    9.31
  -1  18  13    3.62    1.38
   1 -18 -13    2.70    1.30
  -1  19  13    1.49    1.20
   1 -19 -13    2.82    1.34
  -1  20  13   93.51    4.33
   1 -20 -13   86.37    2.94
  -1  21  13  128.55    5.67
   1 -21 -13  128.01    5.63
  -1  22  13   15.36    2.20
   1 -22 -13   13.20    1.59
  -1  23  13   38.79    2.92
   1 -23 -13   42.57    2.05
  -1  24  13   52.64    2.94
   1 -24 -13   57.31    3.15
  -1  25  13   13.20    2.12
   1 -25 -13   12.21    1.83
  -1  26  13    5.55    3.76
   1 -26 -13    4.90    2.34
  -1 -27  14    2.48    2.60
   1  27 -14   -0.20    2.72
  -1 -26  14    7.43    3.22
   1  26 -14    5.40    2.38
  -1 -25  14   15.52    2.14
   1  25 -14   12.41    2.22
  -1 -24  14   33.20    3.55
   1  24 -14   35.83    2.14
  -1 -23  14    3.19    1.63
   1  23 -14    2.24    1.96
  -1 -22  14   -0.99    1.69
   1  22 -14    0.79    1.56
  -1 -21  14   43.92    3.05
   1  21 -14   45.17    3.25
  -1 -20  14   40.29    3.02
   1  20 -14   67.44    2.65
  -1 -19  14  109.31    5.72
   1  19 -14  141.34    4.34
  -1 -18  14  192.77    8.75
   1  18 -14  157.26    4.61
  -1 -17  14   19.31    2.33
   1  17 -14   13.21    1.17
  -1 -16  14   36.32    2.57
   1  16 -14   37.86    1.67
  -1 -15  14    0.35    1.04
   1  15 -14    0.80    0.63
  -1 -14  14  689.90   23.82
   1  14 -14  771.26   24.61
  -1 -13  14   41.99    2.29
   1  13 -14   40.74    1.91
   1  11 -14   16.82    1.02
   1   8 -14   13.13    0.76
   1   7 -14  212.49    5.28
  -1  -6  14    1.62    0.38
   1   6 -14    3.10    0.29
  -1  -5  14    0.95    0.44
   1   5 -14    0.92    0.31
  -1  -4  14  318.52   11.67
  -1  -3  14   18.30    1.10
   1   3 -14   19.30    0.86
  -1  -2  14 1316.84   42.78
   1   2 -14 1170.57   27.47
   1   1 -14   66.68    1.94
   1   0 -14    0.74    0.52
   1  -1 -14   65.39    2.03
   1  -2 -14 1303.29   30.47
   1  -3 -14   18.30    1.30
  -1   4  14  357.81   13.67
   1  -4 -14  370.85    9.23
  -1   5  14    1.04    0.63
   1  -5 -14    1.30    0.62
   1  -6 -14    2.28    0.68
  -1   7  14  185.34    6.59
   1  -7 -14  224.66    8.68
   1  -8 -14   14.59    0.95
  -1   9  14  143.01    6.29
   1  -9 -14  146.36    5.41
  -1  10  14  200.29    5.95
   1 -10 -14  193.96    5.07
  -1  11  14   15.10    1.09
   1 -11 -14   17.58    1.13
  -1  12  14    7.04    1.58
   1 -12 -14    7.29    1.06
   1 -13 -14   41.68    1.75
  -1  14  14  778.62   27.76
  -1  15  14    0.31    1.21
   1 -15 -14    0.81    0.78
  -1  16  14   39.74    2.70
   1 -16 -14   37.50    1.54
   1 -17 -14   13.12    1.50
  -1  18  14  154.87    7.61
   1 -18 -14  135.47    5.84
  -1  19  14  132.64    4.26
   1 -19 -14  127.90    3.81
  -1  20  14   61.62    2.43
   1 -20 -14   64.18    2.59
  -1  21  14   41.22    3.48
   1 -21 -14   42.10    3.18
  -1  22  14   -1.24    2.83
   1 -22 -14    0.24    1.36
  -1  23  14    2.89    2.14
   1 -23 -14    3.27    1.26
  -1  24  14   27.33    3.97
   1 -24 -14   38.66    3.02
  -1  25  14   10.94    2.44
   1 -25 -14   13.67    2.16
  -1  26  14    3.50    4.01
   1 -26 -14    1.93    3.21
  -1 -26  15   17.25    2.62
   1  26 -15   14.79    2.90
  -1 -25  15    3.20    3.53
   1  25 -15    6.83    3.53
  -1 -24  15   51.48    3.87
   1  24 -15   59.57    2.82
  -1 -23  15   51.58    2.56
   1  23 -15   52.67    2.64
  -1 -22  15    1.24    1.96
   1  22 -15   -0.31    1.53
  -1 -21  15   43.13    2.33
   1  21 -15   43.27    2.19
  -1 -20  15    2.22    1.27
   1  20 -15    2.48    1.82
  -1 -19  15   32.12    2.57
   1  19 -15   31.92    1.65
  -1 -18  15   95.94    4.35
   1  18 -15   87.15    3.17
  -1 -17  15    0.05    1.24
   1  17 -15    0.24    1.14
  -1 -16  15    4.36    0.99
   1  16 -15    5.80    1.18
  -1 -15  15   -0.33    1.00
   1  15 -15   -0.42    0.95
   1  14 -15  112.59    4.51
   1  13 -15   13.05    1.02
   1  12 -15   44.11    2.01
   1  11 -15   25.33    1.22
   1  10 -15  110.40    4.37
   1   9 -15  649.93   20.70
   1   8 -15   13.35    0.73
   1   7 -15  474.70   10.87
  -1  -6  15   58.97    2.68
   1   6 -15   52.14    1.58
  -1  -5  15    5.95    0.68
   1   5 -15    2.94    0.37
  -1  -4  15    9.58    0.81
   1   4 -15    9.97    0.56
  -1  -3  15  330.15   13.60
   1   3 -15  328.66   13.30
  -1  -2  15    0.71    0.69
   1   2 -15    0.14    0.38
  -1  -1  15   19.98    1.26
   1   1 -15   17.91    0.91
   1   0 -15    0.49    0.61
   1  -1 -15   20.36    0.96
   1  -2 -15    0.00    0.56
   1  -3 -15  324.51    8.01
   1  -4 -15   11.59    1.29
   1  -5 -15    3.59    0.64
   1  -6 -15   57.52    2.61
   1  -7 -15  473.76   11.60
   1  -8 -15   17.28    1.07
  -1   9  15  663.15   16.00
   1  -9 -15  642.60   21.55
  -1  10  15  100.51    3.97
   1 -10 -15  106.39    3.56
   1 -11 -15   26.99    1.41
  -1  12  15   43.84    2.35
   1 -12 -15   42.60    1.72
  -1  13  15   15.54    1.95
   1 -13 -15    9.81    1.71
  -1  14  15  104.79    5.00
   1 -14 -15  104.24    3.23
  -1  15  15   -0.02    1.77
   1 -15 -15   -0.96    0.89
  -1  16  15    4.32    1.41
   1 -16 -15    4.96    0.93
  -1  17  15    0.86    1.48
   1 -17 -15    0.12    0.89
  -1  18  15   85.75    3.12
   1 -18 -15   78.30    2.91
  -1  19  15   28.21    1.83
   1 -19 -15   29.45    1.80
  -1  20  15    2.66    1.50
   1 -20 -15    1.93    1.36
  -1  21  15   39.98    3.48
   1 -21 -15   45.98    2.28
  -1  22  15    2.87    3.18
   1 -22 -15    0.06    1.79
   1 -23 -15   52.00    2.45
  -1  24  15   55.55    3.81
   1 -24 -15   54.51    2.48
  -1  25  15    6.13    2.96
   1 -25 -15    3.87    2.12
  -1 -24  16   74.74    3.76
   1  24 -16   62.21    3.62
  -1 -23  16   -0.09    1.58
   1  23 -16    0.41    2.11
  -1 -22  16    7.72    2.81
   1  22 -16    6.40    2.78
  -1 -21  16   19.35    2.36
   1  21 -16   22.33    2.43
  -1 -20  16    1.84    2.14
   1  20 -16    0.71    1.81
  -1 -19  16   73.09    4.91
   1  19 -16   72.62    3.27
   1  18 -16   12.38    1.73
  -1 -17  16    5.61    1.29
   1  17 -16    6.33    1.42
   1  16 -16  163.53    6.07
   1  15 -16   13.33    1.19
   1  14 -16   28.24    1.47
   1  13 -16    3.61    0.64
   1   7 -16  238.16    8.18
  -1  -6  16    6.08    0.69
   1   6 -16    6.33    0.46
  -1  -5  16    7.90    0.77
   1   5 -16    7.33    0.53
  -1  -4  16  125.45    6.06
   1   4 -16  136.66    4.03
  -1  -3  16   22.71    1.70
   1   3 -16   20.06    1.10
  -1  -2  16  121.23    5.42
   1   2 -16  101.73    2.88
   1   1 -16  104.96    3.18
   1   0 -16 1347.97   45.48
   1  -1 -16  113.63    3.58
   1  -2 -16   98.95    2.95
   1  -3 -16   20.09    1.54
   1  -4 -16  142.69    5.50
   1  -5 -16    8.21    1.25
   1  -6 -16    6.76    1.21
   1  -7 -16  224.82    6.23
  -1   9  16    2.33    1.39
   1 -10 -16    1.92    0.83
   1 -11 -16   73.09    2.39
   1 -12 -16  633.02   15.32
  -1  13  16    5.82    1.37
   1 -13 -16    4.43    0.87
  -1  14  16   27.36    2.52
   1 -14 -16   27.53    1.97
   1 -15 -16   13.19    1.64
  -1  16  16  171.20    5.82
   1 -16 -16  167.87    4.80
  -1  17  16    6.17    1.66
   1 -17 -16    8.77    2.21
  -1  18  16   10.31    1.54
   1 -18 -16   13.18    1.39
  -1  19  16   65.45    2.84
   1 -19 -16   69.54    2.71
  -1  20  16   -0.77    2.02
   1 -20 -16   -0.38    1.44
  -1  21  16   22.72    3.43
   1 -21 -16   20.14    2.01
  -1  22  16    3.10    3.32
   1 -22 -16    5.42    1.74
   1 -23 -16    0.99    1.93
  -1  24  16   66.95    4.20
   1 -24 -16   64.64    2.81
  -1 -23  17    4.67    2.43
  -1 -22  17   13.48    2.79
  -1 -21  17    1.40    2.00
  -1 -20  17    3.24    1.78
   1   7 -17    0.91    0.41
  -1  -6  17  180.32    6.76
   1   6 -17  175.37    6.68
  -1  -5  17  237.36    9.71
   1   5 -17  238.47    6.10
  -1  -4  17    0.49    0.75
   1   4 -17    1.27    0.53
  -1  -3  17   -0.30    0.78
   1   3 -17   -0.70    0.77
  -1  -2  17  118.30    5.72
   1   2 -17  117.51    3.73
   1   1 -17   64.70    2.50
   1   0 -17   -0.22    0.60
   1  -1 -17   63.08    2.91
   1  -2 -17  119.02    3.76
   1  -3 -17    0.82    0.74
   1  -4 -17    1.39    0.75
   1  -5 -17  241.43    9.32
   1  -6 -17  171.94    5.23
  -1   7  17   -0.12    1.58
   1  -7 -17    1.42    1.22
  -1   8  17    7.59    1.70
   1  -8 -17    8.88    1.52
  -1   9  17   11.85    1.82
   1  -9 -17   14.12    1.79
  -1  10  17  575.74   20.16
   1 -10 -17  599.17   14.91
  -1  11  17  386.36    9.90
   1 -11 -17  422.77   10.99
  -1  12  17  124.43    3.77
   1 -12 -17  120.61    3.81
  -1  13  17  109.20    3.87
   1 -13 -17  125.03    4.19
   1 -14 -17  148.19    7.06
  -1  15  17   36.73    3.01
   1 -15 -17   34.99    2.91
   1 -16 -17   26.25    2.94
  -1  17  17    6.98    2.54
   1 -17 -17    5.21    1.54
  -1  18  17   -0.51    2.75
   1 -18 -17    0.49    2.36
  -1  19  17   17.25    3.39
   1 -19 -17   13.23    2.77
  -1  20  17    2.48    3.29
   1 -20 -17    1.23    1.83
  -1  21  17    1.88    3.46
   1 -21 -17    0.60    1.85
  -1  22  17   19.24    3.98
   1 -22 -17   20.18    2.91
  -1  23  17   11.91    3.93
   1 -23 -17    9.90    2.34
  -1  -6  18    0.54    0.63
   1   6 -18    0.40    0.73
   1   5 -18    1.86    0.69
  -1  -4  18   96.62    4.96
   1   4 -18   99.47    5.04
  -1  -3  18   89.91    4.18
   1   3 -18   90.67    2.94
  -1  -2  18   32.47    2.38
   1   2 -18   32.26    1.98
  -1  -1  18    6.23    1.01
   1   1 -18    6.46    0.74
   1   0 -18  250.00    9.38
   1  -1 -18    6.05    0.83
   1  -2 -18   31.35    1.54
   1  -3 -18   77.55    3.66
   1  -4 -18  118.80    3.69
   1  -5 -18    1.34    0.92
   1  -6 -18    0.87    0.93
   1  -7 -18    1.17    1.36
   1  -8 -18   -0.28    1.49
   1  -9 -18    4.21    0.86
  -1  10  18   14.94    2.10
   1 -10 -18   18.60    1.25
  -1  11  18   82.25    4.25
   1 -11 -18   82.60    3.91
   1 -12 -18   24.15    1.35
  -1  13  18   31.56    2.81
   1 -13 -18   33.11    1.64
  -1  14  18   54.06    3.73
   1 -14 -18   47.55    2.04
   1 -15 -18   88.24    3.04
  -1  16  18  157.90    8.06
   1 -16 -18  155.01    6.34
   1 -17 -18    7.35    1.93
   1 -18 -18    0.81    1.44
  -1  19  18   42.82    4.26
   1 -19 -18   35.42    2.25
  -1  20  18   65.78    3.56
   1 -20 -18   65.01    3.85
  -1  21  18    5.78    3.01
   1 -21 -18    7.62    2.72
  -1  22  18   10.45    3.29
   1 -22 -18    8.14    2.95
  -1  23  18   25.52    3.56
   1 -23 -18   26.15    2.88
   1   6 -19   27.14    1.59
  -1  -5  19   33.47    2.24
  -1  -4  19   24.94    2.07
   1   4 -19   26.77    1.36
  -1  -3  19    0.88    1.13
   1   3 -19    1.30    0.77
  -1  -2  19   34.35    2.35
   1   2 -19   40.18    1.90
  -1  -1  19   13.31    1.68
   1   1 -19   13.32    0.97
  -1   0  19   -0.50    1.17
   1   0 -19   -0.30    0.89
   1  -1 -19   13.24    1.12
   1  -2 -19   38.71    1.86
  -1   3  19    1.85    1.42
   1  -3 -19    0.80    0.92
   1  -4 -19   28.55    1.59
   1  -5 -19   35.99    1.71
  -1   6  19   25.37    2.27
   1  -6 -19   28.96    1.68
   1  -7 -19   36.97    2.57
   1  -8 -19   82.59    3.04
   1  -9 -19    4.71    1.42
  -1  10  19   14.58    2.32
   1 -10 -19   15.10    1.64
   1 -12 -19   21.94    1.72
   1 -13 -19    1.83    1.51
   1 -14 -19    6.94    2.29
  -1  15  19   65.01    4.16
   1 -15 -19   68.08    4.90
   1 -16 -19   35.77    2.44
  -1  17  19   28.15    4.94
   1 -17 -19   34.92    3.59
   1 -18 -19    8.94    3.08
   1 -19 -19    7.12    2.51
  -1  20  19    0.12    4.52
   1 -20 -19   -0.36    2.64
  -1  21  19    2.70    4.80
   1 -21 -19    2.33    2.96
  -1  22  19  121.80    6.14
   1 -22 -19  118.53    4.25
  -1  -5  20    1.96    0.89
  -1  -4  20   27.37    1.96
   1   4 -20   28.76    2.28
  -1  -3  20   26.80    2.12
   1   3 -20   26.61    1.45
  -1  -2  20  166.76    7.08
   1   2 -20  128.11    5.61
  -1  -1  20   62.07    3.44
   1   1 -20   61.79    3.05
  -1   0  20  291.56   11.21
   1   0 -20  252.17   10.42
   1  -1 -20   63.16    2.19
   1  -2 -20  154.91    4.81
  -1   3  20   26.09    2.32
   1  -3 -20   33.90    2.44
   1  -4 -20   23.43    1.58
   1  -5 -20    2.68    1.21
  -1   6  20   24.13    2.93
   1  -6 -20   26.49    1.66
   1  -7 -20   43.35    3.12
   1  -8 -20   10.47    1.51
   1  -9 -20   57.61    2.50
   1 -10 -20    4.91    1.55
   1 -11 -20    1.96    1.50
  -1  12  20    0.79    2.56
   1 -12 -20    1.05    1.66
  -1  13  20    4.64    2.01
   1 -13 -20    8.67    1.84
  -1  14  20   15.61    3.01
   1 -14 -20   18.11    2.01
   1 -15 -20   95.30    3.53
   1 -16 -20    1.20    1.44
   1 -17 -20    1.16    1.77
  -1  18  20  100.16    5.72
   1 -18 -20  101.93    3.28
   1 -19 -20   79.88    4.17
   1 -20 -20    1.79    2.26
  -1  21  20   12.74    4.79
   1 -21 -20   14.56    2.56
  -1  -5  21    0.50    1.10
   1   5 -21    1.81    1.20
  -1  -4  21  158.25    6.29
   1   4 -21  167.87    6.36
  -1  -3  21    1.24    1.24
   1   3 -21    0.56    1.44
  -1  -2  21    7.03    1.35
   1   2 -21    6.51    1.36
  -1  -1  21   12.33    1.77
   1   1 -21    9.62    1.20
  -1   0  21   -0.15    1.54
   1   0 -21    1.31    1.67
   1  -1 -21   10.66    1.25
   1  -2 -21    6.40    1.09
   1  -3 -21    2.40    1.32
   1  -4 -21  158.56    6.36
  -1   5  21    1.92    2.15
   1  -5 -21   -0.34    1.33
  -1   6  21    6.72    2.29
   1  -6 -21    4.15    1.46
   1  -7 -21    2.45    1.75
   1  -8 -21  385.61   10.29
   1  -9 -21   93.64    3.21
  -1  11  21   17.42    2.97
   1 -11 -21   23.51    2.09
  -1  12  21   53.44    4.07
   1 -12 -21   57.39    2.63
   1 -13 -21   58.32    4.19
   1 -14 -21   25.41    1.84
   1 -15 -21   14.61    1.67
  -1  16  21    2.84    3.28
   1 -16 -21    3.23    1.87
   1 -17 -21    0.34    2.31
  -1  18  21    2.31    4.15
   1 -18 -21    1.22    2.57
   1 -19 -21    3.38    2.31
   1 -20 -21   75.76    5.14
  -1  -4  22   44.12    2.51
   1   4 -22   49.49    1.97
  -1  -3  22   21.06    2.19
   1   3 -22   16.47    1.94
  -1  -2  22   23.54    2.54
   1   2 -22   29.30    2.89
  -1  -1  22   52.92    3.84
   1   1 -22   27.36    3.80
  -1   0  22   11.29    2.28
   1   0 -22    7.74    1.44
  -1   1  22   47.42    3.25
   1  -1 -22   54.13    2.69
   1  -2 -22   24.06    1.86
   1  -3 -22   22.98    1.93
   1  -4 -22   50.09    2.40
  -1   5  22   11.76    2.60
   1  -5 -22   16.57    1.94
   1  -6 -22   27.64    2.15
   1  -7 -22    8.43    2.60
   1  -8 -22   34.76    2.41
   1  -9 -22   66.45    3.03
   1 -10 -22  157.74    4.74
   1 -11 -22   -1.40    3.03
  -1  12  22   14.51    3.70
   1 -12 -22   12.04    2.22
   1 -13 -22   54.18    2.96
   1 -14 -22   30.49    2.37
   1 -15 -22   32.40    2.41
   1 -16 -22    8.86    3.98
  -1  17  22   55.59    5.41
   1 -17 -22   47.43    4.97
   1 -18 -22   34.20    5.32
  -1  19  22   -0.88    3.78
   1 -19 -22    0.42    3.09
  -1  -4  23    4.12    1.27
   1   4 -23    2.80    0.98
  -1  -3  23   58.74    3.66
   1   3 -23   69.14    4.09
  -1  -2  23   -0.20    2.27
   1   2 -23    0.22    1.31
  -1  -1  23    5.63    1.89
   1   1 -23    7.98    1.99
  -1   0  23    1.40    1.95
   1   0 -23    0.04    1.41
  -1   1  23   10.73    2.58
   1  -1 -23    9.70    1.82
  -1   2  23    1.01    2.17
   1  -2 -23    0.80    1.69
   1  -3 -23   66.35    2.69
   1  -4 -23    4.86    1.60
   1  -5 -23   53.41    4.17
   1  -6 -23  378.85    9.83
   1  -7 -23  101.64    5.75
   1  -8 -23  197.46    5.80
  -1   9  23    1.69    3.22
   1  -9 -23   -1.65    2.18
   1 -10 -23  289.89    8.10
   1 -11 -23   18.48    2.70
   1 -12 -23    1.36    2.33
   1 -13 -23   38.47    3.16
   1 -14 -23   14.74    2.25
   1 -15 -23    3.23    2.86
  -1  16  23   -0.76    4.61
   1 -16 -23   -0.39    2.87
   1 -17 -23    1.37    2.98
  -1  18  23    9.08    5.97
   1 -18 -23    7.90    1.77
  -1  -3  24    0.59    1.81
   1   3 -24   -0.13    1.96
   1   2 -24    1.61    2.65
  -1  -1  24    2.04    3.00
   1   1 -24    4.78    1.82
  -1   0  24   55.52    4.25
   1   0 -24   44.16    2.82
  -1   1  24    2.77    2.73
   1  -1 -24    1.57    2.04
  -1   2  24   -0.34    2.91
   1  -2 -24    0.29    2.91
  -1   3  24    2.01    3.21
   1  -3 -24    0.30    2.15
  -1   4  24   47.39    4.44
   1  -4 -24   35.67    2.72
   1  -5 -24   -0.34    2.25
   1  -6 -24   22.43    3.80
   1  -7 -24   33.14    2.46
   1  -8 -24   10.44    2.63
  -1   9  24   28.30    4.65
   1  -9 -24   26.76    2.90
  -1  10  24    3.90    4.06
   1 -10 -24    3.06    2.77
   1 -11 -24    6.86    3.15
   1 -12 -24   19.31    2.70
   1 -13 -24    6.91    4.89
   1 -14 -24    3.20    3.04
   1 -15 -24    4.53    2.76
   1 -16 -24   82.07    5.79
   1 -17 -24    1.38    3.87
  -1  -3  25   -0.78    1.43
   1   3 -25   -0.05    1.70
  -1  -1  25    2.98    3.30
   1   1 -25    3.53    1.96
  -1   0  25   -0.24    1.82
   1   0 -25    0.56    1.35
  -1   1  25    2.54    2.66
   1  -1 -25    2.81    1.71
  -1   2  25    2.55    3.31
   1  -2 -25   -0.10    2.33
  -1   3  25    1.70    3.78
   1  -3 -25    4.44    2.59
  -1   4  25   21.16    4.28
   1  -4 -25   31.28    3.26
   1  -5 -25    6.86    2.37
   1  -6 -25  113.63    4.28
   1  -7 -25   34.95    2.93
   1  -8 -25   84.23    4.25
  -1   9  25    1.26    3.79
   1  -9 -25    3.87    3.06
  -1  10  25  134.90    8.99
   1 -10 -25  143.13    5.04
   1 -11 -25   24.81    3.53
   1 -12 -25   -0.37    2.95
   1 -13 -25    2.85    2.97
  -1  14  25   10.32    3.87
   1 -14 -25    7.17    3.67
  -1  15  25    0.17    5.21
   1 -15 -25   -0.95    2.69
   1 -16 -25   18.01    1.60
   1   2 -26    1.32    1.48
  -1  -1  26   -1.60    1.84
   1   1 -26   -1.09    2.32
  -1   0  26   46.25    4.03
   1   0 -26   55.05    4.47
  -1   1  26    0.14    1.64
   1  -1 -26    0.54    1.55
  -1   2  26    0.40    3.08
   1  -2 -26    0.67    1.45
  -1   3  26    1.79    3.93
   1  -3 -26    2.29    2.59
   1  -4 -26   22.21    2.55
  -1   5  26    2.79    4.35
   1  -5 -26    7.92    4.80
  -1   6  26   12.16    4.89
   1  -6 -26   10.23    4.57
   1  -7 -26    2.84    3.63
   1  -8 -26    3.57    3.62
  -1   9  26   20.06    5.69
   1  -9 -26   22.29    3.97
  -1  10  26    2.34    4.65
   1 -10 -26    2.02    3.66
   1 -11 -26    1.20    3.42
   1 -12 -26   -0.24    5.76
  -1  13  26    0.16    5.21
   1 -13 -26    1.19    3.64
   1 -14 -26    1.77    1.44
   1 -15 -26    0.66    1.09
  -1   4  27   54.91    6.85
   1  -5 -27    1.20    3.38
  -1   6  27   21.65    4.41
   1  -6 -27   37.46    3.46
  -1   7  27   11.35    4.35
   1  -7 -27   16.79    3.31
   1  -8 -27   37.75    3.88
  -1   9  27   49.61    6.15
   1  -9 -27   51.65    4.00
  -1  10  27    1.58    3.74
   1 -10 -27    0.58    2.25
  -1  11  27   -0.58    2.92
  -2 -11 -26    2.16    1.39
  -2 -10 -26   -0.17    1.94
   2  10  26   -0.55    2.07
  -2  -9 -26    7.22    2.94
   2   9  26    1.03    2.90
  -2  -8 -26    4.82    3.07
   2   8  26   -1.17    4.29
  -2  -7 -26    9.08    1.87
  -2  -6 -26   -0.21    6.26
   2   6  26   -1.45    5.93
  -2  -5 -26    3.62    1.52
  -2  -4 -26    1.13    2.36
   2   4  26    6.05    4.02
  -2  -3 -26    1.87    2.51
   2   3  26   -1.02    3.96
  -2  -2 -26    2.03    1.79
   2   2  26    3.38    2.95
  -2  -1 -26    2.52    3.24
   2   1  26    7.00    5.64
  -2   0 -26   -1.62    4.85
   2   0  26    0.92    5.27
  -2   1 -26    4.64    3.15
   2  -1  26    9.22    4.03
  -2   2 -26    4.48    3.06
   2  -2  26    3.33    5.81
  -2 -12 -25    0.82    2.42
  -2 -11 -25   65.20    3.53
   2  11  25   77.43    7.17
  -2 -10 -25    3.33    3.05
   2  10  25    0.55    2.88
  -2  -9 -25   -0.82    2.94
  -2  -8 -25   -1.60    2.37
  -2  -7 -25    3.97    1.97
   2   7  25    9.61    3.26
  -2  -6 -25   10.39    2.60
   2   6  25    8.82    5.05
  -2  -5 -25   20.23    3.25
   2   5  25   24.74    5.06
  -2  -4 -25   -0.53    2.48
   2   4  25   -1.19    3.33
  -2  -3 -25   38.11    3.29
   2   3  25   34.94    5.26
  -2  -2 -25    0.89    3.06
   2   2  25   -4.01    4.69
  -2  -1 -25   27.15    2.71
   2   1  25   26.91    4.85
  -2   0 -25    2.12    2.46
   2   0  25    0.13    4.49
  -2   1 -25   27.31    3.13
   2  -1  25   35.73    5.52
  -2   2 -25    2.11    2.99
   2  -2  25   -1.76    4.11
  -2   3 -25   44.72    4.22
   2  -3  25   48.14    5.90
  -2   4 -25   -2.68    3.14
   2  -4  25    2.54    4.48
  -2   5 -25   26.89    3.11
   2  -5  25   23.62    5.48
  -2   6 -25   16.87    2.90
   2  -6  25    7.98    4.30
  -2 -14 -24    9.93    2.71
   2  14  24    1.48    5.48
  -2 -13 -24   29.76    3.53
   2  13  24   21.82    5.03
  -2 -12 -24   11.91    3.17
  -2 -11 -24   27.33    2.93
   2  11  24   25.50    3.86
  -2 -10 -24    0.63    2.38
  -2  -9 -24    1.66    2.01
   2   9  24    1.32    4.78
  -2  -8 -24    3.20    2.76
   2   8  24   -0.07    4.60
  -2  -7 -24   38.66    3.35
   2   7  24   35.40    3.67
  -2  -6 -24   64.61    3.87
  -2  -5 -24  133.57    4.61
   2   5  24  124.40    6.15
  -2  -4 -24   60.26    3.22
   2   4  24   57.13    5.25
  -2  -3 -24   74.81    3.72
   2   3  24   73.95    6.31
  -2  -2 -24   16.09    2.81
   2   2  24   19.26    3.23
  -2  -1 -24   -1.08    2.40
   2   1  24    2.11    4.46
  -2   0 -24   -0.65    2.17
   2   0  24    0.36    2.75
  -2   1 -24    0.12    2.04
   2  -1  24   -2.82    4.19
  -2   2 -24   18.48    2.75
   2  -2  24   11.50    3.99
  -2   3 -24   66.14    4.00
   2  -3  24   68.65    5.48
  -2   4 -24   61.31    3.57
   2  -4  24   64.33    3.73
  -2   5 -24  140.78    5.79
   2  -5  24  134.30    7.46
  -2   6 -24   77.24    3.93
   2  -6  24   43.41    5.48
  -2   7 -24   32.57    3.86
   2  -7  24   29.19    5.10
  -2   8 -24   -0.06    2.55
   2  -8  24    1.72    3.53
  -2   9 -24   -0.37    2.39
   2  -9  24    1.94    4.54
  -2  10 -24    5.65    4.96
   2 -10  24    1.46    3.75
  -2 -15 -23   87.63    3.33
   2  15  23   81.26    6.52
  -2 -14 -23    8.03    2.90
   2  14  23    5.85    5.19
  -2 -13 -23   38.71    3.65
   2  13  23   46.87    3.97
  -2 -12 -23   15.05    2.32
  -2 -11 -23   30.31    2.65
   2  11  23   25.67    3.53
  -2 -10 -23    5.25    2.60
   2  10  23    4.33    4.55
  -2  -9 -23    3.28    2.31
   2   9  23    1.74    3.93
  -2  -8 -23   85.64    3.29
   2   8  23   83.51    5.50
  -2  -7 -23   27.97    2.40
   2   7  23   31.39    4.38
  -2  -6 -23   33.08    2.72
   2   6  23   33.38    3.20
  -2  -5 -23   30.86    2.15
  -2  -4 -23   43.99    3.04
   2   4  23   51.67    4.90
  -2  -3 -23   82.72    4.04
   2   3  23   93.80    4.06
  -2  -2 -23    2.76    1.84
   2   2  23    3.95    3.41
  -2  -1 -23  147.67    5.56
   2   1  23  148.39    8.34
  -2   0 -23   -0.39    2.16
   2   0  23   -0.58    2.43
  -2   1 -23  145.72    4.80
   2  -1  23  161.12    8.50
  -2   2 -23    4.11    2.35
   2  -2  23    9.53    3.39
  -2   3 -23   88.82    3.99
   2  -3  23   80.73    5.25
  -2   4 -23   53.67    3.30
   2  -4  23   52.97    4.32
  -2   5 -23   29.63    2.65
   2  -5  23   28.45    4.13
  -2   6 -23   28.12    2.83
   2  -6  23   29.93    2.98
  -2   7 -23   30.19    2.87
   2  -7  23   29.71    3.84
  -2   8 -23   94.45    4.20
   2  -8  23  107.41    7.45
  -2   9 -23    3.32    2.43
   2  -9  23    3.93    3.36
  -2  10 -23    8.46    2.59
   2 -10  23    9.78    3.40
  -2  11 -23   22.27    3.09
  -2  12 -23    8.97    4.28
  -2 -16 -22    4.69    2.33
   2  16  22    3.84    4.93
  -2 -15 -22    6.49    2.24
   2  15  22    8.16    4.88
  -2 -14 -22   31.67    2.87
   2  14  22   36.38    3.65
  -2 -13 -22   99.09    3.94
   2  13  22  113.45    6.94
  -2 -12 -22    2.21    2.31
  -2 -11 -22   18.50    2.14
   2  11  22   15.34    3.87
  -2 -10 -22   -0.12    1.61
   2  10  22    1.85    3.60
  -2  -9 -22   17.10    1.94
   2   9  22   20.91    3.87
  -2  -8 -22  142.46    4.31
   2   8  22  130.32    6.08
  -2  -7 -22    0.49    1.68
   2   7  22    2.94    3.40
  -2  -6 -22    6.01    2.08
   2   6  22    9.64    2.49
  -2  -5 -22   46.06    2.56
  -2  -4 -22    0.35    1.91
   2   4  22    0.68    2.85
  -2  -3 -22   90.02    3.77
   2   3  22   93.50    5.66
  -2  -2 -22   16.58    2.13
   2   2  22    9.32    3.27
  -2  -1 -22   18.15    2.23
   2   1  22   20.32    3.25
  -2   0 -22    2.56    1.81
   2   0  22    1.65    1.94
  -2   1 -22   16.00    1.94
   2  -1  22   17.31    3.26
  -2   2 -22   10.77    1.98
   2  -2  22   12.07    2.88
  -2   3 -22   87.68    3.59
   2  -3  22   95.73    5.51
  -2   4 -22    0.62    1.90
   2  -4  22    0.04    2.26
  -2   5 -22   43.18    2.52
   2  -5  22   44.45    4.35
  -2   6 -22   10.40    2.15
   2  -6  22    5.25    2.17
  -2   7 -22   -0.09    2.12
  -2   8 -22  135.76    5.07
   2  -8  22  138.15    5.81
  -2   9 -22   22.63    3.72
   2  -9  22   15.95    3.23
  -2  10 -22    1.40    2.17
   2 -10  22    0.15    2.18
  -2  11 -22   18.07    4.64
   2 -11  22   14.20    3.97
  -2  12 -22   -0.86    2.49
   2 -12  22    0.82    2.44
  -2  13 -22  104.39    6.28
   2 -13  22   87.46    5.96
  -2  15 -22    5.58    4.70
  -2 -18 -21    4.23    2.39
  -2 -17 -21    2.40    3.84
   2  17  21   -1.60    3.26
  -2 -16 -21   13.69    2.17
   2  16  21   20.46    4.47
  -2 -15 -21   10.83    2.16
   2  15  21    9.48    2.92
  -2 -14 -21    6.05    1.89
   2  14  21    5.39    3.88
  -2 -13 -21  126.39    4.33
   2  13  21  118.98    6.78
  -2 -12 -21   47.10    2.83
   2  12  21   48.43    4.20
  -2 -11 -21    1.56    1.45
  -2 -10 -21   37.13    2.66
   2  10  21   38.64    2.86
  -2  -9 -21  124.37    3.89
   2   9  21  108.59    5.30
  -2  -8 -21    0.09    1.45
  -2  -7 -21  166.50    4.69
   2   7  21  154.64    6.93
  -2  -6 -21   11.15    1.94
   2   6  21   15.39    3.02
  -2  -5 -21   39.85    2.14
  -2  -4 -21   32.39    2.30
   2   4  21   25.56    2.45
  -2  -3 -21   80.34    2.82
   2   3  21   76.78    4.27
  -2  -2 -21   35.81    2.34
   2   2  21   40.24    2.49
   2   1  21   75.75    4.88
  -2   0 -21   -0.47    1.10
   2   0  21   -0.84    1.75
  -2   1 -21   60.04    2.71
   2  -1  21   71.65    3.09
  -2   2 -21   38.87    2.31
   2  -2  21   40.94    3.47
  -2   3 -21   67.32    2.90
   2  -3  21   74.67    5.61
  -2   4 -21   23.62    2.21
   2  -4  21   26.11    2.21
  -2   5 -21   42.33    2.37
   2  -5  21   39.79    2.42
  -2   6 -21   13.65    1.95
   2  -6  21   14.26    2.92
  -2   7 -21  182.36    8.02
   2  -7  21  167.82    8.00
   2  -8  21    0.53    1.91
  -2   9 -21  113.89    4.29
   2  -9  21  119.26    4.67
  -2  10 -21   43.96    3.69
   2 -10  21   37.97    2.67
  -2  11 -21    4.63    3.11
   2 -11  21    2.19    2.43
  -2  12 -21   49.02    4.88
   2 -12  21   39.50    4.03
  -2  13 -21  135.50    7.26
   2 -13  21  120.81    6.75
  -2  15 -21   16.45    4.17
   2 -15  21    5.94    3.37
  -2  16 -21   11.13    4.13
  -2  17 -21    0.27    4.92
  -2 -19 -20    6.09    2.23
   2  19  20    6.08    4.31
  -2 -18 -20    1.34    2.08
  -2 -17 -20    4.60    2.44
   2  17  20    6.31    3.64
  -2 -16 -20   74.61    3.15
   2  16  20   83.11    6.82
  -2 -15 -20    4.37    1.96
   2  15  20    0.61    2.50
  -2 -14 -20    3.96    1.54
   2  14  20    2.67    3.14
  -2 -13 -20    6.26    1.64
   2  13  20    2.70    3.25
  -2 -12 -20   12.81    1.66
  -2 -11 -20  139.98    4.83
  -2 -10 -20   20.94    1.77
   2  10  20   21.05    3.13
  -2  -9 -20   24.04    1.91
   2   9  20   27.30    2.36
  -2  -8 -20   16.54    1.46
  -2  -7 -20    2.20    1.26
   2   7  20    3.67    1.89
  -2  -6 -20  118.88    3.81
   2   6  20  121.52    5.97
  -2  -5 -20   22.54    1.62
  -2  -4 -20   46.13    2.45
   2   4  20   43.03    2.55
  -2  -3 -20    1.24    1.23
   2   3  20    2.18    2.38
  -2  -2 -20   60.65    2.58
   2   2  20   60.75    4.14
  -2  -1 -20   95.94    3.22
   2   1  20  102.52    4.16
  -2   0 -20  149.94    4.58
   2   0  20  137.78    4.62
  -2   1 -20   99.10    4.33
   2  -1  20   93.69    3.37
  -2   2 -20   57.30    2.67
   2  -2  20   61.61    4.44
  -2   3 -20    1.88    1.16
   2  -3  20    1.83    1.54
  -2   4 -20   36.14    2.14
   2  -4  20   42.69    3.86
  -2   5 -20   21.13    1.62
   2  -5  20   23.90    2.57
   2  -6  20  114.23    5.64
  -2   7 -20    3.85    1.64
  -2   8 -20   20.59    2.90
   2  -8  20   19.07    2.84
  -2   9 -20   35.77    3.27
   2  -9  20   32.36    3.31
  -2  10 -20   20.66    2.90
   2 -10  20   24.49    2.74
  -2  11 -20  148.18    6.82
  -2  12 -20   13.33    2.74
   2 -12  20   11.80    2.54
  -2  13 -20    7.32    3.51
   2 -13  20    5.18    2.61
  -2  14 -20    6.89    3.19
   2 -14  20    4.15    3.18
  -2  15 -20    5.42    3.79
  -2  16 -20   82.18    5.13
  -2  17 -20    5.81    4.04
   2 -17  20    3.34    3.99
  -2 -20 -19    6.47    2.33
   2  20  19    5.15    4.60
  -2 -19 -19    3.95    2.46
   2  19  19    2.59    3.69
  -2 -18 -19   46.60    2.39
   2  18  19   47.62    4.75
  -2 -17 -19   81.11    3.30
   2  17  19   80.69    5.16
  -2 -16 -19   62.05    2.84
   2  16  19   62.72    4.60
  -2 -15 -19   20.46    3.02
   2  15  19   18.64    2.59
  -2 -14 -19   25.03    2.38
   2  14  19   26.74    3.81
  -2 -13 -19  116.77    4.14
   2  13  19  122.25    4.28
  -2 -12 -19    0.49    1.25
  -2 -11 -19    3.91    1.42
   2  11  19    5.92    2.75
  -2 -10 -19   37.69    2.17
   2  10  19   38.06    3.67
  -2  -9 -19   29.64    1.81
   2   9  19   25.91    2.89
  -2  -8 -19   10.25    1.29
   2   8  19    9.82    2.39
  -2  -7 -19   -0.08    1.06
   2   7  19   -1.96    2.18
  -2  -6 -19  267.68    7.31
   2   6  19  287.40   11.00
  -2  -5 -19   51.64    2.37
   2   5  19   52.28    4.02
  -2  -4 -19  172.43    5.39
   2   4  19  155.72    4.97
  -2  -3 -19   26.36    1.75
   2   3  19   26.07    2.97
  -2  -2 -19   84.83    2.93
   2   2  19   78.38    4.25
  -2  -1 -19  117.25    4.02
   2   1  19  104.08    6.53
  -2   0 -19    0.13    1.20
   2   0  19    0.46    1.96
  -2   1 -19  106.09    4.05
   2  -1  19  114.86    5.75
  -2   2 -19   82.48    3.48
   2  -2  19   74.01    3.96
  -2   3 -19   29.84    1.88
   2  -3  19   26.04    1.80
  -2   4 -19  164.34    4.96
   2  -4  19  157.68    4.68
  -2   5 -19   45.07    2.09
   2  -5  19   52.94    2.73
   2  -6  19  265.95    8.66
  -2   7 -19    0.03    1.82
   2  -7  19   -0.78    1.67
  -2   8 -19   10.95    2.20
   2  -8  19    8.80    1.47
  -2   9 -19   41.64    3.38
   2  -9  19   29.03    2.05
   2 -10  19   44.88    2.36
  -2  11 -19    5.88    2.70
   2 -11  19    8.27    1.68
  -2  12 -19    3.54    2.56
   2 -12  19    0.90    2.16
  -2  13 -19  112.64    6.18
  -2  14 -19   27.97    3.78
  -2  15 -19   20.25    3.12
   2 -15  19   10.99    2.96
  -2  16 -19   55.92    5.09
   2 -16  19   53.93    5.17
  -2  17 -19   76.10    5.75
   2 -17  19   89.59    5.65
  -2  18 -19   58.25    4.75
   2 -18  19   46.08    4.06
  -2  19 -19    6.54    4.70
   2 -19  19    4.32    3.74
   2 -20  19   11.55    4.29
  -2 -21 -18  125.97    4.57
   2  21  18  113.11    4.12
  -2 -20 -18    1.68    1.78
   2  20  18   -0.05    3.96
  -2 -19 -18   20.75    3.19
  -2 -18 -18   90.48    4.54
   2  18  18   89.56    6.05
  -2 -17 -18   35.36    2.36
  -2 -16 -18   22.86    1.88
  -2 -15 -18   17.53    2.04
   2  15  18   17.91    3.05
  -2 -14 -18   82.75    2.92
   2  14  18   86.36    4.70
  -2 -13 -18    4.97    1.52
   2  13  18    5.18    1.80
  -2 -12 -18   23.57    1.86
  -2 -11 -18   21.06    1.36
   2  11  18   19.64    2.75
  -2 -10 -18    3.52    1.32
   2  10  18    3.40    1.55
  -2  -9 -18  127.20    4.87
   2   9  18  134.67    6.08
  -2  -8 -18    0.54    0.90
   2   8  18   -0.11    2.05
  -2  -7 -18    0.05    0.82
   2   7  18    1.00    1.42
  -2  -6 -18   19.38    1.50
   2   6  18   18.97    1.73
  -2  -5 -18  106.29    3.71
   2   5  18  106.06    4.94
  -2  -4 -18   13.13    1.38
   2   4  18   15.81    2.26
  -2  -3 -18    0.93    1.12
   2   3  18    3.16    1.85
  -2  -2 -18   60.76    2.74
   2   2  18   56.72    3.55
  -2  -1 -18  157.45    5.02
   2   1  18  138.21    4.20
  -2   0 -18   51.87    2.07
   2   0  18   52.04    2.59
  -2   1 -18  133.17    4.51
   2  -1  18  136.07    6.75
  -2   2 -18   61.75    2.52
   2  -2  18   59.15    3.71
  -2   3 -18    1.36    1.04
   2  -3  18    1.22    1.22
  -2   4 -18    9.85    1.93
   2  -4  18   15.66    1.52
  -2   5 -18  110.81    4.69
   2  -5  18  105.91    4.72
  -2   6 -18   22.03    1.93
   2  -6  18   21.68    2.38
  -2   7 -18    3.24    1.77
   2  -7  18    1.63    1.70
  -2   8 -18   -0.14    1.76
   2  -8  18    0.73    1.28
  -2   9 -18  159.98    6.91
   2  -9  18  144.64    4.54
  -2  10 -18   -1.33    2.02
   2 -10  18    3.74    1.33
  -2  11 -18   22.63    2.52
   2 -11  18   23.34    1.80
  -2  12 -18   27.18    3.05
   2 -12  18   27.20    1.90
  -2  13 -18    3.00    2.17
  -2  14 -18   77.57    4.69
   2 -15  18   22.39    2.90
  -2  16 -18   24.35    3.32
  -2  17 -18   35.74    3.92
   2 -17  18   34.21    3.66
   2 -18  18   91.36    5.67
  -2  19 -18   24.24    3.60
   2 -19  18   17.71    3.72
  -2  20 -18   -3.92    3.38
   2 -20  18    0.37    4.13
  -2  21 -18  129.67    5.71
   2 -21  18  125.26    6.28
  -2  22 -18   39.14    5.58
  -2 -22 -17    4.71    3.86
   2  22  17    4.18    3.01
  -2 -21 -17   41.12    2.51
   2  21  17   37.71    4.67
  -2 -20 -17  102.56    4.05
   2  20  17  100.11    5.43
  -2 -19 -17   -0.07    1.42
  -2 -18 -17   61.51    2.95
   2  18  17   59.27    4.15
  -2 -17 -17   41.40    1.99
   2  17  17   35.33    3.54
  -2 -16 -17    1.63    2.19
   2  16  17   -0.31    2.56
  -2 -15 -17   52.38    2.60
  -2 -14 -17    5.24    1.22
   2  14  17    5.60    2.32
  -2 -13 -17    0.57    1.41
   2  13  17    0.45    2.17
  -2 -12 -17   23.57    1.71
  -2 -11 -17   39.03    1.93
  -2 -10 -17   41.61    2.05
   2  10  17   39.62    3.31
  -2  -9 -17   52.41    3.30
   2   9  17   46.31    2.30
  -2  -8 -17   27.85    1.54
   2   8  17   27.22    2.42
  -2  -7 -17    0.24    0.86
   2   7  17    1.74    1.77
  -2  -6 -17  265.74    7.43
  -2  -5 -17   92.64    3.02
   2   5  17   85.99    4.65
  -2  -4 -17   80.65    2.65
  -2  -3 -17    2.15    0.90
   2   3  17   -0.59    1.76
  -2  -2 -17   47.97    2.04
   2   2  17   49.30    2.07
  -2  -1 -17  115.15    3.96
   2   1  17  120.06    3.83
  -2   0 -17    0.71    0.95
   2   0  17   -0.49    1.49
  -2   1 -17  118.79    3.95
   2  -1  17  125.72    4.60
  -2   2 -17   45.45    2.16
   2  -2  17   48.36    2.09
  -2   3 -17    2.46    0.84
   2  -3  17    1.75    0.91
  -2   4 -17   93.94    3.99
   2  -4  17   92.09    4.81
  -2   5 -17  112.15    5.84
   2  -5  17   92.84    3.50
  -2   6 -17  260.07   10.50
   2  -6  17  263.36    7.05
  -2   8 -17   27.06    2.06
   2  -8  17   30.45    1.71
  -2   9 -17   46.96    2.88
   2  -9  17   45.68    1.97
  -2  10 -17   49.65    3.13
   2 -10  17   44.21    2.13
  -2  11 -17   38.28    3.03
   2 -11  17   40.47    1.96
  -2  12 -17   27.13    2.58
   2 -12  17   26.58    1.64
  -2  13 -17    1.26    1.31
   2 -13  17    2.73    2.08
  -2  14 -17    8.13    2.24
   2 -14  17    7.33    2.15
  -2  15 -17   42.44    3.21
   2 -15  17   52.12    3.86
   2 -16  17    1.37    2.25
  -2  17 -17   45.73    3.55
   2 -17  17   41.81    2.67
   2 -18  17   58.06    4.24
  -2  19 -17    0.57    3.17
   2 -19  17   -0.29    2.94
  -2  20 -17  111.75    4.14
   2 -20  17  115.67    6.16
  -2  21 -17   48.07    3.12
   2 -21  17   39.06    4.11
  -2  22 -17    7.35    3.23
   2 -22  17    2.11    4.20
  -2  23 -17    0.07    2.62
   2 -23  17   -0.81    4.37
  -2 -23 -16   26.01    2.74
   2  23  16   34.62    4.36
  -2 -22 -16   18.14    2.13
  -2 -21 -16    2.26    2.81
   2  21  16   -1.06    3.58
  -2 -20 -16   20.43    1.70
  -2 -19 -16   62.56    2.89
   2  19  16   59.76    2.95
  -2 -18 -16  367.97   12.92
  -2 -17 -16    4.23    1.64
   2  17  16    2.27    1.82
  -2 -16 -16    2.22    1.23
  -2 -15 -16    2.84    1.36
  -2 -14 -16  120.48    3.94
   2  14  16  116.75    6.60
  -2 -13 -16    1.39    1.25
  -2 -12 -16    9.72    1.06
  -2 -11 -16    6.05    0.92
   2  11  16    7.79    2.02
  -2 -10 -16    0.79    0.87
   2  10  16   -1.15    1.89
  -2  -9 -16    8.51    1.16
   2   9  16   10.86    1.36
  -2  -8 -16   13.97    1.76
   2   8  16   17.79    1.49
  -2  -7 -16  237.38    6.31
   2   7  16  244.83    7.50
  -2  -6 -16  134.65    4.15
   2   6  16  142.39    7.50
  -2  -5 -16  121.55    4.91
   2   5  16  121.20    3.68
  -2  -4 -16    1.22    0.66
   2   4  16    1.27    1.53
  -2  -3 -16  161.61    4.66
   2   3  16  144.18    6.02
  -2  -2 -16  713.74   17.50
   2   2  16  685.29   19.21
  -2  -1 -16   43.75    1.80
   2   1  16   41.06    2.46
  -2   0 -16   45.73    2.83
   2   0  16   55.29    2.10
  -2   1 -16   48.66    2.00
   2  -1  16   49.15    2.00
   2  -2  16  688.04   24.90
  -2   3 -16  180.09    6.97
   2  -3  16  159.72    4.83
  -2   4 -16    1.97    0.83
   2  -4  16   -0.32    0.94
  -2   5 -16  126.37    5.20
   2  -5  16  119.95    3.95
  -2   6 -16  136.13    6.88
   2  -6  16  152.54    5.18
  -2   7 -16  237.10    9.24
   2  -7  16  293.60   12.08
  -2   8 -16   19.63    1.84
   2  -8  16   12.66    1.67
  -2   9 -16    8.48    1.56
   2  -9  16    9.17    1.10
   2 -10  16    1.54    1.55
  -2  11 -16    5.66    1.65
   2 -11  16    6.05    1.51
  -2  12 -16    9.53    1.87
   2 -12  16   11.31    1.24
  -2  13 -16    0.86    1.70
   2 -13  16   -0.04    0.87
  -2  14 -16  121.99    5.44
   2 -14  16  116.37    5.22
  -2  15 -16    3.81    1.32
   2 -15  16    2.87    2.04
  -2  16 -16    2.91    1.40
   2 -16  16    0.68    1.93
  -2  17 -16    5.64    1.69
   2 -17  16    4.56    2.25
  -2  18 -16  390.04   13.37
   2 -18  16  359.21   12.60
  -2  19 -16   70.89    3.03
   2 -19  16   58.48    4.98
  -2  20 -16   19.35    2.25
   2 -20  16   22.19    3.51
  -2  21 -16    2.44    2.26
   2 -21  16    0.94    3.14
  -2  22 -16   21.44    2.86
   2 -22  16   26.40    3.92
  -2  23 -16   23.19    3.97
   2 -23  16   34.05    4.78
  -2  24 -16    3.80    2.07
   2 -24  16    1.83    4.13
  -2  25 -16    1.77    3.37
  -2 -23 -15   46.19    2.36
   2  23  15   41.60    4.17
  -2 -22 -15    3.97    1.75
  -2 -21 -15    2.94    1.35
   2  21  15    2.12    3.17
  -2 -20 -15  240.38    6.78
   2  20  15  242.63    6.75
  -2 -19 -15   85.63    3.21
  -2 -18 -15    6.75    1.43
   2  18  15    7.10    1.88
  -2 -17 -15    9.56    1.60
  -2 -16 -15    9.74    1.55
   2  16  15   13.39    2.77
  -2 -15 -15   33.24    1.70
   2  15  15   37.15    3.29
  -2 -14 -15   27.11    2.34
  -2 -13 -15   41.73    2.65
  -2 -12 -15   39.71    1.71
  -2 -11 -15    4.11    0.93
   2  11  15    4.18    1.24
  -2 -10 -15   62.88    3.26
   2  10  15   56.50    3.60
  -2  -9 -15  174.54    4.88
   2   9  15  178.93    7.25
  -2  -8 -15   78.75    2.87
   2   8  15   83.08    2.73
  -2  -7 -15   38.89    1.62
  -2  -6 -15   17.70    1.03
  -2  -5 -15    5.03    0.97
   2   5  15    4.87    1.66
  -2  -4 -15  442.01   10.49
   2   4  15  461.08   11.88
  -2  -3 -15   52.47    1.97
   2   3  15   51.96    2.88
  -2  -2 -15   35.80    1.47
   2   2  15   36.66    1.53
  -2  -1 -15   28.33    1.61
   2   1  15   31.15    2.35
  -2   0 -15    0.58    0.83
  -2   1 -15   27.52    1.80
   2  -1  15   26.52    1.44
  -2   2 -15   36.91    2.83
   2  -2  15   39.02    2.59
  -2   3 -15   45.03    3.51
   2  -3  15   40.42    2.83
  -2   4 -15  493.77   20.51
   2  -4  15  458.41   16.69
  -2   5 -15    3.86    0.90
   2  -5  15    3.60    0.95
  -2   6 -15   20.87    1.68
   2  -6  15   18.41    1.46
  -2   7 -15   37.68    2.52
   2  -7  15   40.01    2.58
  -2   8 -15   72.46    3.50
   2  -8  15   89.86    3.07
   2  -9  15  162.49    6.95
  -2  10 -15   57.28    2.93
   2 -10  15   62.26    3.11
  -2  11 -15    6.47    1.69
   2 -11  15    5.56    1.55
  -2  12 -15   38.34    1.84
   2 -12  15   41.61    2.82
  -2  13 -15   42.24    2.63
   2 -13  15   46.67    2.11
  -2  14 -15   28.04    1.65
   2 -14  15   26.47    1.62
  -2  15 -15   36.10    1.90
   2 -15  15   34.53    2.72
  -2  16 -15   11.50    2.09
   2 -16  15   11.42    2.39
  -2  17 -15   10.16    1.47
   2 -17  15   13.40    2.36
  -2  18 -15    6.64    2.45
   2 -18  15    7.50    2.33
  -2  19 -15   82.24    3.32
   2 -19  15   90.74    4.63
  -2  20 -15  229.96    6.31
   2 -20  15  238.82   10.09
  -2  21 -15    2.02    2.02
   2 -21  15    2.77    2.59
  -2  22 -15    1.72    2.35
   2 -22  15    5.27    3.08
  -2  23 -15   52.00    3.16
   2 -23  15   39.77    4.47
  -2  24 -15   21.42    3.36
   2 -24  15   26.55    3.37
  -2  25 -15   -2.24    2.57
   2 -25  15    0.99    3.88
  -2  26 -15    5.87    2.44
   2 -26  15    5.05    2.48
  -2 -24 -14    2.52    2.37
   2  24  14    0.36    2.58
  -2 -23 -14   26.60    2.03
   2  23  14   25.81    3.99
  -2 -22 -14   -0.35    1.92
   2  22  14    1.04    2.21
  -2 -21 -14    0.05    1.42
  -2 -20 -14   82.26    4.16
   2  20  14   78.00    4.33
  -2 -19 -14  153.00    4.49
  -2 -18 -14    7.40    1.43
   2  18  14    7.30    2.71
  -2 -17 -14  156.39    4.41
   2  17  14  164.37    7.75
  -2 -16 -14  109.60    3.75
   2  16  14  104.69    4.95
  -2 -15 -14   76.24    3.63
   2  15  14   78.95    3.98
  -2 -14 -14   12.05    1.07
  -2 -13 -14  120.01    3.32
   2  13  14  115.35    5.08
  -2 -12 -14  109.38    4.71
   2  12  14  109.49    3.63
  -2 -11 -14   54.88    2.22
   2  11  14   57.99    3.92
  -2 -10 -14    0.91    0.66
   2  10  14    1.22    1.67
  -2  -9 -14  333.98    8.52
   2   9  14  336.71   12.73
  -2  -8 -14    7.33    0.96
  -2  -7 -14  432.11   10.41
  -2  -6 -14   78.37    2.55
   2   6  14   77.08    2.68
  -2  -5 -14    7.28    0.77
   2   5  14    8.62    1.23
  -2  -4 -14  158.10    4.89
   2   4  14  163.84    6.66
  -2  -3 -14  470.28   11.78
  -2  -2 -14   31.94    1.55
   2   2  14   33.54    1.43
  -2  -1 -14  807.70   31.96
   2   1  14  848.59   21.02
  -2   0 -14  441.73   17.23
   2   0  14  387.45   10.03
  -2   1 -14  845.06   30.38
   2  -1  14  835.75   19.60
  -2   2 -14   35.42    2.37
   2  -2  14   30.81    1.93
  -2   3 -14  420.70   19.20
   2  -3  14  518.75   19.51
  -2   4 -14  232.07    9.45
   2  -4  14  188.04    5.84
  -2   5 -14    8.97    1.22
   2  -5  14    5.36    0.87
  -2   6 -14   64.88    3.34
   2  -6  14   75.94    3.77
  -2   7 -14  460.02   11.95
   2  -7  14  448.58   11.73
   2  -8  14    9.24    1.56
  -2  10 -14    1.55    0.91
   2 -10  14   -0.62    1.15
  -2  11 -14   67.26    3.37
   2 -11  14   58.14    2.39
  -2  12 -14  100.69    3.01
   2 -12  14  105.96    3.34
  -2  13 -14  124.38    5.76
   2 -13  14  124.60    3.90
  -2  14 -14   12.56    1.30
   2 -14  14   15.36    1.29
  -2  15 -14   73.32    2.78
   2 -15  14   86.42    4.29
  -2  16 -14  123.16    3.92
   2 -16  14   99.85    5.76
  -2  17 -14  162.98    4.67
   2 -17  14  192.31    9.38
  -2  18 -14    9.73    1.53
   2 -18  14    5.80    2.10
  -2  19 -14  152.05    4.95
   2 -19  14  158.26    6.37
  -2  20 -14   83.31    3.17
   2 -20  14   87.17    4.65
  -2  21 -14    1.37    1.68
   2 -21  14    1.72    2.28
  -2  22 -14   -2.14    1.82
   2 -22  14   -0.40    1.80
  -2  23 -14   30.19    2.56
   2 -23  14   23.02    3.56
  -2  24 -14    0.21    3.18
   2 -24  14    2.21    3.75
  -2  25 -14    1.10    2.68
   2 -25  14    1.31    3.82
  -2  26 -14    4.71    2.48
   2 -26  14    4.92    2.32
  -2  27 -14    0.47    2.87
  -2 -25 -13   -1.05    2.35
   2  25  13   -0.26    3.92
  -2 -24 -13   -0.06    1.73
   2  24  13   -0.58    3.07
  -2 -23 -13   30.24    1.86
   2  23  13   30.22    2.98
  -2 -22 -13  112.15    3.60
   2  22  13  111.33    4.26
  -2 -21 -13   15.40    1.63
  -2 -20 -13    0.35    1.57
   2  20  13   -1.54    2.26
  -2 -19 -13  122.21    3.80
   2  19  13  124.36    4.34
  -2 -18 -13  236.44    6.32
  -2 -17 -13   32.51    2.42
   2  17  13   33.56    2.86
  -2 -16 -13    3.69    0.93
   2  16  13    6.80    1.96
  -2 -15 -13    1.91    1.19
   2  15  13    3.53    1.89
  -2 -14 -13   -0.80    1.34
   2  14  13    0.75    1.18
  -2 -13 -13   56.35    3.38
   2  13  13   54.58    3.17
  -2 -12 -13   -0.54    0.95
   2  12  13    0.77    1.56
  -2 -11 -13   32.11    1.65
   2  11  13   29.15    2.32
  -2 -10 -13  298.66   10.14
   2  10  13  306.48    7.80
  -2  -9 -13    1.89    0.67
   2   9  13    2.67    1.54
  -2  -8 -13   29.18    1.83
  -2  -7 -13  130.27    3.98
  -2  -6 -13  401.10   10.69
   2   6  13  395.46   10.22
  -2  -5 -13  143.68    4.28
   2   5  13  143.85    4.29
  -2  -4 -13   60.55    2.12
   2   4  13   63.01    3.11
  -2  -3 -13   10.85    0.78
   2   3  13    9.96    0.91
  -2  -2 -13   73.67    2.44
   2   2  13   74.06    2.35
  -2  -1 -13   24.07    1.24
   2   1  13   21.80    1.60
  -2   0 -13    0.26    0.70
   2   0  13   -0.49    0.76
  -2   1 -13   20.21    1.68
   2  -1  13   21.17    1.09
  -2   2 -13   68.63    4.10
   2  -2  13   75.50    2.38
  -2   3 -13   13.51    1.29
   2  -3  13   12.05    0.85
  -2   4 -13   60.44    4.03
   2  -4  13   59.44    2.91
  -2   5 -13  124.99    5.15
   2  -5  13  136.30    3.79
  -2   6 -13  355.80   13.95
   2  -6  13  404.04   10.71
   2  -7  13  128.25    5.97
  -2   8 -13   27.72    1.24
   2  -8  13   26.48    1.45
  -2   9 -13    1.46    0.74
   2  -9  13    3.43    0.88
  -2  10 -13  300.78   10.31
   2 -10  13  315.11    7.98
  -2  11 -13   28.04    1.38
   2 -11  13   31.58    1.59
  -2  12 -13   -0.42    0.83
   2 -12  13    0.42    0.85
  -2  13 -13   42.48    2.61
   2 -13  13   54.30    2.09
  -2  14 -13   -0.11    0.91
   2 -14  13    1.63    0.97
  -2  15 -13    0.96    0.99
   2 -15  13    3.16    1.55
  -2  16 -13    2.71    1.05
   2 -16  13    1.87    1.56
  -2  17 -13   35.29    1.65
   2 -17  13   28.88    2.01
  -2  18 -13  249.00    6.62
   2 -18  13  262.63    9.45
  -2  19 -13  128.09    4.19
   2 -19  13  115.10    5.67
  -2  20 -13    1.26    1.46
   2 -20  13    1.36    2.06
  -2  21 -13   12.26    1.71
   2 -21  13   14.67    2.58
  -2  22 -13  138.81    4.61
   2 -22  13  117.59    5.37
  -2  23 -13   31.88    2.61
   2 -23  13   43.87    3.34
  -2  24 -13    0.80    2.08
   2 -24  13   -0.05    3.24
  -2  25 -13    1.13    1.84
   2 -25  13   -0.10    2.50
  -2  26 -13   13.12    2.65
   2 -26  13   16.55    3.06
  -2  27 -13   10.52    2.72
   2 -27  13   10.64    4.13
  -2  28 -13   -0.29    3.35
   2 -28  13    4.59    3.80
  -2 -25 -12    5.73    1.58
  -2 -24 -12   30.26    2.31
   2  24  12   -6.30    3.13
  -2 -23 -12   12.31    1.61
  -2 -22 -12    7.98    1.52
   2  22  12    5.02    2.72
  -2 -21 -12   19.16    1.80
   2  21  12   15.19    2.82
  -2 -20 -12  281.31    7.20
  -2 -19 -12    0.23    0.93
   2  19  12    2.42    2.12
  -2 -18 -12  120.64    5.11
   2  18  12  132.69    4.27
  -2 -17 -12  179.12    5.21
  -2 -16 -12  514.23   18.04
   2  16  12  517.54   18.11
  -2 -15 -12   93.09    2.79
  -2 -14 -12    2.65    0.87
   2  14  12    3.29    1.75
  -2 -13 -12  235.89    6.71
   2  13  12  218.06    8.71
  -2 -12 -12  368.38    9.46
  -2 -11 -12  219.57    5.84
  -2 -10 -12   45.64    1.84
   2  10  12   42.36    2.68
  -2  -9 -12   54.89    2.05
   2   9  12   56.43    2.16
  -2  -8 -12  271.20    7.14
  -2  -7 -12  109.93    4.25
   2   7  12  111.58    3.34
  -2  -6 -12   26.51    1.17
  -2  -5 -12   91.47    2.78
   2   5  12   87.32    4.38
  -2  -4 -12  746.89   18.18
   2   4  12  741.23   24.61
  -2  -3 -12  182.30    5.38
   2   3  12  176.38    4.89
  -2  -2 -12   52.48    1.76
   2   2  12   50.51    2.34
  -2  -1 -12  351.67    9.02
   2   1  12  342.58    8.68
  -2   0 -12 1375.70   46.27
   2   0  12 1271.60   40.87
  -2   1 -12  354.06   15.81
   2  -1  12  364.24    9.65
  -2   2 -12   44.43    2.26
   2  -2  12   51.24    2.54
  -2   3 -12  208.81    8.33
   2  -3  12  173.00    4.88
  -2   4 -12  869.15   31.97
   2  -4  12  699.09   24.68
  -2   5 -12   74.83    3.52
   2  -5  12   89.88    2.79
  -2   6 -12   25.06    1.71
   2  -6  12   22.39    1.13
  -2   7 -12  103.78    3.04
   2  -7  12  110.52    3.34
  -2   8 -12  267.45    9.19
   2  -8  12  284.51    7.43
  -2   9 -12   60.77    1.90
   2  -9  12   59.35    2.10
  -2  10 -12   45.69    1.69
   2 -10  12   50.05    1.91
  -2  11 -12  202.99    5.16
   2 -11  12  246.68    6.67
  -2  12 -12  376.16    9.55
   2 -12  12  390.94   10.54
  -2  13 -12  239.05    8.56
   2 -13  12  221.26    8.26
  -2  14 -12    1.21    0.89
   2 -14  12    3.03    0.98
  -2  15 -12  101.36    3.05
   2 -15  12   99.96    3.46
  -2  16 -12  513.71   12.75
   2 -16  12  436.78   15.48
  -2  17 -12  183.97    5.29
   2 -17  12  155.57    6.96
  -2  18 -12  136.25    3.89
   2 -18  12  187.25    6.90
  -2  19 -12   -0.04    1.22
   2 -19  12    0.28    1.32
  -2  20 -12  312.00    7.67
   2 -20  12  276.27    9.89
  -2  21 -12   18.34    1.57
   2 -21  12   21.61    2.21
  -2  22 -12    6.08    1.62
   2 -22  12    5.95    2.39
  -2  23 -12   15.10    2.06
   2 -23  12   20.98    3.23
  -2  24 -12   41.54    2.66
   2 -24  12   34.73    3.55
  -2  25 -12    8.04    1.87
   2 -25  12   12.51    2.47
  -2  26 -12   60.20    2.96
   2 -26  12   76.67    3.28
  -2  27 -12   24.07    2.98
   2 -27  12   25.64    2.57
  -2  28 -12   46.64    2.64
   2 -28  12   54.23    3.82
  -2  29 -12   -0.48    2.00
   2 -29  12    1.09    3.52
  -2 -26 -11   30.24    2.23
  -2 -25 -11   44.81    2.41
  -2 -24 -11   22.65    3.11
   2  24  11   25.61    4.01
  -2 -23 -11    0.52    1.55
  -2 -22 -11   20.40    1.51
   2  22  11   12.21    2.06
  -2 -21 -11   36.99    1.91
   2  21  11   31.41    2.17
  -2 -20 -11   22.15    1.95
   2  20  11   21.16    2.59
  -2 -19 -11    7.88    1.21
   2  19  11    6.40    1.53
  -2 -18 -11    2.17    1.19
   2  18  11    0.30    1.74
  -2 -17 -11   10.54    1.12
   2  17  11   11.59    2.04
  -2 -16 -11    1.81    1.07
  -2 -15 -11   16.02    1.10
   2  15  11   12.04    1.92
  -2 -14 -11   11.22    1.01
  -2 -13 -11   26.67    1.34
  -2 -12 -11  156.76    4.35
  -2 -11 -11   41.47    2.50
   2  11  11   40.82    1.83
  -2 -10 -11  278.94    7.08
  -2  -9 -11   16.94    1.09
   2   9  11   15.86    1.53
  -2  -8 -11  489.34   16.22
   2   8  11  480.72   11.91
  -2  -7 -11   21.67    1.25
   2   7  11   23.71    1.87
  -2  -6 -11   18.80    0.97
  -2  -5 -11  502.81   12.67
  -2  -4 -11  460.80   12.24
   2   4  11  468.74   11.84
  -2  -3 -11   63.38    3.20
   2   3  11   66.51    3.03
  -2  -2 -11   11.15    0.84
  -2  -1 -11   56.10    2.70
   2   1  11   56.50    2.04
  -2   0 -11    0.38    0.83
   2   0  11    0.66    0.85
  -2   1 -11   53.25    3.12
   2  -1  11   57.87    2.16
  -2   2 -11   11.89    0.99
   2  -2  11   11.98    0.78
  -2   3 -11   61.17    2.94
   2  -3  11   72.39    2.48
  -2   4 -11  521.89   20.37
   2  -4  11  484.57   12.34
  -2   5 -11  531.22   20.90
   2  -5  11  502.58   12.46
  -2   6 -11   15.51    1.23
   2  -6  11   17.65    0.87
  -2   7 -11   17.82    1.34
   2  -7  11   26.50    1.07
  -2   8 -11  759.45   25.42
   2  -8  11  472.23   11.99
  -2   9 -11   18.29    0.97
   2  -9  11   19.20    1.05
  -2  10 -11  296.98    7.52
   2 -10  11  278.16    7.51
  -2  11 -11   46.13    1.66
   2 -11  11   48.33    2.68
  -2  12 -11  158.98    4.31
   2 -12  11  145.96    4.32
  -2  13 -11   26.81    1.26
   2 -13  11   22.26    1.27
  -2  14 -11   12.85    0.92
   2 -14  11   14.14    1.03
  -2  15 -11   18.51    1.01
   2 -15  11   19.56    1.66
  -2  16 -11    1.74    0.90
   2 -16  11    1.06    1.53
  -2  17 -11   11.27    0.99
   2 -17  11   12.31    1.49
  -2  18 -11    3.19    1.08
   2 -18  11    3.98    1.60
  -2  19 -11    9.26    1.36
   2 -19  11   10.15    1.94
  -2  20 -11   26.20    1.71
   2 -20  11   25.32    2.45
  -2  21 -11   30.75    1.87
   2 -21  11   40.05    2.60
  -2  22 -11   21.01    1.89
   2 -22  11   25.61    2.72
  -2  23 -11    0.12    1.71
   2 -23  11    2.59    1.73
  -2  24 -11   33.64    3.12
   2 -24  11   28.66    3.50
  -2  25 -11   63.31    2.99
   2 -25  11   48.79    4.01
  -2  26 -11   43.98    2.88
   2 -26  11   52.74    4.39
  -2  27 -11   15.72    2.69
   2 -27  11   13.12    2.61
  -2  28 -11   -3.06    2.73
   2 -28  11    0.37    2.74
  -2  29 -11    6.21    3.22
   2 -29  11    2.51    3.44
  -2  30 -11    5.58    2.49
   2 -30  11    3.93    2.41
  -2 -27 -10    1.79    1.82
   2  27  10    2.29    2.28
  -2 -26 -10   58.99    2.61
   2  25  10   22.57    2.48
  -2 -24 -10    3.95    1.48
  -2 -22 -10   70.40    2.71
   2  22  10   76.86    4.27
  -2 -20 -10    1.11    1.20
  -2 -19 -10   34.30    1.62
   2  19  10   -5.00    1.96
  -2 -18 -10   21.98    2.13
   2  18  10   26.42    1.76
  -2 -17 -10  320.35    8.37
   2  17  10  299.74    8.33
  -2 -16 -10   11.00    1.10
   2  16  10    9.79    1.57
  -2 -15 -10    4.91    1.04
  -2 -14 -10  465.73   16.13
   2  14  10  479.03   17.00
  -2 -13 -10  227.63    5.60
   2  13  10  225.08    6.13
  -2 -12 -10  525.27   17.81
   2  12  10  549.20   13.79
  -2 -11 -10    8.71    0.80
   2  11  10    9.73    1.42
  -2 -10 -10  391.10    9.79
  -2  -9 -10    3.13    0.66
   2   9  10    2.61    0.94
  -2  -8 -10    6.51    0.80
   2   8  10    7.81    1.41
  -2  -7 -10   26.13    1.18
   2   7  10   26.01    1.92
  -2  -6 -10   44.15    1.74
   2   6  10   40.90    1.66
  -2  -5 -10  848.94   20.29
   2   5  10  888.40   21.76
  -2  -4 -10    8.26    0.67
   2   4  10    6.61    0.93
  -2  -3 -10  203.13    6.43
   2   3  10  198.02    5.33
  -2  -2 -10  401.86   10.83
  -2  -1 -10  557.75   13.34
  -2   0 -10  373.41    9.44
   2   0  10  370.51   13.50
  -2   1 -10  573.28   19.58
   2  -1  10  562.44   14.17
  -2   2 -10  288.42   13.24
   2  -2  10  364.79    9.08
  -2   3 -10  197.95    5.20
   2  -3  10  197.11    5.29
  -2   4 -10   10.05    1.15
   2  -4  10    6.30    0.66
   2  -5  10  831.14   20.56
  -2   6 -10   44.19    1.97
   2  -6  10   43.57    1.60
  -2   7 -10   22.69    1.30
   2  -7  10   26.18    1.15
  -2   8 -10    7.26    0.68
   2  -8  10    8.68    0.71
  -2   9 -10    2.47    0.60
   2  -9  10    2.82    0.68
  -2  10 -10  378.88    9.52
   2 -10  10  395.43   10.80
  -2  11 -10   10.71    0.72
   2 -11  10   11.31    1.29
  -2  12 -10  566.04   13.20
  -2  13 -10  250.76    6.30
  -2  14 -10  488.97   12.27
   2 -14  10  527.32   17.76
  -2  15 -10    8.71    0.95
   2 -15  10    5.69    1.25
  -2  16 -10   10.55    0.96
   2 -16  10    7.86    1.48
  -2  17 -10  334.90    8.60
   2 -17  10  304.55   10.77
  -2  18 -10   28.97    1.43
   2 -18  10   20.96    2.06
  -2  19 -10   36.86    1.74
   2 -19  10   42.01    2.49
  -2  20 -10    1.66    1.19
   2 -20  10    2.55    1.79
  -2  21 -10  388.51   14.15
   2 -21  10  373.33   13.61
  -2  22 -10   80.56    2.97
   2 -22  10   99.93    4.81
  -2  23 -10   29.85    1.77
   2 -23  10   27.01    1.82
  -2  24 -10    2.22    2.45
   2 -24  10    0.86    2.41
  -2  25 -10   24.72    2.05
   2 -25  10   27.59    3.16
  -2  26 -10   64.61    3.26
   2 -26  10   68.04    4.27
  -2  27 -10    1.39    2.19
   2 -27  10    4.37    2.22
  -2  28 -10    0.46    2.00
   2 -28  10    1.59    2.12
  -2  29 -10   16.97    3.05
   2 -29  10   18.04    2.96
  -2  30 -10   17.03    2.90
   2 -30  10   10.93    3.10
  -2  31 -10    9.70    2.71
   2 -31  10    0.54    2.63
   2  28   9    7.93    2.98
  -2 -27  -9    2.97    1.76
  -2 -26  -9    6.46    1.69
   2  26   9    8.33    2.26
  -2 -25  -9    1.08    1.44
   2  25   9    1.36    1.82
  -2 -24  -9  230.43    6.10
  -2 -23  -9   23.18    2.56
   2  23   9   22.38    2.78
  -2 -22  -9   26.29    1.79
   2  22   9   29.85    3.12
   2  21   9   35.47    3.47
  -2 -20  -9   14.39    1.32
   2  20   9   13.93    1.58
   2  19   9    8.44    1.99
  -2 -18  -9    1.96    1.14
   2  18   9    3.49    1.86
  -2 -17  -9   61.89    2.33
   2  17   9   60.99    3.67
  -2 -16  -9   29.33    1.60
   2  16   9   30.27    2.25
  -2 -15  -9   82.42    2.89
   2  15   9   77.54    3.34
  -2 -14  -9   16.43    1.14
   2  14   9   19.45    1.95
  -2 -13  -9  159.76    4.35
   2  13   9  168.77    4.89
  -2 -12  -9   72.51    2.54
   2  12   9   68.80    3.44
  -2 -11  -9  478.99   12.14
  -2 -10  -9   38.22    1.90
   2  10   9   37.80    1.60
  -2  -9  -9   95.73    3.00
   2   9   9   95.63    4.56
  -2  -8  -9  131.66    4.03
  -2  -7  -9   40.06    2.23
   2   7   9   48.10    2.58
  -2  -6  -9   11.00    0.72
   2   6   9   14.17    1.40
  -2  -5  -9    0.41    0.42
   2   5   9    0.76    0.76
  -2  -4  -9   22.39    1.02
   2   4   9   22.05    1.05
  -2  -3  -9    0.65    0.47
   2   3   9    0.27    0.93
  -2  -2  -9   68.43    2.08
  -2  -1  -9   63.64    2.85
   2   1   9   75.17    2.36
  -2   0  -9   -0.02    0.73
   2   0   9    0.39    0.45
  -2   1  -9   71.96    3.28
   2  -1   9   67.97    2.22
  -2   2  -9   57.88    2.55
   2  -2   9   59.07    1.90
  -2   3  -9    0.95    0.46
   2  -3   9    0.79    0.45
  -2   4  -9   17.95    0.86
   2  -4   9   22.48    0.94
  -2   5  -9    1.04    0.79
   2  -5   9    0.80    0.46
  -2   6  -9   12.55    0.77
   2  -6   9   15.55    0.89
  -2   7  -9   48.75    2.19
   2  -7   9   42.29    2.76
  -2   8  -9  123.95    3.45
   2  -8   9  133.34    3.78
  -2   9  -9  103.17    2.87
   2  -9   9   88.64    2.46
  -2  10  -9   39.79    1.36
   2 -10   9   37.36    1.46
  -2  11  -9  553.36   12.88
   2 -11   9  430.28   10.95
  -2  12  -9   78.82    2.55
   2 -12   9   78.43    2.58
  -2  13  -9  191.40    5.00
   2 -13   9  200.81    5.75
  -2  14  -9   18.09    1.04
   2 -14   9   16.16    1.59
  -2  15  -9   86.43    2.72
   2 -15   9   89.11    2.82
  -2  16  -9   33.20    1.45
   2 -16   9   49.32    2.70
  -2  17  -9   63.16    2.26
   2 -17   9   72.75    3.17
  -2  18  -9    0.66    0.78
   2 -18   9    0.63    0.73
  -2  19  -9    9.93    1.15
   2 -19   9   12.22    1.72
  -2  20  -9   13.18    1.75
   2 -20   9   12.95    1.89
  -2  21  -9   34.66    1.77
   2 -21   9   34.59    2.52
  -2  22  -9   27.19    1.74
   2 -22   9   30.57    1.79
  -2  23  -9   26.17    2.58
   2 -23   9   25.39    2.54
  -2  24  -9  254.60    6.78
   2 -24   9  244.18    9.79
  -2  25  -9   -0.08    1.70
   2 -25   9    3.04    2.40
  -2  26  -9    7.48    2.03
   2 -26   9    9.28    2.83
  -2  27  -9    4.31    2.21
   2 -27   9    0.70    2.10
  -2  28  -9    8.13    2.55
   2 -28   9    9.02    3.73
  -2  29  -9   22.52    2.43
   2 -29   9   22.30    2.93
  -2  30  -9    4.31    2.85
   2 -30   9   -1.43    4.57
  -2  31  -9    0.22    1.88
   2 -31   9   -2.24    3.20
  -2 -28  -8   15.44    2.64
   2  28   8   16.02    4.56
  -2 -27  -8  115.25    3.80
   2  27   8  109.10    5.43
  -2 -26  -8  112.51    5.51
   2  26   8  110.36    4.49
  -2 -25  -8    1.82    1.13
   2  25   8    0.84    2.14
  -2 -24  -8   32.22    2.12
   2  24   8   37.28    3.25
  -2 -23  -8   25.58    2.59
   2  23   8   28.02    3.12
  -2 -22  -8   29.69    2.02
  -2 -21  -8   39.97    2.32
   2  21   8   36.78    2.15
  -2 -20  -8   54.76    2.17
   2  20   8   48.86    2.29
  -2 -19  -8   42.19    1.75
   2  19   8   38.38    3.10
  -2 -18  -8   -1.92    1.09
   2  18   8  435.35   18.00
  -2 -17  -8   17.31    1.18
   2  17   8   10.18    1.82
  -2 -15  -8  435.47   11.40
   2  15   8  524.72   21.63
  -2 -14  -8 1463.33   33.52
   2  14   8 1383.80   47.74
  -2 -13  -8   51.65    1.82
   2  13   8   56.71    3.26
  -2 -12  -8   18.20    0.96
  -2 -11  -8   16.73    0.97
  -2 -10  -8  236.21    6.58
  -2  -9  -8  106.97    4.59
   2   9   8  113.26    3.51
  -2  -8  -8   14.12    1.16
   2   8   8   12.28    0.96
  -2  -7  -8   16.15    0.90
   2   7   8   14.65    1.32
  -2  -6  -8  680.40   16.26
   2   6   8  698.21   24.55
  -2  -5  -8   31.39    1.21
   2   5   8   31.72    1.76
  -2  -4  -8  330.14   11.97
   2   4   8  325.87   12.13
  -2  -3  -8  171.39    5.25
   2   3   8  173.25    4.65
  -2  -2  -8 3364.77  107.19
   2   2   8 3598.81  114.24
  -2  -1  -8   85.39    3.45
   2   1   8   81.10    3.53
  -2   0  -8   13.96    1.30
   2   0   8   16.97    0.85
  -2   1  -8   87.10    3.46
   2  -1   8   83.22    2.40
  -2   2  -8 3736.79   83.08
   2  -2   8 3822.82  121.40
  -2   3  -8  169.15    4.63
   2  -3   8  192.27    5.37
  -2   4  -8  449.79   16.20
   2  -4   8  332.55    8.34
  -2   5  -8   33.41    1.67
   2  -5   8   33.60    1.31
   2  -6   8  735.80   18.50
  -2   7  -8   15.19    1.19
   2  -7   8   16.53    0.85
  -2   8  -8   13.48    0.69
   2  -8   8   11.71    0.79
  -2   9  -8  121.76    3.60
   2  -9   8   96.49    2.74
  -2  10  -8  239.35    6.23
   2 -10   8  239.33    6.26
  -2  11  -8   18.48    0.99
   2 -11   8   16.90    0.93
  -2  12  -8   20.38    0.92
   2 -12   8   18.36    0.98
  -2  13  -8   54.08    1.70
   2 -13   8   55.30    1.80
  -2  14  -8 1560.05   35.33
   2 -14   8 1373.64   44.01
  -2  15  -8  503.55   12.13
   2 -15   8  515.17   12.48
  -2  16  -8   11.07    0.89
   2 -16   8    9.13    1.18
  -2  17  -8   17.60    1.11
   2 -17   8   17.22    1.08
  -2  18  -8  470.80   12.05
   2 -18   8  451.39   15.07
  -2  19  -8   43.25    1.68
   2 -19   8   37.94    2.65
  -2  20  -8   62.56    3.36
   2 -20   8   51.33    1.92
  -2  21  -8   43.72    2.64
   2 -21   8   40.61    1.83
  -2  22  -8   35.21    1.57
   2 -22   8   29.26    2.22
  -2  23  -8   26.47    1.72
   2 -23   8   26.09    2.13
  -2  24  -8   36.92    2.05
   2 -24   8   36.96    1.89
  -2  25  -8    0.93    1.42
   2 -25   8    1.84    1.39
  -2  26  -8  129.66    4.22
   2 -26   8  121.40    3.90
  -2  27  -8  126.59    4.31
   2 -27   8  149.51    4.58
  -2  28  -8   13.33    2.28
   2 -28   8   14.38    2.37
  -2  29  -8   11.28    2.11
   2 -29   8    9.02    2.47
  -2  30  -8   21.12    2.54
   2 -30   8   27.78    3.47
  -2  31  -8   13.47    1.66
   2 -31   8   13.23    2.30
  -2 -29  -7    1.60    2.04
  -2 -28  -7    1.36    3.04
   2  28   7    3.81    2.76
  -2 -27  -7    2.01    1.63
  -2 -26  -7  173.54    7.27
   2  26   7  167.52    5.98
  -2 -25  -7   66.77    2.83
   2  25   7   67.75    3.95
  -2 -24  -7   81.21    2.78
   2  24   7  102.95    5.39
   2  23   7  186.71    7.75
  -2 -22  -7  103.59    3.92
   2  22   7   98.16    3.71
  -2 -21  -7    1.34    0.82
  -2 -20  -7   19.25    1.37
  -2 -19  -7   40.22    1.77
   2  19   7   39.67    2.52
  -2 -18  -7   58.46    3.49
   2  18   7   63.53    2.35
  -2 -17  -7   20.32    1.83
   2  17   7   20.99    1.34
   2  16   7   64.40    2.54
  -2 -15  -7   90.05    4.93
   2  15   7   88.82    3.43
   2  14   7  390.98   13.63
  -2 -13  -7  579.31   21.74
  -2 -12  -7    9.59    0.98
  -2 -11  -7   18.52    1.04
   2  11   7   22.63    1.59
  -2 -10  -7  512.56   12.53
  -2  -9  -7  694.80   16.95
   2   9   7  699.06   23.75
  -2  -8  -7   54.86    1.83
  -2  -7  -7  496.32   12.04
   2   7   7  502.30   17.27
  -2  -6  -7  409.87   10.44
   2   6   7  441.72   15.91
  -2  -5  -7  820.16   18.80
   2   5   7  791.91   19.88
  -2  -4  -7   12.88    0.72
   2   4   7   15.91    1.14
  -2  -3  -7  517.69   17.42
   2   3   7  606.62   15.09
  -2  -2  -7  199.86    5.25
   2   2   7  201.50    5.72
  -2  -1  -7   45.44    1.97
   2   1   7   51.27    1.65
  -2   0  -7    0.73    0.49
   2   0   7    0.07    0.43
  -2   1  -7   45.72    2.34
   2  -1   7   49.87    1.63
  -2   2  -7  212.98    5.47
   2  -2   7  206.35    5.57
  -2   3  -7  639.61   21.80
   2  -3   7  617.77   14.80
  -2   4  -7   13.38    0.78
   2  -4   7   17.21    0.84
  -2   5  -7  986.56   31.79
   2  -5   7  800.68   19.86
  -2   6  -7  426.26   10.23
   2  -6   7  400.85    9.98
  -2   7  -7  497.60   12.02
  -2   8  -7   56.04    1.92
   2  -8   7   63.78    2.19
  -2   9  -7  682.75   15.72
   2  -9   7  727.49   17.36
  -2  10  -7  596.45   14.09
   2 -10   7  574.37   14.13
  -2  11  -7   15.96    0.93
   2 -11   7   20.95    1.05
  -2  12  -7    9.35    0.71
   2 -12   7   10.02    0.72
  -2  13  -7  619.15   14.48
   2 -13   7  526.59   18.34
  -2  14  -7  460.51   11.11
   2 -14   7  432.10   11.04
  -2  15  -7   90.98    3.92
   2 -15   7   98.22    2.87
  -2  16  -7   53.67    1.84
   2 -16   7   54.81    2.45
  -2  17  -7   20.91    1.16
   2 -17   7   19.95    1.09
  -2  18  -7   62.02    2.07
   2 -18   7   69.82    3.17
  -2  19  -7   45.92    1.86
   2 -19   7   41.24    1.78
  -2  20  -7   16.92    1.20
   2 -20   7   24.75    1.79
  -2  21  -7    2.65    0.91
   2 -21   7    3.71    1.01
  -2  22  -7  113.20    3.37
   2 -22   7  116.88    3.85
  -2  23  -7  206.34    5.47
   2 -23   7  210.84    6.10
  -2  24  -7   83.84    3.97
   2 -24   7   81.54    2.98
  -2  25  -7   76.90    2.74
   2 -25   7   62.75    2.49
  -2  26  -7  175.63    5.35
   2 -26   7  209.91    6.23
  -2  27  -7    3.29    2.00
   2 -27   7    3.98    1.99
  -2  28  -7    3.75    1.91
   2 -28   7    3.11    1.77
  -2  29  -7   -0.50    2.36
   2 -29   7    2.73    3.34
  -2  30  -7   39.04    2.54
   2 -30   7   45.79    3.89
  -2  31  -7    0.67    2.45
   2 -31   7   -0.07    5.26
  -2 -29  -6    7.50    1.96
   2  29   6    7.90    3.35
  -2 -28  -6   68.34    3.82
   2  28   6   65.58    6.00
  -2 -27  -6   -1.04    1.86
   2  27   6    1.84    3.07
  -2 -26  -6   15.83    2.17
  -2 -25  -6    0.46    1.22
   2  25   6   -1.05    2.45
  -2 -24  -6   77.07    2.76
   2  24   6   75.17    2.87
  -2 -23  -6   28.47    1.45
   2  23   6   27.13    2.44
  -2 -22  -6   24.05    1.50
   2  22   6   23.75    2.44
  -2 -21  -6  281.53    7.43
   2  21   6  266.34    6.97
  -2 -20  -6  110.98    3.55
   2  20   6  125.61    5.72
  -2 -19  -6   14.75    1.29
   2  19   6   18.46    2.04
  -2 -18  -6   37.93    1.60
   2  18   6   35.36    2.77
  -2 -17  -6  542.32   12.79
  -2 -16  -6  174.88    4.95
   2  16   6  176.85    6.68
  -2 -15  -6  182.94    5.14
   2  15   6  181.47    8.29
  -2 -14  -6  127.77    4.04
   2  14   6  123.63    3.79
  -2 -10  -6   51.11    2.76
  -2  -9  -6    4.62    0.53
  -2  -8  -6  236.60    6.22
  -2  -7  -6   20.44    1.01
   2   7   6   17.14    1.51
  -2  -6  -6   19.01    0.82
   2   6   6   19.34    1.00
  -2  -5  -6  752.42   18.36
   2   5   6  752.54   25.82
  -2  -4  -6  861.38   20.12
  -2  -3  -6 1189.33   27.34
   2   3   6 1214.14   39.50
  -2  -2  -6   24.85    1.45
   2   2   6   22.78    1.56
  -2  -1  -6 1330.35   30.88
   2   1   6 1364.97   44.17
  -2   0  -6 2272.71   51.42
   2   0   6 2342.49   74.84
  -2   1  -6 1470.56   34.03
   2  -1   6 1450.10   47.10
  -2   2  -6   22.80    0.95
   2  -2   6   24.85    1.01
  -2   3  -6 1141.67   36.92
   2  -3   6 1335.36   31.40
  -2   4  -6  985.01   22.77
   2  -4   6  851.08   19.95
  -2   5  -6  827.87   18.95
   2  -5   6  769.93   18.73
  -2   6  -6   19.82    0.78
   2  -6   6   19.59    0.78
  -2   7  -6   24.85    0.99
   2  -7   6   22.84    0.97
   2  -8   6  271.11    7.26
  -2   9  -6    4.61    0.51
   2  -9   6    4.03    0.50
  -2  10  -6   52.20    1.76
   2 -10   6   58.83    1.84
  -2  11  -6    2.52    0.64
   2 -11   6    3.91    0.64
  -2  12  -6 1980.84   45.15
   2 -12   6 1781.94   56.27
  -2  13  -6  601.29   14.54
  -2  14  -6  127.65    3.62
   2 -14   6  142.08    5.96
  -2  15  -6  190.08    5.00
   2 -15   6  171.65    6.93
  -2  16  -6  187.91    5.32
   2 -16   6  171.69    6.16
  -2  17  -6  562.39   13.31
   2 -17   6  617.96   14.38
  -2  18  -6   38.10    1.59
   2 -18   6   41.72    2.40
  -2  19  -6   16.04    1.13
   2 -19   6   17.67    1.13
  -2  20  -6  120.30    5.17
   2 -20   6  116.05    4.73
  -2  21  -6  277.10    7.01
   2 -21   6  251.04    9.08
  -2  22  -6   26.93    1.58
   2 -22   6   21.52    2.32
  -2  23  -6   30.12    1.85
   2 -23   6   25.35    2.38
  -2  24  -6   74.60    2.79
   2 -24   6   68.65    3.66
  -2  25  -6    0.14    1.26
   2 -25   6    0.39    1.40
  -2  26  -6   14.80    1.66
   2 -26   6   11.27    2.34
  -2  27  -6    1.32    1.53
   2 -27   6    0.63    2.41
  -2  28  -6   66.79    2.90
   2 -28   6   71.20    2.99
  -2  29  -6    9.87    2.46
   2 -29   6   10.27    2.45
  -2  30  -6    1.42    2.48
   2 -30   6    0.82    2.92
  -2  31  -6   11.06    1.86
   2 -31   6   16.76    3.63
  -2 -29  -5   10.50    2.03
   2  29   5   12.57    2.57
  -2 -28  -5   61.67    3.83
   2  28   5   81.13    5.81
  -2 -27  -5   69.47    3.13
   2  27   5   80.88    4.72
  -2 -26  -5  229.42    8.88
   2  26   5  234.07    8.86
  -2 -25  -5    4.86    1.32
  -2 -24  -5    5.36    1.84
   2  24   5    7.22    1.64
  -2 -23  -5  173.55    5.06
   2  23   5  170.93    6.77
  -2 -22  -5   27.25    1.51
  -2 -21  -5   42.36    2.93
   2  21   5   42.20    2.07
  -2 -20  -5   32.15    2.37
   2  20   5   35.71    1.83
  -2 -19  -5   15.17    1.77
   2  19   5   15.47    1.29
  -2 -18  -5   77.83    3.63
   2  18   5   76.46    2.82
  -2 -17  -5   13.13    1.10
   2  17   5   12.63    1.24
  -2 -16  -5    1.75    0.83
   2  16   5    1.93    1.20
  -2 -15  -5   12.07    0.88
   2  15   5   12.84    1.01
  -2 -14  -5  423.26   11.03
   2  14   5  385.90   15.06
  -2 -13  -5   28.25    1.93
   2  13   5   29.24    1.93
  -2 -12  -5   11.62    1.14
   2  11   5  404.62   10.54
   2  10   5  602.43   21.40
   2   9   5 1262.41   40.89
  -2  -8  -5    1.89    0.60
  -2  -7  -5 1723.53   39.07
  -2  -6  -5 1180.16   27.53
   2   6   5 1241.55   28.85
  -2  -5  -5   30.98    1.24
   2   5   5   32.95    1.66
  -2  -4  -5    3.95    0.46
   2   4   5    5.02    0.85
  -2  -3  -5 1005.79   31.70
   2   3   5 1022.95   35.70
  -2  -2  -5    0.82    0.46
   2   2   5    1.67    0.51
  -2  -1  -5  229.13    8.30
   2   1   5  231.47    6.01
  -2   0  -5    1.05    0.44
   2   0   5    0.78    0.49
  -2   1  -5  256.98    6.55
   2  -1   5  232.12    8.49
  -2   2  -5    0.71    0.32
   2  -2   5    2.78    0.35
  -2   3  -5 1074.01   25.50
   2  -3   5 1053.04   24.79
  -2   4  -5    4.82    0.40
   2  -4   5    6.35    0.51
  -2   5  -5   35.10    1.16
   2  -5   5   34.94    1.22
  -2   6  -5 1605.87   36.17
   2  -6   5 1334.24   30.73
   2  -7   5 1991.21   44.96
  -2   8  -5    3.00    0.41
   2  -8   5    4.84    0.55
  -2   9  -5 1303.75   29.52
   2  -9   5 1307.01   30.33
  -2  10  -5  562.89   13.39
   2 -10   5  643.45   15.22
  -2  11  -5  408.72   10.17
   2 -11   5  418.34   10.13
  -2  12  -5   12.48    0.71
   2 -12   5   10.04    0.89
  -2  13  -5   30.25    1.29
   2 -13   5   29.36    1.25
  -2  14  -5  387.54   10.14
   2 -14   5  449.53   10.65
  -2  15  -5   15.62    0.93
   2 -15   5   16.16    0.90
  -2  16  -5    0.52    0.59
   2 -16   5    3.25    0.85
  -2  17  -5   13.44    0.91
   2 -17   5   11.12    1.42
  -2  18  -5   81.08    2.66
   2 -18   5   74.59    2.34
  -2  19  -5   12.52    1.13
   2 -19   5   13.43    1.12
  -2  20  -5   41.67    2.52
   2 -20   5   32.57    2.39
  -2  21  -5   44.86    1.90
   2 -21   5   48.78    2.98
  -2  22  -5   29.85    1.50
   2 -22   5   27.37    2.18
  -2  23  -5  181.32    5.14
   2 -23   5  167.16    7.79
  -2  24  -5    6.13    1.12
   2 -24   5    4.24    1.35
  -2  25  -5    4.32    1.58
   2 -25   5    5.34    1.22
  -2  26  -5  246.12    6.61
   2 -26   5  300.67    8.18
  -2  27  -5   70.77    2.92
   2 -27   5   65.68    2.80
  -2  28  -5   64.95    2.86
   2 -28   5   89.72    4.82
  -2  29  -5   10.72    1.68
   2 -29   5   12.08    1.90
  -2  30  -5   90.16    3.85
   2 -30   5   95.44    3.99
  -2  31  -5    0.03    2.85
   2 -31   5    2.34    4.15
  -2 -30  -4   24.24    2.20
   2  30   4   20.95    3.75
  -2 -29  -4   98.57    5.68
   2  29   4   96.60    5.93
  -2 -28  -4   40.67    2.42
   2  28   4   38.81    4.71
  -2 -27  -4   28.34    2.65
   2  27   4   32.14    2.17
  -2 -26  -4    3.20    2.19
   2  26   4    4.55    1.91
  -2 -25  -4   14.42    1.26
   2  25   4   17.08    2.26
  -2 -24  -4   10.30    2.05
   2  24   4   10.17    1.66
  -2 -23  -4    3.65    1.03
   2  23   4    6.39    1.81
  -2 -22  -4  200.00    5.42
   2  22   4  190.37    7.81
  -2 -21  -4   31.59    2.07
   2  21   4   28.14    1.65
  -2 -20  -4   23.81    1.31
   2  20   4   23.06    1.37
  -2 -19  -4  210.73    6.63
   2  19   4  198.02    5.78
  -2 -18  -4   21.13    1.30
   2  18   4   19.28    1.19
  -2 -17  -4    0.72    0.61
   2  17   4    1.96    0.81
  -2 -16  -4  654.80   22.65
   2  16   4  646.67   15.68
  -2 -15  -4  109.64    3.36
   2  15   4  102.63    4.50
  -2 -14  -4  106.61    3.40
   2  14   4  101.54    4.36
  -2 -13  -4  106.40    3.32
   2  13   4  112.46    3.57
  -2 -12  -4  117.54    3.45
  -2 -11  -4    1.70    0.49
   2  11   4    1.11    0.49
  -2 -10  -4  403.08   14.70
   2  10   4  395.47   16.10
  -2  -9  -4  296.57   10.48
   2   9   4  294.25   10.73
  -2  -8  -4   49.68    2.33
   2   8   4   52.19    2.37
   2   7   4  270.77   10.44
  -2  -6  -4  401.92   14.31
  -2  -5  -4    4.37    0.45
  -2  -3  -4    7.28    0.71
   2   3   4    5.43    0.54
   2   2   4  151.13    4.19
  -2  -1  -4    3.58    0.52
   2   1   4    5.07    0.42
  -2   0  -4  243.32    6.13
   2   0   4  232.25    6.20
  -2   1  -4    2.89    0.65
   2  -1   4    6.38    0.56
  -2   2  -4  148.03    3.87
   2  -2   4  161.45    4.52
  -2   3  -4    6.56    0.49
   2  -3   4    4.40    0.45
  -2   5  -4    3.55    0.38
   2  -5   4    6.00    0.47
  -2   6  -4  365.53    8.77
   2  -6   4  442.06   10.38
  -2   7  -4  321.43    7.98
   2  -7   4  284.71    7.19
  -2   8  -4   60.70    1.82
   2  -8   4   55.44    1.78
  -2   9  -4  296.67    7.17
   2  -9   4  335.41    8.13
  -2  10  -4  419.58   10.30
   2 -10   4  442.10   10.34
  -2  11  -4    1.38    0.46
   2 -11   4    1.22    0.51
  -2  12  -4  134.55    4.02
   2 -12   4  117.78    4.77
  -2  13  -4  118.56    3.30
  -2  14  -4  114.24    3.22
   2 -14   4   90.39    2.62
  -2  15  -4  113.12    3.20
   2 -15   4  104.98    4.54
  -2  16  -4  694.52   24.52
   2 -16   4  649.36   15.21
  -2  17  -4    1.59    0.65
   2 -17   4    1.03    0.85
  -2  18  -4   19.84    1.25
   2 -18   4   23.44    1.28
  -2  19  -4  212.68    8.19
   2 -19   4  194.93    5.23
  -2  20  -4   24.47    1.37
   2 -20   4   19.66    1.82
  -2  21  -4   34.03    1.58
   2 -21   4   32.16    2.38
  -2  22  -4  197.83    5.23
   2 -22   4  196.60    7.58
  -2  23  -4    2.97    1.23
   2 -23   4    2.83    0.93
  -2  24  -4    9.20    1.45
   2 -24   4   11.93    1.21
  -2  25  -4   18.01    1.74
   2 -25   4   14.96    1.59
  -2  26  -4    3.64    1.22
   2 -26   4    3.43    1.50
  -2  27  -4   32.23    2.04
   2 -27   4   29.43    2.95
  -2  28  -4   43.46    2.35
   2 -28   4   42.69    2.26
  -2  29  -4   94.87    5.70
   2 -29   4  102.79    5.49
  -2  30  -4   26.05    2.40
   2 -30   4   23.31    3.97
  -2  31  -4    6.11    2.35
   2 -31   4    9.14    2.49
  -2 -30  -3    5.86    2.47
   2  30   3    6.82    4.90
  -2 -29  -3  107.77    4.07
   2  29   3  112.00    4.43
  -2 -28  -3  236.87    6.42
  -2 -27  -3   19.17    1.69
   2  27   3   23.43    2.01
  -2 -26  -3   10.40    1.69
   2  26   3   12.21    2.76
  -2 -25  -3   24.73    1.46
   2  25   3   22.33    2.31
  -2 -24  -3  206.68    5.64
   2  24   3  207.97    6.08
  -2 -23  -3  145.40    4.40
   2  23   3  146.71    5.91
  -2 -22  -3    1.75    0.87
   2  22   3   -1.04    1.95
  -2 -21  -3   18.41    1.97
   2  21   3   17.04    1.50
  -2 -20  -3  271.51    7.39
   2  20   3  252.63    6.83
  -2 -19  -3   40.52    1.74
   2  19   3   40.91    1.76
  -2 -18  -3   86.63    2.75
   2  18   3   87.90    4.66
  -2 -17  -3    6.21    0.76
   2  17   3    5.18    1.13
  -2 -16  -3  182.65    5.59
   2  16   3  167.95    5.38
  -2 -15  -3  328.29   12.18
   2  15   3  338.21    8.32
  -2 -14  -3   10.86    0.79
   2  14   3    8.41    1.02
  -2 -13  -3  181.48    4.77
   2  13   3  177.37    5.16
  -2 -12  -3 1048.46   33.94
   2  12   3 1061.73   35.96
  -2 -11  -3  689.21   16.72
   2  11   3  733.14   24.90
  -2 -10  -3  808.41   19.66
  -2  -9  -3  142.42    4.16
   2   9   3  150.34    4.28
  -2  -8  -3 4023.64  126.82
  -2  -7  -3   47.64    1.49
   2   7   3   53.29    1.63
  -2  -6  -3  132.27    4.67
  -2  -5  -3  436.79   15.58
   2   5   3  411.87   14.28
  -2  -3  -3  160.90    6.20
  -2  -2  -3 1293.54   30.20
  -2  -1  -3   23.96    1.29
   2   1   3   25.25    0.90
  -2   0  -3    0.80    0.31
   2   0   3    1.08    0.35
  -2   1  -3   26.02    1.05
   2  -1   3   24.21    1.00
  -2   2  -3 1389.46   31.43
   2  -2   3 1413.24   32.45
  -2   3  -3  171.46    6.10
   2  -3   3  186.25    5.19
  -2   4  -3  969.59   21.64
   2  -4   3  931.49   21.13
  -2   5  -3  454.80   10.75
   2  -5   3  418.49   10.49
  -2   6  -3  142.72    3.70
   2  -6   3  138.60    3.60
  -2   7  -3   57.59    1.66
   2  -7   3   61.61    1.95
  -2   9  -3  146.89    3.89
   2  -9   3  143.26    3.75
  -2  10  -3 1021.82   23.19
  -2  11  -3  698.74   16.37
   2 -11   3  757.39   25.22
  -2  12  -3 1167.44   26.65
   2 -12   3 1064.50   24.44
  -2  13  -3  176.54    4.75
   2 -13   3  174.99    4.38
  -2  14  -3   10.35    0.84
   2 -14   3   10.79    0.80
  -2  15  -3  339.42    8.22
   2 -15   3  469.59   15.64
  -2  16  -3  185.44    5.02
   2 -16   3  168.81    4.57
   2 -17   3    4.82    0.81
  -2  18  -3   86.40    2.73
   2 -18   3  104.29    4.60
  -2  19  -3   43.83    1.77
   2 -19   3   45.11    2.60
  -2  20  -3  253.29    6.48
   2 -20   3  295.47   11.09
  -2  21  -3   19.61    1.72
   2 -21   3   16.13    1.85
  -2  22  -3    1.25    0.79
   2 -22   3    1.18    0.90
  -2  23  -3  144.65    4.73
   2 -23   3  145.08    4.46
  -2  24  -3  189.80    5.51
   2 -24   3  184.49    5.33
  -2  25  -3   22.89    1.50
   2 -25   3   25.48    2.14
  -2  26  -3   11.56    1.47
   2 -26   3   11.92    1.61
  -2  27  -3   20.38    2.02
   2 -27   3   20.23    1.66
  -2  28  -3  236.84    6.69
   2 -28   3  245.84   10.80
  -2  29  -3  107.59    3.86
   2 -29   3  116.41    4.38
  -2  30  -3    6.84    2.50
   2 -30   3    7.23    1.98
  -2  31  -3    5.05    1.99
   2 -31   3    2.52    2.49
  -2 -31  -2   17.89    2.50
   2  31   2   17.06    4.93
  -2 -30  -2  123.54    4.60
   2  30   2  129.85    4.91
  -2 -29  -2   16.42    1.94
  -2 -28  -2    8.40    1.61
   2  28   2    8.43    1.90
  -2 -27  -2   60.71    2.79
   2  27   2   55.70    2.77
  -2 -26  -2    3.29    1.34
   2  26   2    3.45    1.94
  -2 -25  -2    8.52    1.22
   2  25   2    9.32    1.45
  -2 -24  -2   16.62    1.51
   2  24   2   16.83    2.54
  -2 -23  -2   36.81    1.58
   2  23   2   38.72    2.79
  -2 -22  -2    0.56    1.00
   2  22   2    0.04    1.66
  -2 -21  -2    6.76    1.64
   2  21   2    4.33    1.20
  -2 -20  -2    0.18    0.68
   2  20   2    2.05    1.21
  -2 -19  -2   12.73    0.96
   2  19   2   11.38    1.41
  -2 -18  -2  206.43    7.53
  -2 -17  -2  305.15   11.53
  -2 -16  -2    5.56    0.69
   2  16   2    2.82    1.02
  -2 -15  -2  352.84    9.15
   2  15   2  359.45   13.12
  -2 -14  -2  277.22    7.07
   2  14   2  321.91    8.31
  -2 -13  -2  194.68    5.06
   2  13   2  189.05    7.66
  -2 -12  -2  121.69    3.58
   2  12   2  116.75    3.44
  -2 -11  -2    1.91    0.46
   2  11   2    1.95    0.54
  -2 -10  -2  288.30    7.96
   2  10   2  291.82    7.57
  -2  -9  -2  396.34   14.49
   2   9   2  425.28   14.63
  -2  -8  -2   22.05    1.41
   2   8   2   21.45    1.00
  -2  -7  -2  234.66    8.68
   2   7   2  251.07    9.34
  -2  -6  -2   25.81    1.03
   2   6   2   24.46    1.42
  -2  -5  -2  326.18    7.99
   2   5   2  360.66   12.44
  -2  -4  -2   70.56    3.06
   2   4   2   74.10    3.03
   2   3   2  971.59   31.41
   2   2   2    4.70    0.73
  -2  -1  -2  548.63   18.24
  -2   0  -2  386.48    8.98
   2   0   2  367.50   12.35
  -2   1  -2  518.17   12.18
   2  -1   2  593.16   19.82
  -2   2  -2    1.28    0.34
   2  -2   2    4.77    0.38
  -2   3  -2  875.73   20.04
   2  -3   2  945.45   21.83
  -2   4  -2   78.10    2.18
   2  -4   2   71.95    1.99
  -2   5  -2  338.14    8.04
   2  -5   2  357.57    8.76
  -2   6  -2   28.56    0.99
   2  -6   2   27.63    1.10
  -2   7  -2  255.97    6.54
   2  -7   2  257.99    6.55
  -2   8  -2   20.64    0.83
   2  -8   2   20.42    0.88
  -2   9  -2  433.57   10.33
   2  -9   2  440.00   11.04
  -2  10  -2  286.18    6.83
   2 -10   2  321.21    7.86
  -2  11  -2    1.93    0.50
   2 -11   2    2.06    0.61
  -2  12  -2  120.17    3.36
   2 -12   2  122.47    4.89
  -2  13  -2  181.77    4.53
   2 -13   2  187.53    4.69
  -2  14  -2  255.07    6.32
   2 -14   2  292.54    7.23
  -2  15  -2  359.57    9.10
   2 -15   2  339.55    8.37
  -2  16  -2    4.55    0.66
   2 -16   2    4.41    0.92
  -2  17  -2  311.90    7.60
   2 -17   2  323.16   11.54
  -2  18  -2  213.84    5.63
   2 -18   2  210.35    5.78
  -2  19  -2   14.14    1.15
   2 -19   2   10.95    1.05
  -2  20  -2    1.66    0.78
   2 -20   2    1.08    0.91
  -2  21  -2    4.43    0.87
   2 -21   2    4.60    1.20
  -2  22  -2    0.93    0.98
   2 -22   2    2.64    1.56
  -2  23  -2   34.08    1.68
   2 -23   2   36.43    1.82
  -2  24  -2   17.49    1.62
   2 -24   2   17.04    1.49
  -2  25  -2    7.68    1.16
   2 -25   2    9.55    1.65
  -2  26  -2    3.65    1.70
   2 -26   2    2.80    1.56
  -2  27  -2   57.12    2.45
   2 -27   2   55.83    3.05
  -2  28  -2    8.87    1.57
   2 -28   2    9.26    1.97
  -2  29  -2   18.38    2.58
   2 -29   2   18.79    2.32
  -2  30  -2  123.48    4.09
   2 -30   2  118.45    5.62
  -2  31  -2   20.67    2.38
   2 -31   2   18.99    2.48
  -2 -31  -1   13.47    2.21
   2  31   1    9.23    3.32
  -2 -30  -1   -0.35    1.83
   2  30   1   -0.17    2.11
  -2 -29  -1   28.99    2.87
   2  29   1   37.80    3.94
  -2 -28  -1  213.12    6.12
   2  28   1  216.00    6.88
  -2 -27  -1  171.90    5.10
   2  27   1  166.96    7.27
  -2 -26  -1    1.67    1.23
   2  26   1    6.01    1.49
  -2 -25  -1  119.11    3.80
   2  25   1  135.67    6.41
  -2 -24  -1  235.82    8.87
   2  24   1  234.69    6.35
  -2 -23  -1    6.95    1.75
   2  23   1    6.88    1.42
  -2 -22  -1   23.63    1.23
   2  22   1   25.71    2.15
   2  21   1  367.05    9.67
  -2 -20  -1  229.09    9.02
   2  20   1  254.68    6.92
  -2 -19  -1   16.05    1.80
   2  19   1   11.40    0.98
  -2 -18  -1   10.40    0.97
   2  18   1   10.12    0.94
  -2 -17  -1    6.24    0.89
   2  17   1    6.52    0.93
  -2 -16  -1  100.51    3.13
   2  16   1   93.67    2.77
  -2 -15  -1  447.88   11.30
   2  15   1  451.27   11.00
  -2 -14  -1    1.47    0.68
   2  14   1    1.58    1.10
  -2 -13  -1  141.09    3.78
   2  13   1  141.47    3.95
  -2 -12  -1  909.41   21.92
   2  12   1  839.60   29.32
  -2 -11  -1  385.19    9.83
   2  11   1  376.93   13.39
  -2 -10  -1  179.16    5.17
   2  10   1  180.37    5.28
  -2  -9  -1 1787.46   41.71
  -2  -7  -1  604.76   14.34
   2   7   1  636.10   20.80
  -2  -6  -1  122.23    3.72
  -2  -5  -1   54.40    2.71
   2   5   1   53.93    2.54
   2   3   1 2797.79   86.37
   2   2   1  112.77    3.16
  -2  -1  -1   11.42    0.81
   2   1   1   12.49    0.74
  -2   0  -1    0.33    0.42
   2   0   1    0.29    0.27
  -2   2  -1  106.74    2.91
   2  -2   1  119.29    4.82
  -2   5  -1   52.17    1.57
   2  -5   1   53.90    1.71
  -2   6  -1  122.30    3.23
   2  -6   1  153.75    3.99
  -2   7  -1  653.51   15.23
   2  -7   1  623.22   15.03
  -2   8  -1 2610.51   58.60
   2  -8   1 2320.13   52.53
  -2   9  -1 1789.35   39.74
  -2  10  -1  190.81    4.90
   2 -10   1  176.84    4.60
  -2  11  -1  404.83   10.38
   2 -11   1  371.32    9.51
  -2  12  -1  937.36   22.06
   2 -12   1  844.05   20.30
  -2  13  -1  143.72    5.71
   2 -13   1  135.67    5.75
  -2  14  -1    1.43    0.68
   2 -14   1    1.12    0.55
  -2  15  -1  457.10   16.14
   2 -15   1  421.97   10.76
  -2  16  -1   94.57    4.20
   2 -16   1   93.82    4.32
  -2  17  -1    7.31    1.13
   2 -17   1    6.00    1.24
  -2  18  -1    9.41    0.82
   2 -18   1   10.43    1.22
  -2  19  -1   14.37    0.96
   2 -19   1   12.74    1.00
  -2  20  -1  248.24    6.89
   2 -20   1  257.81    6.89
  -2  21  -1  376.89    9.56
   2 -21   1  358.93    9.09
  -2  22  -1   23.34    1.31
   2 -22   1   23.20    1.95
  -2  23  -1    4.89    1.71
   2 -23   1    5.03    1.15
  -2  24  -1  219.98    5.81
   2 -24   1  238.30    6.54
  -2  25  -1  111.17    4.67
   2 -25   1  131.11    5.37
  -2  26  -1    5.83    1.65
   2 -26   1    3.81    1.52
  -2  27  -1  178.47    5.00
   2 -27   1  171.27    7.57
  -2  28  -1  219.16    5.87
   2 -28   1  204.84    5.99
  -2  29  -1   39.50    2.42
   2 -29   1   41.05    3.84
  -2  30  -1    1.67    2.42
   2 -30   1   -0.50    2.13
  -2  31  -1   10.78    2.31
   2 -31   1   13.79    2.91
  -2 -31   0   13.01    2.95
   2  31   0   13.42    3.04
  -2 -30   0   30.86    2.56
   2  30   0   31.93    4.35
  -2 -29   0  129.45    4.29
   2  29   0  121.51    5.56
  -2 -28   0    6.45    1.41
   2  28   0    5.48    2.34
  -2 -27   0    4.38    2.53
   2  27   0    5.62    2.62
  -2 -26   0   13.03    1.48
   2  26   0   18.09    2.95
  -2 -25   0   48.40    2.33
   2  25   0   52.28    2.40
  -2 -24   0   17.23    1.76
  -2 -23   0  158.65    6.61
   2  23   0  166.62    4.91
  -2 -22   0   36.06    2.42
   2  22   0   42.91    1.84
  -2 -21   0    4.16    0.90
   2  21   0    7.80    1.87
   2  20   0   53.33    2.07
  -2 -19   0    3.82    0.76
   2  19   0    3.71    0.82
  -2 -18   0   43.55    1.69
   2  18   0   45.06    1.64
  -2 -17   0  223.92    6.11
   2  17   0  200.19    5.44
  -2 -16   0   14.11    0.96
   2  16   0   13.78    1.04
  -2 -15   0    6.39    0.81
   2  15   0    6.76    0.77
  -2 -14   0  421.28   14.65
   2  14   0  411.62   14.21
  -2 -13   0  172.22    4.69
   2  13   0  150.75    4.39
  -2 -12   0   49.27    2.32
   2  12   0   52.67    2.57
  -2 -11   0  744.78   17.73
   2  11   0  810.63   27.36
  -2 -10   0  205.07    5.60
   2  10   0  193.31    4.99
  -2  -9   0    4.69    0.46
   2   9   0    3.40    0.77
  -2  -8   0  174.72    4.66
   2   8   0  179.51    6.52
  -2  -7   0   25.74    0.91
  -2  -6   0  387.35    9.78
   2   6   0  406.32   14.16
  -2  -5   0  346.08    8.86
   2   5   0  330.55   11.42
  -2  -4   0 1004.84   22.78
   2   4   0 1004.45   22.98
  -2   0   0    1.50    0.30
   2   0   0    1.28    0.29
   2  -1   0 1857.70   41.56
  -2   4   0  997.37   32.40
  -2   5   0  310.60    7.66
   2  -5   0  315.42   11.34
  -2   6   0  366.60    9.19
   2  -6   0  384.79    9.22
  -2   7   0   23.82    0.85
   2  -7   0   23.01    0.83
  -2   8   0  162.29    4.08
   2  -8   0  175.71    6.58
  -2   9   0    4.16    0.51
   2  -9   0    3.67    0.49
  -2  10   0  191.01    5.29
   2 -10   0  211.78    5.44
  -2  11   0  767.81   18.20
   2 -11   0  686.06   16.35
  -2  12   0   55.13    1.66
   2 -12   0   55.36    2.77
  -2  13   0  168.73    4.79
   2 -13   0  156.74    4.41
  -2  14   0  408.04   13.90
   2 -14   0  392.46    9.92
  -2  15   0    5.96    0.67
   2 -15   0    6.23    0.70
  -2  16   0   10.65    0.74
   2 -16   0   12.56    0.86
  -2  17   0  211.78    7.77
   2 -17   0  213.16    5.79
  -2  18   0   46.21    1.93
   2 -18   0   42.79    1.60
  -2  19   0    3.59    1.00
   2 -19   0    4.34    1.42
  -2  20   0   59.78    2.11
   2 -20   0   54.58    2.75
  -2  21   0    5.15    1.11
   2 -21   0    4.64    1.03
  -2  22   0   38.77    1.81
   2 -22   0   38.31    2.29
  -2  23   0  170.94    4.82
   2 -23   0  151.59    4.74
  -2  24   0   15.77    1.45
   2 -24   0   16.11    1.32
  -2  25   0   51.88    3.13
   2 -25   0   50.60    3.40
  -2  26   0   12.94    1.91
   2 -26   0   10.91    1.70
  -2  27   0    4.95    1.37
   2 -27   0    6.72    1.87
  -2  28   0    4.79    1.66
   2 -28   0    8.06    1.58
  -2  29   0  124.17    3.98
   2 -29   0  115.12    6.25
  -2  30   0   29.42    2.69
   2 -30   0   27.75    3.62
  -2  31   0   14.09    2.43
   2 -31   0    9.25    2.45
  -2 -32   1    0.48    3.52
  -2 -31   1    2.68    3.86
   2  31  -1    4.74    3.78
  -2 -30   1   12.75    2.58
   2  30  -1   13.85    3.78
  -2 -29   1   15.75    2.22
   2  29  -1   13.28    2.42
  -2 -28   1   40.60    2.27
   2  28  -1   38.05    3.83
  -2 -27   1   33.34    2.20
   2  27  -1   39.70    3.33
  -2 -26   1  225.45    6.25
   2  26  -1  207.65    9.28
  -2 -25   1   26.19    2.40
   2  25  -1   24.24    2.04
  -2 -24   1   -0.62    1.63
   2  24  -1    0.60    1.31
  -2 -23   1    0.23    0.76
   2  23  -1    1.06    1.38
  -2 -22   1  907.85   21.46
   2  22  -1  901.62   21.96
  -2 -21   1  289.98    7.43
   2  21  -1  312.46   10.93
  -2 -20   1   41.56    2.28
   2  20  -1   39.03    1.63
  -2 -19   1    2.74    1.28
   2  19  -1    2.32    0.78
  -2 -18   1  116.34    3.47
   2  18  -1  119.51    3.52
  -2 -17   1    5.43    0.83
   2  17  -1    6.01    1.00
  -2 -16   1    9.24    0.88
   2  16  -1   10.76    1.16
  -2 -15   1   12.44    0.81
   2  15  -1   11.20    0.81
  -2 -14   1  223.52    8.81
   2  14  -1  245.09    6.69
  -2 -13   1  477.21   12.19
   2  13  -1  464.57   16.95
  -2 -12   1  210.15    7.89
   2  12  -1  201.87    5.33
  -2 -11   1  396.97   14.78
   2  11  -1  371.78    9.64
   2  10  -1 4541.92  142.23
  -2  -9   1 1466.12   33.75
   2   9  -1 1417.73   32.25
  -2  -8   1  644.40   15.97
   2   8  -1  606.35   14.41
  -2  -7   1  368.77   12.39
   2   7  -1  337.87    8.33
  -2  -5   1  564.78   18.87
   2   5  -1  582.47   13.89
  -2  -3   1    1.55    0.29
   2   3  -1    3.91    0.52
  -2  -2   1  152.68    5.56
   2   2  -1  142.80    3.57
  -2  -1   1   44.93    2.49
   2   1  -1   52.15    1.56
  -2   0   1    0.13    0.20
   2   0  -1    0.24    0.22
  -2   1   1   45.13    1.37
   2  -1  -1   50.32    1.47
  -2   2   1  131.87    3.65
   2  -2  -1  131.14    3.34
  -2   3   1    2.05    0.41
   2  -3  -1    4.03    0.46
   2  -5  -1  601.97   14.66
  -2   7   1  339.47    8.27
   2  -7  -1  329.48   12.27
  -2   8   1  578.34   13.71
  -2   9   1 1336.83   30.66
   2  -9  -1 1239.20   42.15
  -2  10   1 4237.51  132.14
  -2  11   1  371.45    9.05
   2 -11  -1  348.45    9.20
  -2  12   1  197.70    5.23
   2 -12  -1  199.70    5.15
  -2  13   1  452.33   11.26
   2 -13  -1  458.08   15.96
  -2  14   1  227.03    6.15
   2 -14  -1  215.73    9.18
  -2  15   1   11.10    0.85
   2 -15  -1   10.47    1.10
  -2  16   1   10.08    0.84
   2 -16  -1    8.60    0.89
  -2  17   1    5.47    0.93
   2 -17  -1    6.00    0.84
  -2  18   1  112.28    3.29
   2 -18  -1  120.42    5.11
  -2  19   1    3.00    0.84
   2 -19  -1    1.47    0.99
  -2  20   1   38.78    2.51
   2 -20  -1   40.06    1.68
  -2  21   1  306.41    7.57
   2 -21  -1  302.46   11.08
  -2  22   1  831.23   19.38
  -2  23   1    0.33    1.06
   2 -23  -1    0.47    1.54
  -2  24   1    1.67    1.39
   2 -24  -1    0.49    0.92
  -2  25   1   27.93    1.64
   2 -25  -1   27.58    2.20
  -2  26   1  252.50    6.94
   2 -26  -1  241.21    6.48
  -2  27   1   40.59    2.38
   2 -27  -1   32.59    3.06
  -2  28   1   36.43    2.40
   2 -28  -1   39.25    2.89
  -2  29   1   16.91    1.69
   2 -29  -1   15.08    1.81
  -2  30   1   11.33    1.75
   2 -30  -1   12.34    2.54
  -2 -32   2   43.37    2.39
   2  32  -2   39.32    2.73
  -2 -31   2    3.61    1.89
   2  31  -2    1.55    2.96
  -2 -30   2    2.49    2.04
   2  30  -2    2.59    2.08
  -2 -29   2   11.09    1.58
   2  29  -2    9.60    2.01
  -2 -28   2   88.01    5.50
   2  28  -2  117.93    5.67
  -2 -27   2   -0.26    1.58
   2  27  -2    0.24    1.85
  -2 -26   2    1.42    1.35
   2  26  -2    1.98    2.55
  -2 -25   2   22.84    1.48
   2  25  -2   26.73    1.80
  -2 -24   2    0.52    1.16
   2  24  -2   -1.20    1.47
  -2 -23   2   68.15    2.35
   2  23  -2   70.13    2.62
  -2 -22   2  175.01    4.90
   2  22  -2  182.44    5.17
  -2 -21   2   34.98    2.14
   2  21  -2   31.84    2.40
  -2 -20   2  274.15    7.08
   2  20  -2  279.02    7.41
  -2 -19   2   30.15    1.37
   2  19  -2   32.56    2.25
  -2 -18   2   19.50    1.36
   2  18  -2   17.55    1.42
  -2 -17   2    6.58    0.72
   2  17  -2    6.57    0.77
  -2 -16   2    7.34    0.75
   2  16  -2    7.92    0.74
  -2 -15   2  353.04   12.83
   2  15  -2  357.89    8.94
   2  14  -2    2.72    0.53
  -2 -13   2   33.43    1.36
   2  13  -2   30.37    1.77
  -2 -12   2  630.28   21.80
   2  12  -2  623.47   15.42
  -2 -11   2    4.68    0.78
   2  11  -2    4.65    0.54
  -2 -10   2  193.92    7.37
   2  10  -2  201.54    5.51
  -2  -9   2  456.05   11.32
   2   9  -2  461.71   15.37
  -2  -8   2   40.22    2.02
   2   8  -2   41.16    1.96
  -2  -7   2  223.94    5.81
   2   7  -2  233.76    6.02
  -2  -6   2   13.08    0.57
   2   6  -2   14.21    0.64
  -2  -5   2  249.10    8.58
  -2  -4   2 1348.47   30.57
   2   4  -2 1212.55   39.27
  -2  -2   2  996.90   22.75
   2   2  -2  913.55   30.28
   2   1  -2 1213.33   27.28
  -2   0   2  664.20   15.26
   2   0  -2  616.57   14.02
  -2   1   2 1703.54   53.76
   2  -1  -2 1416.08   31.65
  -2   2   2  940.03   22.09
   2  -2  -2  941.83   21.70
  -2   3   2 1225.38   27.21
  -2   4   2 1228.92   28.22
   2  -4  -2 1162.73   26.49
  -2   5   2  223.38    5.80
   2  -5  -2  236.74    6.08
  -2   6   2   13.48    1.09
   2  -6  -2   12.44    0.68
  -2   7   2  214.66    7.65
   2  -7  -2  207.02    7.93
  -2   9   2  395.07    9.74
  -2  10   2  172.33    4.57
  -2  11   2    3.26    0.54
   2 -11  -2    4.36    0.60
  -2  12   2  555.90   17.66
   2 -12  -2  601.91   14.90
  -2  13   2   28.77    1.29
   2 -13  -2   34.46    1.38
  -2  14   2    2.65    0.79
   2 -14  -2    2.44    0.67
  -2  15   2  329.35   10.89
   2 -15  -2  334.56   13.78
  -2  16   2    4.82    0.68
   2 -16  -2    8.15    1.13
  -2  17   2    7.11    0.96
   2 -17  -2    6.21    0.87
  -2  18   2   18.18    1.52
   2 -18  -2   21.12    1.85
  -2  19   2   27.70    1.45
   2 -19  -2   28.69    1.39
  -2  20   2  252.36    9.10
   2 -20  -2  257.97   10.31
  -2  21   2   36.05    1.92
   2 -21  -2   33.22    1.68
  -2  22   2  174.82    4.96
   2 -22  -2  178.61    7.90
  -2  23   2   69.22    3.52
   2 -23  -2   66.32    2.47
  -2  24   2    1.44    1.18
   2 -24  -2    0.36    1.21
  -2  25   2   24.88    1.73
   2 -25  -2   24.26    2.11
  -2  26   2    0.96    1.27
   2 -26  -2    1.81    1.19
  -2  27   2    0.00    1.25
   2 -27  -2    0.43    1.58
  -2  28   2   87.29    3.40
   2 -28  -2   99.57    4.91
  -2  29   2    9.37    2.25
   2 -29  -2   11.61    2.11
  -2  30   2    1.74    2.01
   2 -30  -2    3.35    1.78
  -2 -32   3    5.02    3.41
   2  32  -3    2.94    4.16
  -2 -31   3    5.70    2.39
   2  31  -3    5.56    3.94
  -2 -30   3   12.59    2.51
   2  30  -3   10.15    2.29
  -2 -29   3  133.83    4.73
   2  29  -3  130.73    4.24
  -2 -28   3  203.93    5.85
   2  28  -3  183.99    7.27
  -2 -27   3   41.77    2.05
   2  27  -3   36.54    2.32
  -2 -26   3   78.69    3.78
   2  26  -3   79.86    4.89
  -2 -25   3   59.16    3.66
   2  25  -3   61.99    2.63
  -2 -24   3    0.74    0.97
   2  24  -3    0.83    1.40
  -2 -23   3  334.38   12.08
   2  23  -3  331.06    8.42
  -2 -22   3  260.65    6.96
   2  22  -3  270.51   11.33
  -2 -21   3   37.45    1.70
   2  21  -3   32.24    1.50
  -2 -20   3   42.75    2.30
   2  20  -3   45.65    2.59
  -2 -19   3  204.36    5.98
   2  19  -3  197.99    5.34
  -2 -18   3   29.58    1.36
   2  18  -3   28.31    2.17
   2  17  -3   11.87    1.41
  -2 -16   3  645.51   21.99
   2  16  -3  684.55   16.26
  -2 -15   3    0.28    0.82
   2  15  -3    0.26    0.54
  -2 -14   3   50.86    1.81
   2  14  -3   53.20    1.80
  -2 -13   3  695.90   16.35
   2  13  -3  710.03   16.66
  -2 -12   3    1.39    0.43
   2  12  -3    2.14    0.81
  -2 -11   3  989.12   22.57
   2  11  -3  957.80   22.94
  -2 -10   3 3069.68   96.86
   2  10  -3 3001.03   67.65
  -2  -9   3 2138.96   48.65
  -2  -8   3    8.58    0.46
   2   8  -3    9.42    0.73
  -2  -7   3 1506.57   34.66
   2   7  -3 1645.57   54.35
  -2  -5   3   25.40    0.91
   2   5  -3   22.61    1.22
  -2  -1   3  253.15    6.10
  -2   0   3    0.29    0.18
   2   0  -3   -0.01    0.18
  -2   1   3  234.20    5.63
  -2   4   3 1938.96   61.67
   2  -4  -3 2200.27   48.61
  -2   5   3   23.63    0.92
   2  -5  -3   21.16    0.90
  -2   6   3 3750.63  117.36
   2  -6  -3 2979.54   91.45
  -2   7   3 1476.56   46.92
   2  -7  -3 1476.56   46.84
  -2   8   3    9.97    0.69
   2  -8  -3    8.22    0.66
   2  -9  -3 2066.18   45.66
   2 -10  -3 2701.20   85.55
  -2  12   3    1.68    0.54
   2 -12  -3    0.07    0.54
  -2  13   3  657.97   16.19
  -2  14   3   47.71    1.61
   2 -14  -3   49.39    2.67
  -2  15   3    0.60    0.81
   2 -15  -3    1.43    0.77
  -2  16   3  653.23   21.74
   2 -16  -3  656.51   23.15
  -2  17   3   13.17    1.08
   2 -17  -3   11.71    0.92
  -2  18   3   25.57    1.78
   2 -18  -3   21.38    1.83
  -2  19   3  193.98    5.26
   2 -19  -3  188.75    7.97
  -2  20   3   37.87    1.63
   2 -20  -3   42.61    2.02
  -2  21   3   33.72    1.57
   2 -21  -3   34.54    2.38
  -2  22   3  275.48    7.52
   2 -22  -3  255.88    7.34
  -2  23   3  357.32    9.12
   2 -23  -3  349.66    9.06
  -2  24   3    0.81    0.99
   2 -24  -3    0.13    1.25
  -2  25   3   56.00    2.43
   2 -25  -3   61.47    2.66
  -2  26   3   80.73    3.10
   2 -26  -3   83.50    3.18
  -2  27   3   38.31    2.17
  -2  28   3  188.98    5.48
   2 -28  -3  197.27    7.52
  -2  29   3  123.34    4.23
   2 -29  -3  121.66    4.33
  -2  30   3    8.66    1.90
   2 -30  -3   10.03    2.67
  -2 -32   4    1.82    3.37
   2  32  -4    4.03    4.64
  -2 -31   4   11.22    3.19
   2  31  -4    5.42    4.20
  -2 -30   4    5.02    2.26
   2  30  -4    1.45    2.36
  -2 -29   4   40.38    2.78
   2  29  -4   38.75    4.04
  -2 -28   4   16.31    1.84
   2  28  -4   14.90    1.90
  -2 -27   4    0.49    1.28
   2  27  -4    1.78    1.60
  -2 -26   4   34.49    1.88
   2  26  -4   39.39    2.15
  -2 -25   4    3.31    1.45
   2  25  -4    2.51    2.43
  -2 -24   4    0.70    1.19
   2  24  -4    0.07    1.30
  -2 -23   4    5.29    1.14
   2  23  -4    5.68    1.09
  -2 -22   4  236.80    8.46
   2  22  -4  252.93    9.21
  -2 -21   4   22.46    1.33
   2  21  -4   22.01    1.50
  -2 -20   4   26.64    1.90
   2  20  -4   27.19    1.71
  -2 -19   4   93.78    2.96
   2  19  -4   95.28    3.04
  -2 -18   4  112.70    4.83
   2  18  -4  107.52    4.57
  -2 -17   4   34.10    1.35
   2  17  -4   36.95    1.46
  -2 -16   4  106.66    3.15
   2  16  -4  103.83    4.53
  -2 -15   4  157.66    6.34
   2  15  -4  159.16    5.92
  -2 -14   4  150.63    4.04
   2  14  -4  157.63    3.96
  -2 -13   4   34.76    1.90
   2  13  -4   34.48    1.32
  -2 -12   4   10.33    0.66
   2  12  -4    9.52    0.67
  -2 -11   4   23.42    1.29
   2  11  -4   20.68    1.30
  -2 -10   4   13.50    0.96
   2  10  -4   12.02    0.93
  -2  -9   4    2.94    0.39
   2   9  -4    4.27    0.63
  -2  -8   4   22.23    0.80
   2   8  -4   19.74    1.03
  -2  -7   4  146.94    5.03
  -2  -6   4   62.52    1.86
  -2  -5   4   17.78    0.98
  -2  -4   4  203.17    7.24
   2   4  -4  190.62    6.72
  -2  -3   4 1301.63   41.79
   2   2  -4  460.30   10.37
  -2  -1   4   88.89    2.41
   2   1  -4   90.52    2.50
  -2   0   4  309.63    8.03
  -2   1   4   76.85    2.06
   2  -1  -4   82.29    2.20
  -2   2   4  476.62   11.32
  -2   3   4 1473.32   33.83
   2  -3  -4 1428.49   44.40
  -2   4   4  190.32    4.80
   2  -4  -4  210.25    7.45
  -2   5   4   16.16    1.07
   2  -5  -4   15.93    0.93
  -2   6   4   67.59    2.14
   2  -6  -4   59.62    2.41
  -2   7   4  147.63    3.80
   2  -7  -4  145.59    3.70
  -2   8   4   21.56    1.01
   2  -8  -4   20.48    0.99
  -2   9   4    3.45    0.89
   2  -9  -4    5.12    0.54
  -2  10   4   13.12    0.79
   2 -10  -4   12.48    1.19
  -2  11   4   22.05    1.43
   2 -11  -4   20.56    1.39
   2 -12  -4    9.99    0.79
  -2  14   4  149.36    3.97
  -2  15   4  149.62    4.07
  -2  16   4   95.60    4.01
   2 -16  -4  102.29    4.23
  -2  17   4   33.51    1.56
   2 -17  -4   33.02    1.54
  -2  18   4  106.94    3.03
   2 -18  -4  107.84    3.43
  -2  19   4   90.26    2.73
   2 -19  -4   89.15    4.22
  -2  20   4   27.53    1.68
   2 -20  -4   26.01    1.34
  -2  21   4   19.89    1.83
   2 -21  -4   17.42    1.32
  -2  22   4  241.21    8.82
   2 -22  -4  237.25    9.58
  -2  23   4    8.05    1.46
   2 -23  -4    8.83    1.86
  -2  24   4    1.75    1.42
   2 -24  -4    0.04    1.18
  -2  25   4    3.42    1.31
   2 -25  -4    2.85    1.14
  -2  26   4   34.54    1.74
   2 -26  -4   38.01    2.66
  -2  27   4    0.92    1.41
   2 -27  -4   -0.04    1.81
  -2  28   4   13.99    1.81
   2 -28  -4   12.20    1.68
  -2  29   4   34.22    2.22
   2 -29  -4   37.41    2.31
  -2  30   4    3.83    1.81
   2 -30  -4    3.67    2.34
  -2 -33   5    5.26    5.65
   2  33  -5    6.46    5.90
  -2 -32   5    7.30    2.80
   2  32  -5    5.55    2.49
  -2 -31   5   31.97    3.33
   2  31  -5   28.56    4.16
  -2 -30   5   26.81    2.99
   2  30  -5   27.17    4.00
  -2 -29   5   53.03    2.88
   2  29  -5   56.35    3.85
  -2 -28   5   48.69    2.77
   2  28  -5   43.94    2.59
  -2 -27   5   32.76    2.09
   2  27  -5   32.04    2.23
  -2 -26   5   65.92    2.46
   2  26  -5   62.51    3.95
  -2 -25   5   24.23    2.56
   2  25  -5   26.32    1.71
  -2 -24   5  473.19   11.98
   2  24  -5  468.75   11.94
  -2 -23   5   14.22    1.29
   2  23  -5   13.59    1.38
  -2 -22   5    7.71    1.00
   2  22  -5    8.28    1.42
  -2 -21   5   13.95    1.65
   2  21  -5   11.38    1.17
  -2 -20   5  208.22    5.72
   2  20  -5  192.74    5.44
  -2 -19   5  107.63    4.39
   2  19  -5  118.57    5.48
  -2 -18   5  116.01    3.32
   2  18  -5  120.68    3.77
  -2 -17   5   84.22    2.67
   2  17  -5   86.45    3.58
  -2 -16   5    3.20    0.96
   2  16  -5    4.67    1.13
  -2 -15   5  105.61    4.36
   2  15  -5  101.39    2.86
  -2 -14   5  108.59    4.28
   2  14  -5  104.72    3.91
  -2 -13   5  220.12    5.95
   2  13  -5  221.48    7.81
  -2 -12   5 1182.94   38.92
   2  12  -5 1225.94   39.72
  -2 -11   5   55.94    1.72
   2  11  -5   58.58    2.37
  -2 -10   5   20.62    0.91
   2  10  -5   19.85    1.19
  -2  -9   5 1487.01   46.53
  -2  -8   5 1249.71   28.31
   2   8  -5 1218.11   39.68
  -2  -5   5  751.51   24.08
  -2  -2   5  363.13   12.40
   2   2  -5  305.98    7.22
  -2  -1   5  348.56    8.20
   2   1  -5  365.34    8.58
  -2   0   5    0.13    0.21
   2   0  -5    0.20    0.29
  -2   1   5  394.60    9.31
   2  -1  -5  366.31   12.48
  -2   2   5  310.00   10.30
   2  -2  -5  370.16   11.79
  -2   3   5 1507.88   47.49
   2  -3  -5 1434.67   45.26
  -2   5   5  721.44   17.17
   2  -5  -5  761.93   25.73
  -2   6   5  149.42    5.67
   2  -6  -5  153.92    6.00
  -2   7   5 1804.76   57.11
   2  -7  -5 1734.09   55.14
  -2   8   5 1173.89   26.97
   2  -8  -5 1154.62   39.30
  -2   9   5 1540.89   35.18
   2  -9  -5 1542.04   49.92
  -2  10   5   17.61    0.92
   2 -10  -5   20.75    0.93
  -2  11   5   58.80    1.76
   2 -11  -5   60.57    2.82
  -2  12   5 1210.01   28.05
   2 -12  -5 1066.25   24.98
  -2  13   5  199.19    7.33
   2 -13  -5  193.19    5.24
   2 -14  -5  102.30    4.58
   2 -15  -5  102.09    4.48
  -2  16   5    4.05    1.50
  -2  17   5   71.70    3.28
  -2  18   5  115.32    3.35
  -2  19   5  110.32    4.42
   2 -19  -5  112.84    5.30
  -2  20   5  177.66    6.70
   2 -20  -5  167.62    8.25
  -2  21   5   12.89    1.31
   2 -21  -5   12.45    1.71
  -2  22   5    9.08    1.37
   2 -22  -5    8.40    1.24
  -2  23   5   12.94    1.35
   2 -23  -5   13.76    1.26
  -2  24   5  457.11   11.36
   2 -24  -5  448.95   11.00
  -2  25   5   23.11    1.50
   2 -25  -5   22.35    1.99
  -2  26   5   52.78    2.63
   2 -26  -5   53.15    3.39
  -2  27   5   30.34    3.32
   2 -27  -5   33.93    2.25
  -2  28   5   35.90    3.85
   2 -28  -5   39.26    2.50
  -2  29   5   48.02    3.58
   2 -29  -5   47.88    2.87
  -2  30   5   22.11    3.80
   2 -30  -5   22.02    3.64
  -2 -33   6   33.01    3.68
   2  33  -6   23.31    2.50
  -2 -32   6    9.45    5.35
   2  32  -6    4.78    5.21
  -2 -31   6    8.12    4.96
   2  31  -6    5.41    4.57
  -2 -30   6   57.93    2.87
   2  30  -6   49.02    2.82
  -2 -29   6   23.52    2.15
   2  29  -6   19.75    2.18
  -2 -28   6   25.14    2.09
   2  28  -6   19.89    2.02
  -2 -27   6   11.45    1.60
   2  27  -6   12.46    1.69
  -2 -26   6    0.02    1.12
   2  26  -6    0.86    1.20
  -2 -25   6   34.32    2.90
   2  25  -6   39.14    2.25
  -2 -24   6   57.31    2.29
   2  24  -6   60.30    2.50
  -2 -23   6   30.57    1.70
   2  23  -6   29.22    1.79
  -2 -22   6    4.96    1.09
   2  22  -6    4.83    1.05
  -2 -21   6  369.65   12.67
   2  21  -6  343.23   11.81
  -2 -20   6    6.97    0.82
   2  20  -6    7.00    1.55
  -2 -19   6  150.64    5.69
   2  19  -6  145.14    4.46
  -2 -18   6  121.16    3.55
   2  18  -6  128.60    5.97
  -2 -17   6    0.79    0.98
   2  17  -6    3.58    0.73
  -2 -16   6  144.25    5.26
   2  16  -6  144.67    3.76
  -2 -15   6  657.79   15.28
   2  15  -6  644.88   20.34
   2  14  -6  199.65    7.03
  -2 -13   6   61.16    1.94
   2  13  -6   63.07    2.56
  -2 -12   6   35.10    1.66
   2  12  -6   39.40    1.89
  -2 -11   6    2.76    0.59
   2  11  -6    2.95    0.50
  -2 -10   6    9.19    0.85
   2  10  -6    9.39    0.78
  -2  -9   6  325.12    8.20
   2   9  -6  292.41   10.30
  -2  -8   6  176.20    6.74
  -2  -7   6  169.27    5.99
  -2  -2   6    7.16    0.30
   2   2  -6    9.60    0.44
  -2  -1   6  229.99    5.66
   2   1  -6  286.03   10.04
  -2   0   6    1.37    0.21
   2   0  -6    0.58    0.27
  -2   1   6  240.53    6.73
   2  -1  -6  267.23    8.97
  -2   2   6    7.34    0.47
   2  -2  -6    8.92    0.77
  -2   3   6  885.91   29.37
   2  -3  -6  871.39   29.68
  -2   4   6   21.71    1.25
   2  -4  -6   22.36    1.13
  -2   5   6 1266.04   40.57
   2  -5  -6 1327.47   42.31
  -2   6   6   48.77    1.90
   2  -6  -6   48.55    2.40
  -2   7   6  168.51    4.33
   2  -7  -6  167.89    6.38
  -2   8   6  178.47    6.53
   2  -8  -6  183.67    7.35
  -2   9   6  295.88    9.94
   2  -9  -6  324.91   10.85
  -2  10   6    8.28    1.04
   2 -10  -6    8.98    0.87
  -2  11   6    1.42    0.67
   2 -11  -6    3.10    0.69
  -2  12   6   38.90    1.50
   2 -12  -6   39.17    1.45
  -2  13   6   59.63    2.74
   2 -13  -6   58.25    1.91
  -2  14   6  192.72    5.21
   2 -14  -6  186.75    4.99
  -2  15   6  572.79   19.21
   2 -15  -6  637.76   16.05
  -2  16   6  136.50    5.06
   2 -16  -6  140.51    3.94
  -2  17   6    1.70    1.05
   2 -17  -6    1.59    0.76
  -2  19   6  136.85    5.74
  -2  20   6    7.55    1.02
   2 -20  -6   -4.38    1.49
  -2  21   6  345.78    9.35
   2 -21  -6  344.00   13.82
  -2  22   6    4.32    1.18
   2 -22  -6    5.78    1.28
  -2  23   6   29.43    1.75
   2 -23  -6   28.29    2.13
  -2  24   6   52.39    3.46
   2 -24  -6   50.21    2.93
  -2  25   6   38.18    3.43
   2 -25  -6   28.41    1.65
  -2  26   6   -4.76    2.80
   2 -26  -6    0.27    1.58
  -2  27   6   11.27    1.94
   2 -27  -6   12.25    1.90
  -2  28   6   20.65    2.06
   2 -28  -6   20.48    2.30
  -2  29   6   18.55    2.31
   2 -29  -6   16.81    2.08
  -2 -32   7   -2.53    4.09
   2  32  -7   -1.59    3.44
  -2 -31   7   50.51    3.37
   2  31  -7   60.45    3.98
  -2 -30   7   10.07    2.57
   2  30  -7   11.32    2.59
  -2 -29   7   15.67    2.57
   2  29  -7   15.25    2.82
  -2 -28   7   84.60    5.08
   2  28  -7   85.22    3.72
  -2 -27   7   95.03    5.07
   2  27  -7   91.78    3.85
  -2 -26   7    0.11    1.63
   2  26  -7    0.90    1.69
  -2 -25   7  132.50    6.85
   2  25  -7  129.49    4.34
  -2 -24   7   22.66    1.46
   2  24  -7   29.71    3.08
  -2 -23   7  144.92    4.13
   2  23  -7  149.55    4.56
  -2 -22   7   23.31    1.82
   2  22  -7   24.96    1.87
  -2 -21   7   88.82    4.02
   2  21  -7   91.03    4.17
  -2 -20   7  316.09    8.25
   2  20  -7  290.06   11.28
  -2 -19   7    4.11    0.95
   2  19  -7    2.60    0.91
  -2 -18   7   48.18    1.70
   2  18  -7   48.21    1.89
  -2 -17   7  682.40   23.26
   2  17  -7  672.52   16.06
  -2 -16   7    2.15    0.93
   2  16  -7    2.01    0.55
  -2 -15   7  388.87   13.74
   2  15  -7  422.44   13.88
  -2 -14   7    2.38    0.79
   2  14  -7    2.25    0.64
  -2 -13   7   -0.21    0.43
   2  13  -7    1.21    0.75
  -2 -12   7  447.91   15.33
   2  12  -7  424.18   10.70
  -2 -11   7 1264.55   39.92
   2  11  -7 1165.05   38.25
  -2 -10   7   28.18    1.34
   2  10  -7   28.46    1.52
  -2  -9   7  328.15    7.94
   2   9  -7  297.50   10.36
  -2  -6   7  344.87   11.16
   2   6  -7  382.07   12.31
  -2  -2   7   11.70    0.53
   2   2  -7    9.49    0.46
  -2  -1   7  146.50    3.59
   2   1  -7  145.22    5.05
  -2   0   7    0.40    0.35
  -2   1   7  149.15    3.99
   2  -1  -7  164.35    5.84
  -2   2   7   11.92    0.84
   2  -2  -7   11.61    0.76
  -2   3   7   27.79    1.38
   2  -3  -7   34.15    1.58
  -2   4   7 1090.36   35.68
   2  -4  -7  959.34   31.14
  -2   5   7 2121.98   66.08
   2  -5  -7 2358.63   74.39
   2  -6  -7  360.95   12.96
  -2   7   7 2172.47   69.68
   2  -7  -7 2417.05   54.04
  -2   8   7 1876.25   59.35
   2  -8  -7 1741.05   55.83
  -2   9   7  308.98   10.43
   2  -9  -7  315.51   11.18
  -2  10   7   28.68    1.57
   2 -10  -7   27.87    1.14
  -2  11   7 1290.47   29.17
   2 -11  -7 1274.41   29.18
  -2  12   7  438.62   15.03
   2 -12  -7  425.71    9.95
  -2  13   7    0.66    0.77
   2 -13  -7    1.09    1.01
  -2  14   7    1.90    1.10
   2 -14  -7    2.60    0.76
  -2  15   7  410.41   13.55
   2 -15  -7  418.94   14.55
  -2  16   7    1.63    0.79
   2 -16  -7    1.13    0.91
  -2  17   7  627.53   21.83
   2 -17  -7  639.85   22.44
  -2  18   7   44.48    2.49
   2 -18  -7   44.93    2.48
  -2  19   7    1.01    0.93
   2 -19  -7    3.55    1.00
   2 -20  -7  269.91    7.23
  -2  21   7   93.53    3.23
   2 -21  -7   98.14    4.61
  -2  22   7   20.44    1.32
  -2  23   7  147.12    5.82
   2 -23  -7  143.20    3.97
  -2  24   7   26.04    2.49
   2 -24  -7   24.41    1.65
  -2  25   7  129.21    5.58
   2 -25  -7  118.82    5.88
  -2  26   7    2.57    2.06
   2 -26  -7   -0.53    1.29
  -2  27   7   80.41    4.06
   2 -27  -7   81.92    3.10
  -2  28   7   68.77    4.03
   2 -28  -7   65.93    4.28
  -2  29   7   14.21    2.92
   2 -29  -7   12.47    3.55
   2  32  -8  112.69    5.17
  -2 -31   8    3.16    4.65
   2  31  -8    2.92    4.46
  -2 -30   8   32.96    2.66
   2  30  -8   35.13    4.35
  -2 -29   8    0.93    2.06
   2  29  -8    0.05    2.08
  -2 -28   8   70.06    3.26
   2  28  -8   70.38    3.56
  -2 -27   8   11.93    1.90
   2  27  -8   15.42    2.07
  -2 -26   8   45.88    2.39
   2  26  -8   43.81    2.51
  -2 -25   8   10.16    2.22
   2  25  -8    8.91    2.16
  -2 -24   8   66.01    3.74
   2  24  -8   70.37    2.91
  -2 -23   8   18.72    1.61
   2  23  -8   23.08    2.05
  -2 -22   8   49.24    2.03
   2  22  -8   46.20    2.06
  -2 -21   8   38.95    1.76
   2  21  -8   40.35    1.83
  -2 -20   8  218.79    8.67
   2  20  -8  226.58    6.14
  -2 -19   8    7.86    0.94
   2  19  -8    6.72    0.92
  -2 -18   8   97.39    2.80
   2  18  -8   91.92    2.81
  -2 -17   8   45.57    1.62
   2  17  -8   50.63    1.86
  -2 -16   8  501.12   12.24
   2  16  -8  531.38   12.48
  -2 -15   8  217.97    7.73
   2  15  -8  239.34    6.13
  -2 -14   8  501.31   11.99
   2  14  -8  543.18   12.96
  -2 -13   8   61.55    2.54
   2  13  -8   62.79    1.87
  -2 -12   8  109.29    3.22
   2  12  -8  104.59    3.07
  -2 -11   8  123.15    3.56
   2  11  -8  119.96    3.32
  -2 -10   8   30.25    1.58
   2  10  -8   30.31    1.18
  -2  -9   8   21.79    1.11
   2   9  -8   22.65    1.10
  -2  -8   8   31.40    1.37
   2   8  -8   31.34    1.33
  -2  -1   8   43.24    1.30
   2   0  -8 1681.32   53.04
  -2   1   8   44.94    1.87
   2  -1  -8   44.96    2.00
  -2   2   8  662.21   21.65
   2  -2  -8  651.17   21.49
  -2   3   8  311.11   10.90
   2  -3  -8  305.03   10.27
  -2   4   8 2040.10   66.29
   2  -4  -8 2060.80   46.38
  -2   5   8  130.80    4.73
   2  -5  -8  155.21    5.67
  -2   6   8    0.24    0.44
   2  -6  -8    0.54    0.56
  -2   7   8  196.94    7.14
   2  -7  -8  200.81    7.85
  -2   8   8   33.52    1.78
   2  -8  -8   31.31    1.19
  -2   9   8   21.88    1.21
   2  -9  -8   19.46    1.00
  -2  10   8   29.28    1.23
   2 -10  -8   31.22    1.89
  -2  11   8  116.52    4.45
   2 -11  -8  116.52    3.26
  -2  12   8  105.38    3.04
   2 -12  -8  104.51    2.99
  -2  13   8   62.23    2.72
   2 -13  -8   61.58    3.03
  -2  14   8  503.49   17.21
   2 -14  -8  501.05   12.24
  -2  15   8  216.70    5.74
   2 -15  -8  215.86    5.77
  -2  16   8  512.50   12.37
   2 -16  -8  522.79   18.58
  -2  17   8   44.05    2.29
   2 -17  -8   44.12    2.38
  -2  18   8   94.39    4.12
   2 -18  -8   94.08    4.21
  -2  19   8    8.07    1.10
   2 -19  -8    7.92    1.14
  -2  20   8  222.74    6.03
   2 -20  -8  214.91    5.85
   2 -21  -8   35.26    1.80
  -2  22   8   45.41    2.11
   2 -22  -8   42.34    1.96
  -2  24   8   71.90    4.47
   2 -24  -8   66.56    2.65
  -2  25   8    8.88    2.81
   2 -25  -8    1.06    1.26
  -2  26   8   38.81    3.72
   2 -26  -8   39.04    2.99
  -2  27   8   12.54    3.60
   2 -27  -8   11.73    2.05
  -2  28   8   59.81    5.09
   2 -28  -8   59.89    2.86
  -2 -31   9   31.09    2.94
   2  31  -9   26.93    3.78
  -2 -30   9    7.48    2.47
   2  30  -9   15.67    3.70
  -2 -29   9    0.80    2.50
   2  29  -9    0.39    2.81
  -2 -28   9   13.59    2.45
   2  28  -9   15.46    2.59
  -2 -27   9   74.70    3.25
   2  27  -9   63.76    3.27
  -2 -26   9   51.11    2.64
   2  26  -9   48.90    2.63
  -2 -25   9    2.18    1.48
   2  25  -9    1.71    1.72
  -2 -24   9  197.90    7.39
   2  24  -9  197.10    5.76
  -2 -23   9   13.69    1.40
   2  23  -9   12.13    1.45
  -2 -22   9  135.18    5.59
   2  22  -9  116.16    3.71
  -2 -21   9    3.78    0.98
   2  21  -9    2.78    0.86
  -2 -20   9   56.89    2.10
   2  20  -9   61.26    2.33
  -2 -19   9   66.77    3.15
   2  19  -9   57.29    1.97
  -2 -18   9  551.64   13.81
   2  18  -9  551.03   18.53
  -2 -17   9   29.37    1.80
   2  17  -9   33.07    1.24
  -2 -16   9   20.44    1.56
   2  16  -9   16.37    1.28
  -2 -15   9  337.87   12.61
   2  15  -9  364.67    8.85
  -2 -14   9   11.73    1.04
   2  14  -9    9.16    0.57
  -2 -13   9   64.62    2.70
   2  13  -9   56.12    1.82
  -2 -12   9  152.36    6.01
   2  12  -9  152.56    4.16
  -2 -11   9  781.27   25.30
   2  11  -9  816.12   19.45
  -2 -10   9  430.38   10.38
   2  10  -9  433.91   14.64
  -2  -9   9    1.30    0.39
   2   9  -9    0.42    0.31
  -2  -8   9   52.18    2.17
   2   8  -9   60.76    2.24
   2   1  -9  744.95   23.98
  -2   0   9   -0.02    0.30
   2   0  -9   -0.07    0.30
  -2   1   9  836.10   26.42
   2  -1  -9  793.40   26.75
  -2   2   9  349.92   12.41
   2  -2  -9  326.59    8.14
  -2   3   9  132.87    4.60
   2  -3  -9  135.07    4.91
  -2   4   9    4.26    0.71
   2  -4  -9    3.87    0.47
  -2   5   9  511.00   16.56
   2  -5  -9  472.30   11.31
  -2   6   9 1093.80   35.66
   2  -6  -9 1101.37   36.31
  -2   7   9   12.75    1.00
   2  -7  -9   11.05    0.67
  -2   8   9   71.24    2.15
   2  -8  -9   71.91    2.12
  -2   9   9    0.83    0.90
   2  -9  -9   -0.28    0.56
  -2  10   9  404.43   10.20
   2 -10  -9  387.56    9.82
  -2  11   9  739.45   23.57
   2 -11  -9  695.86   23.32
  -2  12   9  138.93    3.86
   2 -12  -9  135.31    3.70
  -2  13   9   52.21    2.35
   2 -13  -9   53.89    3.12
  -2  14   9   12.71    1.48
   2 -14  -9    8.30    0.93
  -2  15   9  373.12    9.04
   2 -15  -9  362.57   13.04
  -2  16   9   17.33    1.16
   2 -16  -9   15.05    1.00
  -2  17   9   35.07    2.55
   2 -17  -9   28.98    1.35
  -2  18   9  498.82   17.01
   2 -18  -9  491.70   18.21
  -2  19   9   52.58    2.22
   2 -19  -9   59.09    3.20
  -2  20   9   56.98    2.13
   2 -20  -9   55.40    2.15
  -2  21   9    6.06    1.39
   2 -21  -9    4.00    1.22
  -2  22   9  104.31    3.37
   2 -22  -9   98.76    4.93
  -2  23   9    8.98    1.47
   2 -23  -9   16.23    1.77
  -2  24   9  184.60    7.32
   2 -24  -9  177.01    7.95
   2 -25  -9   -0.09    1.85
  -2  26   9   44.47    2.44
   2 -26  -9   41.95    3.07
  -2  27   9   47.42    2.42
  -2  28   9    8.36    2.02
   2 -28  -9   10.59    1.88
  -2 -30  10   20.73    3.09
   2  30 -10   23.13    3.62
  -2 -29  10   27.73    2.72
   2  29 -10   31.71    3.36
  -2 -28  10   -0.18    2.07
   2  28 -10    2.04    2.08
  -2 -27  10    1.88    1.94
   2  27 -10    3.39    2.02
  -2 -26  10   61.66    3.01
   2  26 -10   73.07    3.23
  -2 -25  10    5.70    1.63
   2  25 -10    3.91    1.72
  -2 -24  10   88.34    3.32
   2  24 -10   80.35    3.31
  -2 -23  10   71.79    3.89
   2  23 -10   65.28    2.78
  -2 -22  10    0.87    1.03
   2  22 -10   -0.20    1.09
  -2 -21  10   82.34    3.95
   2  21 -10   93.14    2.94
  -2 -20  10    2.15    0.91
   2  20 -10   -0.33    0.90
  -2 -19  10  169.74    6.51
   2  19 -10  176.22    4.77
  -2 -18  10  166.94    4.61
  -2 -17  10   96.75    4.03
   2  17 -10   92.44    2.79
  -2 -16  10  505.95   17.13
   2  16 -10  461.39   11.65
  -2 -15  10  379.49   12.84
   2  15 -10  500.62   12.15
  -2 -14  10   42.44    2.23
   2  14 -10   45.12    1.56
  -2 -13  10  633.31   15.08
   2  13 -10  645.76   14.94
  -2 -12  10   62.23    2.59
   2  12 -10   53.84    1.66
  -2 -10  10    8.49    0.70
   2  10 -10    6.30    0.54
  -2  -9  10   27.80    1.27
   2   2 -10  208.75    6.76
   2   1 -10  694.25   16.27
  -2   0  10    1.42    0.38
   2   0 -10    3.00    0.31
  -2   1  10  768.36   25.39
   2  -1 -10  733.23   23.94
  -2   2  10  240.79    8.94
   2  -2 -10  222.67    5.71
  -2   3  10 2104.76   65.82
   2  -3 -10 2215.06   70.56
  -2   4  10    1.57    0.66
   2  -4 -10    2.26    0.67
  -2   5  10  391.89   13.18
   2  -5 -10  394.45    9.95
  -2   6  10   12.45    1.08
   2  -6 -10   11.55    0.74
  -2   7  10   23.62    1.31
   2  -7 -10   27.63    1.40
  -2   8  10   14.47    1.33
   2  -8 -10   13.36    0.76
  -2   9  10   26.53    1.57
   2  -9 -10   30.82    1.75
  -2  10  10    4.70    1.07
   2 -10 -10    4.42    0.81
  -2  11  10   26.86    1.79
   2 -11 -10   28.97    1.70
  -2  12  10   50.47    1.86
   2 -12 -10   51.47    1.76
  -2  13  10  605.05   20.23
   2 -13 -10  618.08   15.37
  -2  14  10   47.45    2.56
   2 -14 -10   46.33    2.83
  -2  15  10  493.12   11.96
   2 -15 -10  531.83   13.15
  -2  16  10  456.43   11.76
   2 -16 -10  436.51   16.33
  -2  17  10   93.01    3.04
   2 -17 -10   94.47    2.91
  -2  18  10  169.60    6.78
   2 -18 -10  172.11    6.99
  -2  19  10  163.27    7.44
   2 -19 -10  163.04    4.46
  -2  20  10    1.01    1.18
   2 -20 -10    1.00    1.15
  -2  21  10   83.67    4.23
   2 -21 -10   83.26    3.89
  -2  22  10   -0.21    1.21
   2 -22 -10    1.71    2.01
  -2  23  10   66.48    2.61
   2 -23 -10   68.71    2.57
  -2  24  10   77.15    2.93
   2 -24 -10   73.66    2.98
  -2  25  10    5.21    2.06
   2 -25 -10    2.89    1.77
   2 -26 -10   52.34    2.71
  -2  27  10    3.20    2.66
   2 -27 -10    3.14    2.92
  -2  28  10   -1.94    4.67
  -2 -29  11   78.26    3.93
   2  29 -11   69.30    4.00
  -2 -28  11    1.51    2.48
   2  28 -11    3.20    2.65
  -2 -27  11    6.38    1.93
   2  27 -11    5.56    2.36
  -2 -26  11   11.16    1.83
   2  26 -11   13.32    2.11
  -2 -25  11  112.27    3.80
   2  25 -11  110.31    5.76
  -2 -24  11   -0.43    1.36
   2  24 -11    1.17    1.41
  -2 -23  11   47.85    2.23
   2  23 -11   50.44    2.17
  -2 -22  11    5.56    1.69
   2  22 -11    3.22    1.20
  -2 -21  11    1.00    1.50
   2  21 -11    1.29    1.02
  -2 -20  11   62.88    2.32
   2  20 -11   62.43    2.55
  -2 -19  11   18.24    1.61
   2  19 -11   22.18    1.25
  -2 -18  11    0.97    1.04
   2  18 -11    0.80    0.68
  -2 -17  11  141.99    4.27
   2  17 -11  136.72    4.15
  -2 -16  11   26.44    1.61
   2  16 -11   30.99    1.91
  -2 -15  11  340.25   12.55
   2  15 -11  327.99   13.03
   2  14 -11  363.20   13.28
  -2 -13  11  407.00   15.36
  -2 -12  11   21.36    1.38
  -2 -11  11   12.96    0.75
   2  11 -11   17.89    0.92
  -2 -10  11   51.45    2.02
   2   2 -11  102.28    3.74
   2   1 -11 1113.20   35.02
   2   0 -11    0.13    0.28
  -2   1  11 1258.90   39.92
   2  -1 -11 1236.23   28.68
  -2   2  11  109.83    3.92
   2  -2 -11  108.71    3.10
  -2   3  11  783.05   25.34
   2  -3 -11  805.29   25.91
  -2   4  11  240.82    8.72
   2  -4 -11  217.25    5.58
  -2   5  11    9.90    0.91
   2  -5 -11    8.80    0.68
  -2   6  11  188.72    6.61
   2  -6 -11  206.13    7.92
  -2   7  11    3.26    0.65
   2  -7 -11    0.54    0.57
  -2   8  11   82.15    3.63
   2  -8 -11   79.16    3.43
  -2   9  11  133.70    5.03
   2  -9 -11  139.27    3.90
  -2  10  11   48.93    1.71
   2 -10 -11   51.55    1.74
  -2  11  11   20.55    1.66
   2 -11 -11   19.82    1.08
  -2  12  11   20.19    1.64
   2 -12 -11   18.11    1.12
  -2  13  11  445.93   11.27
   2 -13 -11  448.00   11.23
  -2  14  11  321.72   11.29
   2 -14 -11  316.51    8.15
  -2  15  11  286.74   10.43
   2 -15 -11  297.91   11.43
  -2  16  11   28.46    1.98
   2 -16 -11   30.48    1.60
  -2  17  11  138.95    4.19
   2 -17 -11  152.02    5.85
  -2  18  11    0.77    1.13
   2 -18 -11    2.28    1.07
  -2  19  11   17.72    1.38
   2 -19 -11   17.23    1.67
  -2  20  11   58.69    2.25
   2 -20 -11   64.37    2.50
  -2  21  11    0.31    2.10
   2 -21 -11    1.82    1.33
  -2  22  11    1.79    1.70
   2 -22 -11    4.08    1.06
  -2  23  11   46.00    2.88
   2 -23 -11   46.31    2.18
  -2  24  11    1.03    2.59
   2 -24 -11    0.04    1.43
  -2  25  11  100.08    5.18
   2 -25 -11  103.32    5.04
  -2  26  11   11.81    2.54
   2 -26 -11   10.92    1.55
  -2  27  11    7.33    2.81
   2 -27 -11    6.91    1.91
  -2 -28  12   20.98    4.54
   2  28 -12   10.22    3.81
  -2 -27  12   32.86    4.34
   2  27 -12   32.86    3.88
  -2 -26  12   29.23    3.41
   2  26 -12   17.14    2.91
  -2 -25  12  101.94    5.78
   2  25 -12  140.27    6.80
  -2 -24  12   78.26    4.16
   2  24 -12   61.35    3.52
  -2 -23  12  129.76    4.13
   2  23 -12  121.90    4.01
  -2 -22  12  140.94    4.68
   2  22 -12  148.66    4.63
  -2 -21  12    2.02    1.46
   2  21 -12    0.70    1.37
  -2 -20  12  298.21    7.81
   2  20 -12  288.55    7.67
  -2 -19  12    0.96    1.14
   2  19 -12    1.57    1.08
  -2 -18  12  467.11   17.36
   2  18 -12  417.57   10.82
  -2 -17  12   32.88    2.49
   2  17 -12   54.84    2.22
  -2 -16  12   15.98    1.37
   2  16 -12   15.43    1.23
  -2 -15  12   79.54    3.32
  -2 -14  12  592.57   14.52
   2  14 -12  575.29   19.28
  -2 -13  12  214.00    8.56
   2  13 -12  264.86   10.21
  -2 -12  12   11.08    0.80
   2   2 -12 1390.49   30.69
   2   0 -12   95.38    4.35
  -2   1  12    0.86    0.56
   2  -1 -12    1.31    0.35
  -2   2  12 1642.88   52.22
   2  -2 -12 1431.84   32.78
  -2   3  12  210.07    8.22
  -2   4  12  262.70    9.55
   2  -4 -12  275.26    6.77
  -2   5  12   -0.63    0.79
   2  -5 -12    1.41    0.77
  -2   6  12  141.14    5.82
   2  -6 -12  125.66    3.47
  -2   7  12  193.43    6.58
   2  -7 -12  201.95    7.77
  -2   8  12  318.22   10.85
   2  -8 -12  348.51   12.93
  -2   9  12    0.03    1.01
   2  -9 -12    1.00    0.59
  -2  10  12   56.61    2.54
   2 -10 -12   50.39    2.40
  -2  11  12  105.39    2.97
   2 -11 -12  103.57    3.16
  -2  12  12    9.98    1.46
   2 -12 -12   13.24    0.91
  -2  13  12  265.30    9.75
   2 -13 -12  252.29    6.79
  -2  14  12  569.42   18.64
   2 -14 -12  627.12   15.45
  -2  15  12   60.81    2.22
   2 -15 -12   69.11    2.25
  -2  16  12   12.90    1.16
   2 -16 -12   15.68    1.48
  -2  17  12   62.08    3.24
   2 -17 -12   57.23    2.79
  -2  18  12  429.51   16.44
   2 -18 -12  415.57   10.17
  -2  19  12    0.85    1.98
   2 -19 -12   -0.09    1.69
  -2  20  12  293.12   11.04
   2 -20 -12  303.01    8.12
  -2  21  12   -0.55    1.50
   2 -21 -12    0.37    1.80
  -2  22  12  138.67    4.20
   2 -22 -12  148.63    4.39
  -2  23  12  108.58    3.57
   2 -23 -12  111.88    3.72
  -2  24  12   57.30    2.88
   2 -24 -12   57.11    3.88
  -2  25  12  118.58    3.94
   2 -25 -12  116.72    3.88
  -2  26  12   17.35    2.26
   2 -26 -12   15.61    2.43
  -2  27  12   26.50    2.80
   2 -27 -12   26.63    2.65
  -2 -27  13    8.46    2.99
   2  27 -13    8.55    2.99
  -2 -26  13   -0.71    2.72
   2  26 -13   -1.62    2.86
  -2 -25  13    8.25    2.32
   2  25 -13   10.19    2.77
  -2 -24  13   55.54    3.55
   2  24 -13   66.26    4.22
  -2 -23  13   11.00    1.44
   2  23 -13   10.54    1.59
  -2 -22  13   36.16    1.83
   2  22 -13   28.18    1.96
  -2 -21  13    6.53    1.20
  -2 -20  13    3.43    1.29
   2  20 -13    3.24    1.20
  -2 -19  13   15.18    1.06
   2  19 -13   16.51    1.15
  -2 -18  13   83.62    2.91
   2  18 -13   95.18    3.00
  -2 -17  13   16.58    1.37
   2  17 -13   18.46    1.39
  -2 -16  13    4.25    0.85
  -2 -15  13  152.06    6.93
   2  15 -13  156.52    6.26
  -2 -14  13    1.96    0.71
   2  14 -13    3.13    0.68
  -2  -3  13  424.40   14.13
   2   3 -13  351.20    8.02
   2   2 -13  128.76    3.28
   2   1 -13 1194.60   26.58
   2   0 -13    0.54    0.52
   2  -1 -13 1350.47   43.53
  -2   2  13  148.04    5.61
   2  -2 -13  151.74    4.42
  -2   3  13  429.57   15.67
   2  -3 -13  436.00   10.46
  -2   4  13  188.80    6.60
   2  -4 -13  205.30    5.13
  -2   5  13   38.61    1.95
   2  -5 -13   40.10    1.42
  -2   6  13   78.43    3.35
   2  -6 -13   79.22    2.45
  -2   7  13  320.16   11.21
   2  -7 -13  303.60   10.52
  -2   8  13    7.71    0.94
   2  -8 -13    9.89    0.82
  -2   9  13    1.75    0.77
   2  -9 -13    1.34    0.75
  -2  10  13   93.28    2.89
   2 -10 -13   86.79    3.41
  -2  11  13   94.61    3.81
   2 -11 -13   97.21    3.07
  -2  12  13  119.22    5.07
   2 -12 -13  120.19    3.70
  -2  13  13  474.61   11.59
   2 -13 -13  465.71   15.67
  -2  14  13    2.46    1.10
   2 -14 -13    2.55    1.03
  -2  15  13  149.69    5.91
   2 -15 -13  137.89    5.35
  -2  16  13    2.99    1.67
   2 -16 -13    1.96    0.89
  -2  17  13   18.48    1.66
   2 -17 -13   18.06    1.41
  -2  18  13   86.13    2.95
   2 -18 -13   82.54    2.88
  -2  19  13   15.32    1.63
   2 -19 -13   13.45    2.15
  -2  20  13    2.57    1.29
   2 -20 -13    2.74    1.13
  -2  21  13    3.67    1.73
   2 -21 -13    5.87    1.53
  -2  22  13   33.73    2.05
   2 -22 -13   33.54    1.96
  -2  23  13   11.49    2.10
   2 -23 -13    7.75    1.82
  -2  24  13   62.86    2.79
   2 -24 -13   65.64    2.69
  -2  25  13    9.02    2.68
   2 -25 -13    8.42    1.83
  -2  26  13   -1.49    3.67
   2 -26 -13   -0.04    2.21
  -2 -26  14   44.08    4.38
   2  26 -14   35.13    4.67
  -2 -25  14   51.44    3.69
  -2 -24  14    1.93    1.98
   2  24 -14    0.19    2.32
  -2 -23  14    0.62    1.49
   2  23 -14    0.78    1.72
  -2 -22  14   -0.44    1.85
  -2 -21  14  163.53    5.32
   2  21 -14  155.21    7.34
  -2 -20  14    7.77    1.03
   2  20 -14    8.97    1.41
  -2 -19  14   88.29    4.79
   2  19 -14  102.44    5.23
  -2 -18  14   23.82    2.02
   2  18 -14   30.96    2.19
  -2 -17  14  250.61   10.32
   2  17 -14  256.34   10.36
  -2 -16  14   11.67    1.11
  -2 -15  14  281.72   10.52
   2   2 -14  159.30    4.42
   2   1 -14 1768.78   40.27
   2   0 -14    2.84    0.42
   2  -1 -14 1567.71   50.36
   2  -2 -14  168.58    4.54
   2  -3 -14   21.14    1.20
  -2   4  14    1.69    0.79
   2  -4 -14    2.16    0.84
   2  -5 -14  120.36    3.38
  -2   6  14   34.22    2.29
   2  -6 -14   33.08    1.50
  -2   7  14  196.62    7.30
   2  -7 -14  190.56    5.05
  -2   8  14    0.86    1.03
   2  -8 -14    0.71    0.62
  -2   9  14   30.51    1.92
   2  -9 -14   29.23    1.96
  -2  10  14   85.35    3.70
   2 -10 -14   85.32    2.69
  -2  11  14  329.66   11.11
   2 -11 -14  329.65    8.11
  -2  12  14   21.96    1.39
   2 -12 -14   23.38    1.42
  -2  13  14   19.84    2.00
   2 -13 -14   16.33    1.48
  -2  14  14  222.81    8.33
   2 -14 -14  211.77    5.79
  -2  15  14  267.87    9.57
   2 -15 -14  252.62    6.72
  -2  16  14   12.10    1.72
   2 -16 -14   13.80    1.23
  -2  17  14  272.44    7.32
   2 -17 -14  244.01    9.15
  -2  18  14   29.07    1.90
   2 -18 -14   27.52    2.08
  -2  19  14   97.83    3.38
   2 -19 -14  101.82    3.26
  -2  20  14    8.59    1.88
   2 -20 -14    7.46    1.17
  -2  21  14  142.55    6.15
   2 -21 -14  150.00    6.59
  -2  22  14    2.27    1.95
   2 -22 -14    1.95    1.35
  -2  23  14   -0.35    2.94
   2 -23 -14   -0.21    1.90
  -2  24  14    0.74    2.53
   2 -24 -14    1.89    1.63
  -2  25  14   34.75    4.36
   2 -25 -14   36.09    2.56
   2 -26 -14   28.37    2.09
  -2 -25  15    1.63    2.64
   2  25 -15    5.27    4.09
  -2 -24  15    5.47    3.32
   2  24 -15    0.27    3.62
  -2 -23  15   13.65    2.94
   2  23 -15   18.50    3.13
  -2 -22  15   21.60    1.77
   2  22 -15   21.72    2.56
  -2 -21  15    2.60    1.73
   2  21 -15    3.42    1.71
  -2 -20  15   48.95    3.24
   2  20 -15   53.11    3.57
  -2 -19  15   10.00    1.54
  -2 -18  15    1.44    1.13
  -2  -3  15    7.32    0.58
   2   3 -15    6.96    0.36
  -2  -2  15    0.52    0.53
   2   2 -15    0.60    0.36
   2   1 -15  265.80    6.54
   2   0 -15    0.41    0.42
   2  -1 -15  270.31    9.38
   2  -2 -15    0.66    0.68
   2  -3 -15    7.40    0.68
   2  -4 -15  285.57    9.52
   2  -5 -15  143.55    3.77
  -2   6  15   89.58    4.04
   2  -6 -15   93.74    2.71
  -2   7  15    1.26    1.02
   2  -7 -15    1.55    0.74
  -2   8  15   61.82    3.02
   2  -8 -15   58.52    1.92
   2  -9 -15   24.68    1.96
  -2  10  15  103.11    4.10
   2 -10 -15  104.09    3.16
  -2  11  15  114.59    4.42
   2 -11 -15  117.20    3.39
  -2  12  15   14.27    1.40
   2 -12 -15   13.87    1.20
  -2  13  15  226.14    8.10
   2 -13 -15  225.12    5.86
  -2  14  15   11.49    1.57
   2 -14 -15   10.06    1.09
  -2  15  15   56.47    3.14
   2 -15 -15   56.00    2.25
  -2  16  15    3.95    1.44
   2 -16 -15    4.82    1.32
  -2  17  15  186.17    5.25
   2 -17 -15  162.19    4.54
  -2  18  15    0.54    1.57
   2 -18 -15    1.43    1.12
  -2  19  15   11.01    1.92
   2 -19 -15    9.15    1.32
  -2  20  15   46.51    2.91
   2 -20 -15   44.90    2.01
  -2  21  15    4.39    2.72
   2 -21 -15    5.18    1.35
  -2  22  15   19.71    2.41
   2 -22 -15   20.76    1.83
  -2  23  15   14.91    3.54
   2 -23 -15   13.46    3.24
  -2  24  15    1.82    2.61
   2 -24 -15    0.73    2.32
  -2  25  15    0.87    3.90
   2 -25 -15    0.55    3.19
   2  24 -16    1.84    2.32
  -2 -23  16    0.93    2.23
   2  23 -16    0.78    2.25
  -2 -22  16    0.40    2.14
  -2 -21  16   14.81    1.64
  -2  -3  16    4.96    0.63
   2   3 -16    5.64    0.36
  -2  -2  16   82.03    4.44
   2   2 -16   90.88    4.48
   2   1 -16    3.64    0.49
   2   0 -16 2053.60   46.96
   2  -1 -16    4.63    0.76
   2  -2 -16   87.90    4.08
   2  -3 -16    6.84    0.70
   2  -4 -16  828.09   19.67
   2  -5 -16  169.72    4.51
  -2   6  16    0.87    1.16
   2  -6 -16    1.21    0.73
  -2   7  16  420.32   14.97
   2  -7 -16  344.06   13.45
  -2   8  16   37.87    2.29
   2  -8 -16   39.77    1.69
  -2   9  16  128.95    5.24
   2  -9 -16  137.13    3.84
  -2  10  16    0.65    1.03
   2 -10 -16    0.96    0.74
  -2  11  16   27.29    1.99
   2 -11 -16   32.20    1.42
  -2  12  16  477.16   16.88
   2 -12 -16  498.68   12.46
   2 -13 -16   56.17    2.76
  -2  14  16   57.58    3.47
   2 -14 -16   44.11    2.82
  -2  15  16   12.96    2.31
   2 -15 -16    9.71    1.84
  -2  16  16  336.72   12.31
   2 -16 -16  296.15    7.73
  -2  17  16    8.71    1.47
   2 -17 -16    9.49    1.35
  -2  18  16  164.87    4.95
   2 -18 -16  150.22    4.22
  -2  19  16   43.77    2.78
   2 -19 -16   44.27    2.02
  -2  20  16  102.65    5.13
   2 -20 -16  106.28    4.63
  -2  21  16   12.34    3.14
   2 -21 -16   13.26    2.19
  -2  22  16   -2.31    2.16
   2 -22 -16    0.94    1.30
  -2  23  16    2.23    3.44
   2 -23 -16    0.53    1.70
   2 -24 -16    2.21    2.51
   2   3 -17  238.53    5.82
  -2  -2  17    0.08    0.60
   2   2 -17    0.27    0.42
   2   1 -17   84.63    2.70
   2   0 -17    0.54    0.49
   2  -2 -17    0.33    0.62
   2  -3 -17  278.63    9.38
   2  -4 -17    1.00    0.70
   2  -5 -17    1.25    0.76
   2  -6 -17  115.59    5.19
   2  -7 -17  113.39    3.23
   2  -8 -17   19.46    1.80
  -2   9  17   77.19    3.63
   2  -9 -17   77.09    2.56
  -2  10  17    0.10    1.60
   2 -10 -17   -0.04    1.44
  -2  11  17    3.39    1.74
   2 -11 -17    0.30    0.75
  -2  12  17    1.88    1.71
   2 -12 -17    2.09    1.49
  -2  13  17   83.66    4.43
   2 -13 -17   90.61    3.33
  -2  14  17   14.08    1.79
   2 -14 -17   12.43    1.16
   2 -15 -17   48.49    2.17
  -2  16  17    2.79    2.32
   2 -16 -17    2.74    1.43
  -2  17  17   22.85    2.98
   2 -17 -17   22.45    1.92
  -2  18  17    9.98    1.96
   2 -18 -17   12.88    2.69
  -2  19  17   74.82    3.54
   2 -19 -17   74.93    2.96
  -2  20  17   21.20    3.42
   2 -20 -17   19.80    1.88
   2 -21 -17   10.31    1.78
  -2  22  17   29.70    3.48
   2 -22 -17   26.31    2.10
  -2  23  17   68.70    5.51
   2 -23 -17   69.84    3.94
  -2  24  17   10.49    4.84
   2 -24 -17    7.57    2.35
  -2  -3  18  210.08    8.64
   2   3 -18  214.99    5.64
  -2  -2  18   67.33    3.41
   2   2 -18   59.45    1.89
   2   1 -18  190.17    5.33
   2   0 -18   50.10    1.82
   2  -1 -18  216.11    8.96
   2  -2 -18   75.75    2.73
   2  -3 -18  243.73    6.81
   2  -4 -18  102.72    3.02
   2  -5 -18    3.54    0.88
   2  -6 -18   -0.14    0.88
   2  -7 -18  385.18   10.03
  -2   8  18    0.55    1.53
   2  -8 -18   -0.43    0.80
   2  -9 -18   60.49    2.39
  -2  10  18  139.95    7.23
   2 -10 -18  115.22    4.85
  -2  11  18    7.73    2.04
   2 -11 -18    6.00    1.72
  -2  12  18   91.67    4.70
   2 -12 -18   76.40    3.78
  -2  13  18  112.87    7.30
   2 -13 -18  112.40    3.51
   2 -14 -18   19.37    2.45
  -2  15  18    1.00    1.71
   2 -15 -18    1.00    1.25
  -2  16  18    2.01    2.19
   2 -16 -18    2.06    1.13
  -2  17  18   54.91    3.44
   2 -17 -18   52.89    2.43
   2 -18 -18   13.03    1.93
  -2  19  18  338.47   12.36
   2 -19 -18  364.38    9.35
  -2  20  18   22.32    3.80
   2 -20 -18   21.59    2.51
  -2  21  18   -2.14    2.29
   2 -21 -18   -0.99    1.73
  -2  22  18   24.53    3.22
   2 -22 -18   27.36    2.21
  -2  23  18   86.97    5.80
   2 -23 -18   97.04    4.73
  -2  -3  19   43.22    2.29
  -2  -2  19   83.33    3.75
   2   2 -19   74.29    3.20
  -2  -1  19   91.04    4.40
   2   1 -19   78.21    3.37
   2   0 -19    0.75    0.70
   2  -1 -19   89.87    2.77
   2  -2 -19   86.21    2.82
   2  -3 -19   54.18    2.17
   2  -4 -19    8.18    1.03
   2  -5 -19  132.35    5.87
   2  -6 -19   24.00    2.03
   2  -7 -19   13.99    1.37
   2  -8 -19    1.35    1.09
   2  -9 -19   26.49    2.38
  -2  10  19   70.55    4.32
   2 -10 -19   79.12    2.81
   2 -11 -19   67.32    3.62
  -2  12  19   -2.10    2.19
   2 -12 -19   -0.14    1.09
  -2  13  19    1.41    1.55
   2 -13 -19    0.56    2.17
   2 -14 -19   20.06    1.60
  -2  15  19   63.28    5.20
   2 -15 -19   71.41    3.00
  -2  16  19    0.94    2.82
   2 -16 -19    1.55    1.75
  -2  17  19   66.72    4.94
   2 -17 -19   59.77    3.61
  -2  18  19   20.31    2.78
   2 -18 -19   17.74    1.68
  -2  19  19   38.27    3.54
   2 -19 -19   38.51    2.21
  -2  20  19   -0.50    2.70
   2 -20 -19   -1.94    1.93
  -2  21  19    2.72    2.53
   2 -21 -19    6.89    2.31
  -2  22  19    9.98    3.12
   2 -22 -19   12.07    2.50
  -2  -2  20   68.56    3.06
   2   2 -20   66.42    2.35
  -2  -1  20    1.21    1.24
   2   1 -20    2.00    0.79
   2   0 -20  305.60    8.06
   2  -1 -20    1.69    0.83
   2  -2 -20   75.70    2.67
   2  -3 -20  133.37    4.09
   2  -4 -20   -0.31    1.23
   2  -5 -20  142.34    3.93
   2  -6 -20   62.37    2.29
   2  -7 -20  262.55   10.12
   2  -8 -20   55.00    3.42
   2  -9 -20   36.91    1.70
   2 -10 -20   25.13    1.89
   2 -11 -20    1.39    1.70
  -2  12  20    0.03    2.39
   2 -12 -20    0.71    1.18
   2 -13 -20   95.45    3.24
  -2  14  20  184.14    8.17
   2 -14 -20  177.00    5.52
   2 -15 -20   38.82    2.39
  -2  16  20    0.61    3.28
   2 -16 -20    2.35    1.88
   2 -17 -20    1.09    2.08
  -2  18  20   30.06    2.94
   2 -18 -20   40.50    2.89
  -2  19  20   27.27    3.39
   2 -19 -20   23.87    2.20
  -2  20  20   79.34    6.61
   2 -20 -20   74.11    4.21
  -2  21  20   46.73    5.84
   2 -21 -20   48.99    3.73
  -2  -2  21   76.10    4.31
  -2  -1  21    2.11    1.45
   2   1 -21    2.34    0.87
   2   0 -21    0.17    0.92
   2  -1 -21    3.01    1.00
   2  -2 -21   92.33    3.45
   2  -3 -21   31.87    2.50
   2  -4 -21   13.27    1.46
   2  -5 -21   42.14    2.21
   2  -6 -21    0.68    1.40
   2  -7 -21   14.61    1.60
   2  -8 -21    0.42    1.54
   2  -9 -21  101.17    3.39
   2 -10 -21    3.15    1.75
   2 -11 -21   22.81    2.88
   2 -12 -21    2.15    1.31
   2 -13 -21   36.04    3.41
   2 -14 -21  128.67    4.01
  -2  15  21    8.69    4.03
   2 -15 -21   10.25    1.80
   2 -16 -21   11.41    2.24
  -2  17  21    4.49    3.09
   2 -17 -21    8.82    2.37
   2 -18 -21   49.05    2.63
   2 -19 -21   24.35    2.61
   2 -20 -21    0.16    3.16
   2   2 -22    6.17    0.97
   2   1 -22  190.17    5.37
   2   0 -22    0.95    1.14
   2  -1 -22  186.19    5.83
   2  -2 -22    9.92    2.15
   2  -3 -22    6.01    2.00
  -2   4  22    3.66    2.18
   2  -4 -22    1.78    1.51
   2  -5 -22  461.16   11.19
   2  -6 -22   18.21    1.92
   2  -7 -22   97.48    5.31
   2  -8 -22   28.51    2.19
   2  -9 -22  136.50    4.41
   2 -10 -22   11.84    1.98
   2 -11 -22  164.41    7.58
   2 -12 -22    8.70    2.34
   2 -13 -22   22.12    3.44
   2 -14 -22    7.71    2.30
   2 -15 -22   17.14    2.05
  -2  16  22    8.60    3.24
   2 -16 -22   14.24    2.65
   2 -17 -22   79.86    4.42
  -2  18  22   -0.14    4.90
   2 -18 -22   -1.91    2.96
  -2  19  22    5.04    3.94
   2 -19 -22    7.50    4.96
  -2  20  22    4.45    4.49
   2 -20 -22    3.73    2.48
  -2  -1  23    7.47    1.75
   2   1 -23   10.31    1.24
  -2   0  23   -1.16    1.54
   2   0 -23    0.69    1.18
  -2   1  23   13.27    2.48
   2  -1 -23   12.67    1.79
   2  -2 -23    8.71    1.62
  -2   3  23   47.85    3.29
   2  -3 -23   44.64    2.45
   2  -4 -23   46.80    2.50
   2  -5 -23    6.13    1.99
   2  -6 -23   34.01    2.46
   2  -7 -23   65.73    2.78
   2  -8 -23  184.34    7.24
   2  -9 -23    0.91    2.10
   2 -10 -23   39.10    3.80
   2 -11 -23    9.52    2.27
   2 -12 -23   16.22    2.50
   2 -13 -23   70.48    3.60
   2 -14 -23    2.68    2.20
   2 -15 -23   -4.52    4.17
   2 -16 -23    7.36    2.13
   2 -17 -23    7.10    2.98
   2 -18 -23   -0.67    2.83
  -2  19  23   13.90    4.73
   2 -19 -23    2.52    3.02
  -2  -1  24    3.20    1.82
   2   1 -24    2.61    1.21
  -2   0  24    2.52    2.20
   2   0 -24    3.84    1.33
  -2   1  24    2.54    2.25
   2  -1 -24    3.23    1.38
  -2   2  24   28.36    3.51
   2  -2 -24   34.04    2.27
  -2   3  24   68.81    4.03
   2  -3 -24   81.90    3.20
   2  -4 -24   10.65    1.87
   2  -5 -24  114.19    4.02
   2  -6 -24    3.57    2.31
   2  -7 -24  102.82    4.27
   2  -8 -24    0.35    2.36
   2  -9 -24  236.06   10.78
   2 -10 -24   13.31    2.07
   2 -11 -24   62.28    3.33
   2 -12 -24    5.82    3.57
   2 -13 -24   58.89    3.51
   2 -14 -24   13.33    2.68
   2 -15 -24   23.33    3.52
   2 -16 -24    1.08    2.85
   2 -17 -24   39.35    3.33
  -2  18  24   -0.43    5.68
   2 -18 -24   -0.19    3.65
  -2   0  25   -0.27    1.74
   2   0 -25   -0.27    1.66
   2  -1 -25    2.02    2.59
   2  -2 -25    0.07    2.07
  -2   3  25   12.57    3.37
   2  -3 -25   12.97    2.22
   2  -4 -25   10.28    2.36
   2  -5 -25    4.70    2.75
   2  -6 -25    3.16    2.64
   2  -7 -25   30.27    3.09
   2  -8 -25    2.58    2.86
   2  -9 -25   15.91    2.31
   2 -10 -25   74.43    3.66
  -2  11  25   19.71    4.72
   2 -11 -25   23.25    3.40
   2 -12 -25    2.84    4.43
   2 -13 -25   40.12    3.39
  -2  14  25    3.52    6.47
   2 -14 -25   11.29    4.01
  -2  15  25    3.61    5.95
   2 -15 -25   -1.34    3.88
   2 -16 -25   14.07    2.00
   2 -17 -25   -1.59    2.90
   2   0 -26    3.08    1.73
  -2   1  26    1.24    1.86
   2  -1 -26    0.29    1.62
   2  -2 -26   23.61    2.89
  -2   3  26   23.72    4.39
   2  -3 -26   27.07    2.62
   2  -4 -26   13.04    2.78
  -2   5  26   42.39    4.72
   2  -5 -26   48.33    3.12
   2  -6 -26   -2.17    2.60
   2  -7 -26   57.79    3.63
   2  -8 -26   18.54    2.99
   2  -9 -26    2.78    3.59
   2 -10 -26    9.01    3.90
   2 -11 -26   22.22    4.09
   2 -12 -26   10.19    2.91
   2 -13 -26    5.25    3.27
  -2  14  26    8.46    5.37
   2 -14 -26    4.15    5.46
   2 -15 -26    7.83    2.08
  -2  16  26   36.53    5.08
   2 -16 -26   25.33    2.91
  -3  -9 -26   17.53    4.17
  -3  -8 -26    0.68    2.12
   3   8  26   -0.83    4.87
  -3  -7 -26   20.05    2.21
   3   7  26   11.64    6.14
  -3  -6 -26    0.12    3.48
  -3  -5 -26    5.27    3.26
   3   5  26    6.74    5.76
  -3  -4 -26   -0.38    2.92
   3   4  26    0.39    4.88
  -3  -2 -26   48.42    5.07
   3   2  26   43.33    2.82
  -3  -1 -26    1.33    3.52
   3   1  26   -1.93    5.00
  -3   0 -26   40.84    3.23
   3   0  26   35.91    5.63
  -3 -10 -25    0.85    2.41
  -3  -9 -25    0.54    3.20
   3   9  25   -1.02    5.51
  -3  -8 -25   39.37    3.49
   3   8  25   37.00    3.43
  -3  -7 -25   -0.13    1.79
  -3  -6 -25   -1.39    2.23
   3   6  25    0.63    4.03
  -3  -5 -25   -0.03    3.48
   3   5  25    4.58    4.41
  -3  -4 -25    6.77    3.71
   3   4  25    5.32    5.12
  -3  -3 -25   -0.92    2.59
   3   3  25   -0.89    3.71
  -3  -2 -25   -0.44    2.27
   3   2  25    0.91    4.48
  -3  -1 -25    9.18    2.61
   3   1  25    2.33    5.50
  -3   0 -25   -1.11    3.01
   3   0  25   -0.40    5.21
  -3   1 -25   10.49    3.57
   3  -1  25    7.12    5.58
  -3   2 -25    1.95    2.07
   3  -2  25   -0.01    1.94
  -3   3 -25   -0.12    3.39
   3  -3  25    2.82    5.48
  -3   4 -25    8.48    3.08
   3  -4  25    1.97    4.57
  -3   5 -25    0.75    3.76
   3  -5  25    2.09    5.32
  -3 -12 -24   17.66    5.90
  -3 -11 -24    0.04    2.47
   3  11  24   -0.19    3.55
  -3 -10 -24    0.08    2.52
  -3  -9 -24   18.47    2.33
   3   9  24   16.50    5.10
  -3  -8 -24   -0.92    1.91
   3   8  24    0.14    3.15
  -3  -7 -24   36.92    3.15
   3   7  24   39.88    3.28
  -3  -6 -24    0.01    1.99
   3   6  24   -1.43    3.20
  -3  -5 -24   40.61    3.58
   3   5  24   42.18    5.38
  -3  -4 -24    9.89    2.72
   3   4  24   12.20    3.31
  -3  -3 -24    0.69    1.91
   3   3  24   -2.68    3.08
  -3  -2 -24   76.51    4.56
   3   2  24   75.84    6.21
  -3  -1 -24   22.14    2.87
   3   1  24   20.18    3.22
  -3   0 -24  174.81    5.77
   3   0  24  169.59    9.87
  -3   1 -24   22.15    3.16
   3  -1  24   21.84    5.30
  -3   2 -24   70.58    3.85
   3  -2  24   73.85    3.95
  -3   3 -24   -0.33    2.45
   3  -3  24   -0.10    4.46
  -3   4 -24   13.62    2.67
   3  -4  24   11.92    4.63
  -3   5 -24   43.54    3.96
   3  -5  24   42.20    3.63
  -3   6 -24   -1.68    3.14
   3  -6  24   -0.38    3.34
  -3   7 -24   34.82    3.25
   3  -7  24   39.68    4.76
  -3   8 -24   -1.38    3.40
   3  -8  24    3.89    4.70
  -3   9 -24   31.56    3.14
   3  -9  24   18.40    2.80
  -3 -13 -23   28.08    3.09
   3  13  23   26.52    5.34
  -3 -12 -23   62.70    3.41
   3  12  23   85.74    6.73
  -3 -11 -23   20.70    2.44
   3  11  23   26.27    5.59
  -3 -10 -23    1.59    2.80
   3  10  23   -0.32    4.82
  -3  -9 -23   18.69    2.09
   3   9  23   19.02    4.71
  -3  -8 -23   47.18    2.97
   3   8  23   41.23    4.36
  -3  -7 -23    0.58    2.00
   3   7  23    1.24    2.60
  -3  -6 -23    6.10    1.89
   3   6  23   11.00    3.24
  -3  -5 -23   81.00    4.52
   3   5  23   80.12    4.11
  -3  -4 -23  182.99    5.62
   3   4  23  179.91    8.92
  -3  -3 -23   10.48    2.33
   3   3  23   10.72    4.07
  -3  -2 -23   43.09    2.86
   3   2  23   42.25    3.95
  -3  -1 -23    2.67    2.55
   3   1  23    7.39    4.26
  -3   0 -23   -1.01    2.43
   3   0  23    0.84    2.92
  -3   1 -23    3.39    2.15
   3  -1  23    3.60    3.98
  -3   2 -23   42.13    3.10
   3  -2  23   39.14    3.18
  -3   3 -23    9.11    2.06
   3  -3  23   13.92    3.95
  -3   4 -23  223.04    7.04
   3  -4  23  192.14    8.54
  -3   5 -23   75.76    3.79
   3  -5  23   72.92    5.55
  -3   6 -23    5.01    2.97
   3  -6  23    4.99    3.03
  -3   7 -23    1.88    2.78
   3  -7  23    2.66    3.06
  -3   8 -23   46.11    3.67
   3  -8  23   41.12    5.20
  -3   9 -23   25.04    3.28
   3  -9  23   19.90    3.18
  -3  10 -23   -0.81    3.96
   3 -10  23   -0.96    2.91
  -3  11 -23   17.59    5.87
   3 -11  23   15.84    4.37
  -3  12 -23   73.31    5.37
   3 -12  23   57.22    5.43
  -3 -15 -22    2.80    2.39
   3  15  22    4.37    5.08
  -3 -14 -22   27.37    3.28
   3  14  22   28.72    4.91
  -3 -13 -22    8.85    2.22
   3  13  22    8.27    5.00
  -3 -12 -22    1.71    2.69
  -3 -11 -22   60.92    3.37
   3  11  22   64.42    3.82
  -3 -10 -22   -1.20    1.83
  -3  -9 -22   14.30    2.48
   3   9  22   17.78    3.00
  -3  -8 -22   26.02    2.02
   3   8  22   24.73    4.41
  -3  -7 -22  142.79    4.94
   3   7  22  130.18    4.73
  -3  -6 -22   30.20    2.25
   3   6  22   27.86    4.52
  -3  -5 -22  132.92    4.98
   3   5  22  149.46    5.18
  -3  -4 -22   27.60    2.20
  -3  -3 -22   61.61    3.09
   3   3  22   62.36    3.61
  -3  -2 -22    1.49    1.81
   3   2  22    1.27    2.40
  -3  -1 -22  110.79    4.09
   3   1  22  109.81    4.32
  -3   0 -22   42.02    2.74
   3   0  22   40.26    3.39
  -3   1 -22  108.48    3.91
   3  -1  22  107.35    4.16
  -3   2 -22   -1.56    2.12
   3  -2  22    0.32    2.54
  -3   3 -22   65.63    3.31
   3  -3  22   63.73    3.99
  -3   4 -22   27.90    2.75
   3  -4  22   27.68    2.95
  -3   5 -22  137.18    4.84
   3  -5  22  132.00    6.53
  -3   6 -22   36.88    3.87
   3  -6  22   36.25    2.70
  -3   7 -22  144.05    5.17
   3  -7  22  126.20    5.07
  -3   8 -22   26.93    3.53
   3  -8  22   26.60    3.03
  -3   9 -22   12.90    2.78
   3  -9  22   15.75    2.88
  -3  10 -22   -2.57    3.95
   3 -10  22   -3.64    3.32
  -3  11 -22   60.10    3.69
   3 -11  22   60.95    3.79
  -3  12 -22    1.30    4.50
  -3  13 -22   13.28    4.82
  -3  14 -22   22.81    5.43
   3 -14  22   34.21    5.28
  -3 -16 -21    3.81    2.69
   3  16  21    3.30    4.39
  -3 -15 -21    6.31    2.18
  -3 -14 -21   29.98    2.92
   3  14  21   26.60    4.86
  -3 -13 -21    0.56    1.74
  -3 -12 -21   -0.03    1.96
   3  12  21    2.43    4.13
  -3 -11 -21   10.39    1.83
   3  11  21   12.32    3.68
  -3 -10 -21  286.30    7.39
   3  10  21  306.31   12.66
  -3  -9 -21   69.63    3.18
   3   9  21   64.20    4.46
  -3  -8 -21   35.60    2.10
   3   8  21   36.43    2.85
  -3  -7 -21    2.66    1.67
   3   7  21    2.59    3.39
  -3  -6 -21  411.13   10.20
   3   6  21  459.93   17.72
  -3  -5 -21   44.77    2.64
   3   5  21   47.01    2.90
  -3  -4 -21   18.42    1.91
   3   4  21   15.08    2.55
  -3  -3 -21   39.04    2.13
   3   3  21   41.34    3.85
  -3  -2 -21   35.38    2.39
   3   2  21   36.28    2.69
  -3  -1 -21    0.69    1.79
   3   1  21    7.87    3.14
  -3   0 -21   -1.83    1.49
   3   0  21    1.17    2.19
  -3   1 -21   -0.59    1.81
   3  -1  21    2.44    2.11
  -3   2 -21   28.03    2.15
   3  -2  21   30.80    2.32
  -3   3 -21   41.59    2.69
   3  -3  21   39.57    3.49
  -3   4 -21   13.26    2.37
   3  -4  21   14.55    1.81
  -3   5 -21   44.30    2.64
   3  -5  21   45.63    3.04
  -3   6 -21  395.83   11.35
   3  -6  21  456.35   13.22
  -3   7 -21    2.01    3.69
   3  -7  21   -0.28    2.87
  -3   8 -21   38.80    4.36
   3  -8  21   40.43    2.93
  -3   9 -21   76.10    3.56
   3  -9  21   71.43    3.55
  -3  10 -21  367.58   15.36
   3 -10  21  317.39   14.20
  -3  11 -21   13.36    3.95
   3 -11  21   11.67    2.57
  -3  12 -21   -1.98    3.90
   3 -12  21    1.79    2.17
  -3  13 -21    0.92    4.86
   3 -13  21    0.34    2.51
  -3  14 -21   27.52    4.71
   3 -14  21   22.67    2.76
  -3  15 -21    8.10    5.19
   3 -15  21   -0.40    3.90
  -3  16 -21    8.38    5.54
  -3 -17 -20    2.45    2.27
   3  17  20    8.24    4.33
  -3 -16 -20   29.19    2.15
   3  16  20   28.84    4.74
  -3 -15 -20   27.79    2.40
  -3 -14 -20    9.29    1.61
   3  14  20    7.66    3.58
  -3 -13 -20   50.52    2.57
  -3 -12 -20   29.93    2.02
   3  12  20   26.53    3.89
  -3 -11 -20    1.46    1.95
   3  11  20    2.25    3.51
  -3 -10 -20    7.21    1.41
   3  10  20    5.60    2.39
  -3  -9 -20   36.65    2.20
   3   9  20   39.29    4.01
  -3  -8 -20   16.69    1.97
   3   8  20   16.25    3.11
  -3  -7 -20   25.46    1.92
   3   7  20   24.17    3.34
  -3  -6 -20   28.39    1.99
   3   6  20   30.70    2.64
  -3  -5 -20    2.63    1.39
   3   5  20    3.08    2.44
  -3  -4 -20    3.60    1.47
   3   4  20    1.26    2.76
  -3  -3 -20   36.84    1.86
   3   3  20   29.00    2.60
  -3  -2 -20    4.54    1.34
   3   2  20    4.35    1.99
  -3  -1 -20   75.45    3.65
   3   1  20   86.50    3.47
  -3   0 -20   52.63    2.80
   3   0  20   58.62    2.84
  -3   1 -20   81.16    3.57
   3  -1  20   91.96    5.33
  -3   2 -20    0.04    1.84
   3  -2  20    1.96    2.68
  -3   3 -20   31.15    2.19
   3  -3  20   39.68    2.24
  -3   4 -20    3.85    1.72
   3  -4  20    2.23    1.57
  -3   5 -20   -0.79    2.56
   3  -5  20    0.09    1.80
  -3   6 -20   38.92    3.78
   3  -6  20   31.73    2.48
  -3   7 -20   26.30    3.32
   3  -7  20   24.60    2.25
  -3   8 -20   22.45    3.26
   3  -8  20   18.19    2.40
  -3   9 -20   43.67    4.50
   3  -9  20   38.32    2.54
  -3  10 -20    3.08    3.34
   3 -10  20    5.25    2.10
  -3  11 -20    3.12    3.09
   3 -11  20    3.31    2.82
  -3  12 -20   30.96    3.86
   3 -12  20   29.34    2.64
  -3  13 -20   53.76    4.31
   3 -13  20   57.05    3.09
  -3  14 -20    8.42    4.03
  -3  15 -20   22.77    4.69
   3 -15  20   27.51    4.88
  -3  16 -20   31.03    4.35
   3 -16  20   33.74    4.95
  -3  17 -20    4.80    5.11
  -3  18 -20   -2.52    5.22
   3 -18  20    0.19    3.10
  -3 -19 -19    3.23    1.94
  -3 -18 -19   12.56    2.44
   3  18  19   10.63    4.10
  -3 -17 -19   38.13    2.97
   3  17  19   33.35    4.01
  -3 -16 -19   51.76    2.53
   3  16  19   46.71    3.26
  -3 -15 -19   -0.62    1.69
  -3 -14 -19   24.36    2.02
  -3 -13 -19   31.58    2.07
   3  13  19   28.80    2.56
  -3 -12 -19    1.10    1.81
   3  12  19   -0.17    2.96
  -3 -11 -19   88.47    3.95
   3  11  19   84.86    4.84
  -3 -10 -19  103.88    3.41
   3  10  19  104.44    3.71
  -3  -9 -19   89.73    3.27
  -3  -8 -19   64.18    2.62
  -3  -7 -19   42.32    2.27
   3   7  19   45.00    4.12
  -3  -6 -19    9.49    1.45
   3   6  19    6.60    2.48
  -3  -5 -19    4.57    1.30
   3   5  19    3.77    2.52
  -3  -4 -19   47.13    2.52
   3   4  19   44.14    3.56
  -3  -3 -19  137.40    4.27
   3   3  19  136.79    6.68
  -3  -2 -19    0.65    1.03
   3   2  19    1.15    1.63
  -3  -1 -19    1.78    0.97
   3   1  19    2.80    1.69
  -3   0 -19   -1.43    1.08
   3   0  19    1.10    1.61
  -3   1 -19    2.40    1.14
   3  -1  19    4.02    1.32
  -3   2 -19    0.50    1.12
   3  -2  19    0.02    1.09
  -3   3 -19  104.35    5.20
   3  -3  19  145.57    7.25
  -3   4 -19   43.68    2.39
   3  -4  19   46.01    3.24
  -3   5 -19    5.04    1.57
   3  -5  19    2.94    2.13
   3  -6  19   12.02    1.92
  -3   7 -19   44.98    3.47
   3  -7  19   49.17    2.48
  -3   8 -19   54.59    3.94
   3  -8  19   67.90    3.04
  -3   9 -19   73.33    4.55
   3  -9  19   98.68    3.82
  -3  10 -19  106.67    5.55
   3 -10  19  103.24    3.53
  -3  11 -19   89.04    4.83
   3 -11  19   89.98    4.62
  -3  12 -19   -0.95    3.22
   3 -12  19    5.53    2.95
  -3  13 -19   29.86    3.90
   3 -13  19   29.04    2.56
  -3  14 -19   21.25    2.90
   3 -14  19   19.02    3.61
  -3  15 -19    2.92    3.53
  -3  16 -19   57.76    4.98
   3 -16  19   62.34    4.96
  -3  18 -19   16.95    5.11
   3 -18  19   13.81    4.78
  -3  19 -19    7.18    4.82
   3 -19  19    9.09    4.17
   3 -20  19   76.62    6.56
  -3 -20 -18    5.88    2.14
  -3 -19 -18   51.50    2.81
  -3 -18 -18  126.07    4.33
   3  18  18  122.72    4.29
  -3 -17 -18    1.05    1.66
  -3 -16 -18   12.45    1.73
   3  16  18   10.87    3.55
  -3 -15 -18    9.65    1.91
   3  15  18    6.19    2.91
  -3 -14 -18    8.45    1.65
   3  14  18   13.35    3.04
  -3 -13 -18   62.27    2.93
   3  13  18   63.40    3.21
  -3 -12 -18   56.57    2.66
  -3 -11 -18   67.01    2.45
   3  11  18   60.38    3.39
  -3 -10 -18    3.02    1.13
   3  10  18    1.85    2.44
  -3  -9 -18   34.32    1.87
   3   9  18   33.58    2.31
  -3  -8 -18   -0.16    1.12
   3   8  18    0.40    1.32
  -3  -7 -18   67.79    2.85
   3   7  18   67.27    3.41
  -3  -6 -18   49.50    2.24
   3   6  18   55.62    3.39
  -3  -5 -18  104.68    3.64
   3   5  18  106.48    4.95
  -3  -4 -18    2.35    1.08
   3   4  18    2.83    1.60
  -3  -3 -18   62.93    2.59
  -3  -2 -18  141.12    4.42
   3   2  18  142.28    6.06
  -3  -1 -18   61.47    2.62
   3   1  18   63.99    3.88
  -3   0 -18   33.24    1.88
   3   0  18   37.51    1.95
  -3   1 -18   57.88    2.49
   3  -1  18   68.31    2.94
  -3   2 -18  132.51    6.03
   3  -2  18  140.47    4.63
   3  -3  18   67.12    4.25
  -3   4 -18    3.85    2.00
   3  -4  18    2.31    1.96
  -3   5 -18  102.64    3.80
   3  -5  18   93.29    3.65
  -3   6 -18   51.88    3.34
   3  -6  18   49.05    2.31
  -3   7 -18   56.33    4.13
   3  -7  18   69.31    2.76
  -3   8 -18    3.35    2.32
   3  -8  18   -1.61    1.96
  -3   9 -18   42.94    3.46
   3  -9  18   36.76    3.12
  -3  10 -18    3.47    2.41
   3 -10  18    4.15    1.72
  -3  11 -18   81.87    5.01
   3 -11  18   76.03    3.11
  -3  12 -18   61.15    4.16
   3 -12  18   59.19    2.84
  -3  13 -18   72.07    4.84
   3 -13  18   69.34    4.26
  -3  14 -18   12.09    3.05
   3 -14  18   10.64    3.18
  -3  15 -18    9.48    3.07
   3 -15  18   12.62    3.23
  -3  16 -18   18.29    3.49
  -3  17 -18    3.98    2.48
   3 -17  18    6.98    3.55
  -3  18 -18  164.51    8.05
  -3  19 -18   59.43    5.02
   3 -19  18   53.10    5.51
  -3  20 -18    0.86    4.70
   3 -20  18    5.54    4.46
   3 -21  18   -0.51    4.63
  -3 -21 -17   34.16    2.49
   3  21  17   30.99    3.14
  -3 -20 -17   23.44    2.30
  -3 -19 -17   16.53    1.87
   3  19  17   11.34    3.70
  -3 -18 -17   51.56    2.85
  -3 -17 -17   73.85    2.67
   3  17  17   76.36    4.93
  -3 -16 -17    9.58    1.79
   3  16  17   10.17    3.06
  -3 -15 -17   32.15    2.27
  -3 -14 -17   10.32    1.42
  -3 -13 -17  108.98    3.46
   3  13  17  115.08    6.90
  -3 -12 -17   47.65    2.35
   3  12  17   43.70    3.29
  -3 -11 -17    8.68    1.50
   3  11  17    6.86    2.37
  -3 -10 -17    9.79    1.04
  -3  -9 -17   77.87    2.79
  -3  -8 -17  314.56    8.06
   3   8  17  330.91   12.80
  -3  -7 -17   35.65    1.84
   3   7  17   34.78    2.79
  -3  -6 -17  165.94    4.71
   3   6  17  165.66    6.92
  -3  -5 -17   11.38    1.05
   3   5  17    9.49    1.12
  -3  -4 -17  131.21    4.10
   3   4  17  126.05    6.24
  -3  -3 -17   48.16    1.97
   3   3  17   43.64    2.96
  -3  -2 -17    8.99    1.10
   3   2  17    8.39    1.98
  -3  -1 -17  163.31    7.39
   3   1  17  169.27    5.02
  -3   0 -17   -0.40    0.86
   3   0  17    0.20    1.05
   3  -1  17  177.21    6.91
  -3   2 -17    7.17    1.72
   3  -2  17    9.95    1.39
  -3   3 -17   43.80    2.88
   3  -3  17   45.50    3.11
  -3   4 -17  133.52    4.56
   3  -4  17  129.24    4.19
  -3   5 -17   10.85    2.13
   3  -5  17   10.84    1.44
  -3   6 -17  179.12    8.76
   3  -6  17  164.75    7.36
  -3   7 -17   35.61    1.99
   3  -7  17   39.22    2.13
  -3   8 -17  309.85   11.85
   3  -8  17  324.12    9.08
  -3   9 -17   72.67    3.85
   3  -9  17   72.59    3.04
  -3  10 -17    9.63    2.34
   3 -10  17   11.28    1.60
  -3  11 -17    8.82    1.74
   3 -11  17    8.20    1.55
  -3  12 -17   39.02    2.16
   3 -12  17   49.18    2.62
  -3  13 -17  113.11    5.45
   3 -13  17  111.26    4.29
  -3  14 -17   11.90    2.49
   3 -14  17    9.41    1.74
  -3  15 -17   24.56    3.17
   3 -15  17   35.66    3.19
  -3  16 -17    9.49    3.08
   3 -16  17    8.79    2.82
  -3  17 -17   73.34    4.64
   3 -17  17   73.82    3.67
  -3  18 -17   63.13    3.48
   3 -18  17   63.86    4.59
  -3  19 -17   17.85    4.02
   3 -19  17   16.97    3.71
   3 -20  17   28.62    4.38
   3 -21  17   38.67    4.02
  -3  22 -17   38.44    5.93
   3 -22  17   28.79    4.66
  -3  23 -17   13.04    4.56
   3 -23  17   14.86    4.32
  -3 -22 -16    1.70    2.66
   3  22  16    3.10    2.97
  -3 -21 -16   94.98    3.76
  -3 -20 -16    6.27    1.83
   3  20  16    6.74    3.31
  -3 -19 -16   16.87    2.30
   3  19  16   16.59    3.52
  -3 -18 -16   16.20    1.51
  -3 -17 -16   56.98    2.77
   3  17  16   55.68    4.32
  -3 -16 -16    0.23    2.23
   3  16  16   -2.14    2.65
  -3 -15 -16    6.59    1.20
   3  15  16    5.17    2.62
  -3 -14 -16    1.54    0.92
   3  14  16   -1.67    2.37
  -3 -13 -16    4.78    1.15
   3  13  16    3.84    1.64
  -3 -12 -16  171.97    4.81
   3  12  16  165.76    5.04
  -3 -11 -16    6.27    1.33
  -3 -10 -16   -0.99    0.98
   3  10  16    1.09    1.93
  -3  -9 -16   63.33    2.28
  -3  -8 -16   65.99    3.85
  -3  -7 -16    0.83    1.53
   3   7  16   -0.09    2.05
  -3  -6 -16    5.27    0.96
   3   6  16    6.14    1.08
  -3  -5 -16  115.70    3.38
   3   5  16  127.14    4.07
  -3  -4 -16    3.92    0.78
   3   4  16    3.39    0.92
  -3  -3 -16   21.97    1.32
  -3  -2 -16    1.24    0.92
   3   2  16    3.32    1.82
  -3  -1 -16  142.01    4.56
   3   1  16  142.56    4.42
  -3   0 -16   24.78    1.51
   3   0  16   22.64    1.52
  -3   1 -16  140.81    6.99
   3  -1  16  139.92    6.54
  -3   2 -16    1.14    0.99
   3  -2  16    1.85    1.10
  -3   3 -16   17.68    2.12
   3  -3  16   21.99    2.47
  -3   4 -16    2.33    1.60
   3  -4  16    5.60    1.25
  -3   5 -16  142.22    5.88
   3  -5  16  127.88    4.09
  -3   6 -16    5.40    1.65
   3  -6  16    6.57    1.23
  -3   7 -16   -0.81    1.18
   3  -7  16    1.77    0.79
  -3   8 -16   74.18    4.11
   3  -8  16   78.47    5.02
  -3   9 -16   59.35    3.83
   3  -9  16   63.42    3.27
  -3  10 -16   -1.94    1.79
   3 -10  16    0.45    1.25
  -3  11 -16    6.25    1.25
   3 -11  16    4.43    1.28
  -3  12 -16  196.48    7.97
   3 -12  16  174.25    5.40
  -3  13 -16    8.06    2.19
   3 -13  16    5.39    1.41
  -3  14 -16    2.49    1.24
   3 -14  16    1.53    1.46
  -3  15 -16    5.34    1.56
   3 -15  16    5.99    1.59
  -3  16 -16    1.24    2.59
   3 -16  16    0.49    1.85
  -3  17 -16   56.63    2.75
   3 -17  16   60.75    4.30
  -3  18 -16   18.34    2.85
   3 -18  16   17.19    2.28
  -3  19 -16   17.98    2.41
   3 -19  16   22.74    2.80
  -3  20 -16    5.76    2.32
   3 -20  16    8.58    3.47
  -3  21 -16  107.84    4.45
   3 -21  16  106.58    6.65
  -3  22 -16    2.69    3.38
   3 -22  16    1.09    1.57
  -3  23 -16    1.05    3.92
   3 -23  16   -0.51    4.39
  -3  24 -16   -0.04    3.40
   3 -24  16    2.30    5.63
  -3 -22 -15    6.35    1.75
  -3 -21 -15   28.92    2.29
   3  21  15   26.10    2.76
  -3 -20 -15    8.76    1.66
   3  20  15    4.72    3.30
  -3 -19 -15    3.56    1.30
   3  19  15    4.64    2.80
  -3 -18 -15   46.53    2.45
   3  18  15   46.75    2.48
  -3 -17 -15   95.98    3.48
  -3 -16 -15   17.11    1.49
  -3 -15 -15  200.98    5.85
   3  15  15  195.59    8.09
  -3 -14 -15    3.48    1.09
   3  14  15    3.91    1.56
  -3 -13 -15    8.75    1.39
   3  13  15    9.00    2.22
  -3 -12 -15    9.88    1.31
   3  12  15    8.99    2.07
  -3 -11 -15   36.97    1.73
   3  11  15   33.16    1.88
  -3 -10 -15    0.54    1.11
   3  10  15    2.32    1.92
  -3  -9 -15  198.65    7.56
   3   9  15  206.73    5.95
  -3  -8 -15  210.29    6.39
   3   8  15  217.61    6.69
  -3  -7 -15   41.94    1.90
   3   7  15   42.68    2.04
  -3  -6 -15   27.29    1.43
   3   6  15   25.30    2.33
  -3  -5 -15  128.98    3.94
   3   5  15  124.16    5.54
  -3  -4 -15  197.60    5.46
   3   4  15  186.54    8.13
  -3  -3 -15   10.83    1.10
   3   3  15    7.89    1.73
  -3  -2 -15    5.83    1.54
   3   2  15    5.22    1.19
  -3  -1 -15  360.78   10.33
  -3   0 -15    0.27    1.41
   3   0  15    0.14    1.49
  -3   1 -15  334.93   16.11
   3  -1  15  343.97    9.44
  -3   2 -15    6.33    0.91
   3  -2  15    5.73    1.14
  -3   3 -15   11.93    1.73
   3  -3  15   11.64    1.41
  -3   4 -15  188.07    9.82
   3  -4  15  197.00    6.02
  -3   5 -15  116.46    3.75
   3  -5  15  120.66    3.88
  -3   6 -15   33.42    2.81
   3  -6  15   25.46    1.36
  -3   7 -15   35.93    2.40
   3  -7  15   36.39    1.90
  -3   8 -15  212.82    5.88
   3  -8  15  210.13    6.27
  -3   9 -15  199.84    7.72
   3  -9  15  220.08    9.30
  -3  10 -15    1.48    1.42
   3 -10  15   -0.06    1.09
  -3  11 -15   37.18    2.55
   3 -11  15   35.80    1.80
  -3  12 -15    9.54    2.07
   3 -12  15   11.01    1.34
  -3  13 -15   10.66    1.56
   3 -13  15   10.96    1.21
  -3  14 -15    7.09    1.94
   3 -14  15    7.12    1.38
  -3  15 -15  241.09    9.49
   3 -15  15  216.54    6.41
  -3  16 -15   21.71    1.72
   3 -16  15   21.35    2.77
  -3  17 -15   89.04    4.86
   3 -17  15  112.05    5.65
  -3  18 -15   47.35    2.66
   3 -18  15   53.69    3.91
  -3  19 -15    2.50    1.93
   3 -19  15    7.46    2.93
  -3  20 -15    8.72    2.12
   3 -20  15    9.92    3.12
  -3  21 -15   25.18    2.54
   3 -21  15   24.41    3.51
  -3  22 -15    5.73    2.27
   3 -22  15    1.72    3.35
  -3  23 -15    0.96    2.34
   3 -23  15    0.69    2.06
  -3  24 -15    2.83    3.13
   3 -24  15    3.08    4.07
  -3  25 -15    0.51    1.00
   3 -25  15   -0.96    2.19
  -3  26 -15    1.17    1.65
  -3 -23 -14   78.74    3.54
   3  23  14   77.19    3.75
  -3 -22 -14    2.76    2.95
  -3 -21 -14    8.76    1.65
  -3 -20 -14  165.91    4.94
   3  20  14  161.64    7.85
  -3 -19 -14   -1.25    1.61
   3  19  14    2.01    2.65
  -3 -18 -14   32.84    1.79
  -3 -17 -14    1.98    1.16
   3  17  14    4.15    1.64
  -3 -16 -14  113.31    3.44
   3  16  14  109.45    3.88
  -3 -15 -14   83.84    2.89
   3  15  14   76.79    4.08
  -3 -14 -14  105.15    3.69
   3  14  14  105.93    4.90
  -3 -13 -14   29.14    1.67
  -3 -12 -14  287.62    7.55
   3  12  14  279.18   10.23
  -3 -11 -14  121.94    3.99
   3  11  14  112.65    5.12
  -3 -10 -14   16.72    1.17
   3  10  14   18.82    1.48
  -3  -9 -14    5.79    0.95
   3   9  14    4.97    1.87
  -3  -8 -14    8.57    0.94
   3   8  14    8.30    1.43
  -3  -7 -14   13.78    1.24
  -3  -6 -14  226.84    6.31
   3   6  14  229.56    6.49
  -3  -5 -14   26.18    1.34
  -3  -4 -14  178.29    4.71
   3   4  14  195.71    5.89
  -3  -3 -14   35.72    1.85
   3   3  14   42.32    2.76
  -3  -2 -14  328.04   12.43
   3   2  14  384.44   16.25
  -3  -1 -14  134.86    5.64
   3   1  14  138.98    6.72
  -3   0 -14  571.51   15.00
   3   0  14  593.59   14.70
  -3   1 -14  136.43    4.52
   3  -1  14  129.14    5.35
  -3   2 -14  291.20   12.16
   3  -2  14  336.65    8.88
  -3   3 -14   36.78    2.03
   3  -3  14   43.15    1.63
  -3   4 -14  184.79    8.20
   3  -4  14  193.95    7.88
  -3   5 -14   36.33    2.41
   3  -5  14   29.08    1.57
  -3   6 -14  236.81    8.40
   3  -6  14  246.86    7.13
  -3   7 -14   16.44    1.12
   3  -7  14   14.62    1.27
  -3   8 -14    6.18    1.59
   3  -8  14    7.27    0.97
  -3   9 -14    5.75    1.17
   3  -9  14    6.88    0.99
  -3  10 -14   21.58    1.84
   3 -10  14   16.78    2.02
  -3  11 -14  112.05    4.62
   3 -11  14  115.37    3.35
  -3  12 -14  270.14    9.33
   3 -12  14  269.84    7.13
  -3  13 -14   26.43    1.42
   3 -13  14   29.73    2.12
  -3  14 -14  110.27    3.51
   3 -14  14  104.28    3.22
  -3  15 -14   88.89    4.40
   3 -15  14   85.91    2.95
  -3  16 -14  114.92    3.56
   3 -16  14  145.25    6.19
  -3  17 -14    2.96    1.51
   3 -17  14    3.80    1.57
  -3  18 -14   35.71    2.09
   3 -18  14   35.46    3.18
  -3  19 -14    1.19    1.64
   3 -19  14   -0.39    2.24
  -3  20 -14  168.94    5.29
   3 -20  14  147.07    7.37
  -3  21 -14    7.75    2.13
   3 -21  14    9.44    3.17
  -3  22 -14    2.46    2.83
   3 -22  14    9.47    3.24
  -3  23 -14  101.03    3.84
   3 -23  14   93.90    3.80
  -3  24 -14    8.20    2.85
   3 -24  14    8.25    4.02
  -3  25 -14    1.26    2.60
   3 -25  14    2.81    2.75
  -3  26 -14   -0.89    2.87
   3 -26  14   -2.00    5.50
  -3  27 -14   45.85    3.49
   3 -27  14   57.29    4.48
  -3 -24 -13    2.17    1.63
  -3 -23 -13   18.78    1.88
   3  23  13   17.31    3.55
  -3 -22 -13   45.45    2.64
   3  22  13   42.37    2.76
  -3 -21 -13    2.49    1.80
   3  21  13    5.43    3.04
  -3 -20 -13   22.60    1.85
  -3 -19 -13   76.71    2.80
   3  19  13   78.97    5.37
  -3 -18 -13    1.69    1.45
   3  18  13    2.08    1.72
  -3 -17 -13    3.00    1.22
  -3 -16 -13    3.11    1.05
  -3 -15 -13  275.96    7.37
   3  15  13  276.24   10.34
  -3 -14 -13    1.95    0.96
   3  14  13    3.43    1.86
  -3 -13 -13  124.60    3.83
   3  13  13  126.77    5.16
  -3 -12 -13    8.09    0.98
  -3 -11 -13  458.53   11.38
  -3 -10 -13  774.12   18.66
   3  10  13  771.28   26.89
  -3  -9 -13  144.84    5.43
   3   9  13  147.25    4.44
  -3  -8 -13    5.91    0.86
   3   8  13    7.88    1.57
  -3  -7 -13   91.32    4.06
   3   7  13   92.18    3.25
  -3  -6 -13  718.04   17.55
  -3  -5 -13   10.06    1.20
   3   5  13    7.06    1.63
  -3  -4 -13    2.47    0.75
   3   4  13    2.33    0.83
  -3  -3 -13  192.29    5.65
   3   3  13  188.37    8.02
  -3  -2 -13  230.94    8.56
   3   2  13  255.39    6.85
  -3  -1 -13  300.82   12.22
   3   1  13  294.35   10.90
  -3   0 -13    0.80    1.23
   3   0  13   -1.06    1.30
  -3   1 -13  347.70   15.03
   3  -1  13  317.50    8.58
  -3   2 -13  339.18   14.00
   3  -2  13  258.10    6.71
  -3   3 -13  160.63    6.27
   3  -3  13  196.25    5.53
  -3   4 -13    2.72    0.91
   3  -4  13    2.62    0.91
  -3   5 -13   10.18    1.39
   3  -5  13    7.09    1.41
   3  -6  13  748.89   28.07
   3  -7  13   92.65    3.58
  -3   8 -13    4.47    1.49
   3  -8  13    7.60    0.93
  -3   9 -13  139.40    5.40
   3  -9  13  146.65    4.29
  -3  10 -13  751.51   17.81
   3 -10  13  745.66   18.05
  -3  11 -13  498.82   16.96
   3 -11  13  462.59   11.42
  -3  12 -13    9.33    1.17
   3 -12  13   10.39    1.04
  -3  13 -13  148.75    4.09
   3 -13  13  124.58    4.04
  -3  14 -13    3.03    0.95
   3 -14  13    3.38    1.71
  -3  15 -13  326.18    8.31
   3 -15  13  308.48    8.14
  -3  16 -13    4.03    1.40
   3 -16  13    4.55    1.90
  -3  17 -13    2.28    1.31
   3 -17  13    3.05    1.95
  -3  18 -13    0.69    1.39
   3 -18  13    0.55    2.21
  -3  19 -13   67.24    3.94
   3 -19  13   57.04    4.68
  -3  20 -13   19.16    1.98
   3 -20  13   18.67    2.55
  -3  21 -13    2.17    2.17
   3 -21  13    2.12    2.52
  -3  22 -13   47.47    2.63
   3 -22  13   46.05    2.73
  -3  23 -13   18.84    2.04
   3 -23  13   21.45    2.82
  -3  24 -13    3.48    2.37
   3 -24  13    4.88    3.42
  -3  25 -13   22.85    2.49
   3 -25  13   21.53    3.03
  -3  26 -13    6.41    2.30
   3 -26  13    7.94    2.58
  -3  27 -13    8.45    2.03
   3 -27  13    1.35    3.09
  -3  28 -13   17.58    2.95
   3 -28  13   13.30    2.95
  -3 -25 -12   17.16    2.45
   3  25  12   21.27    4.20
  -3 -23 -12   30.23    2.66
  -3 -22 -12    1.14    1.66
   3  22  12   -1.26    2.67
  -3 -21 -12   82.16    2.94
  -3 -20 -12   86.85    4.26
   3  20  12   99.78    5.26
  -3 -19 -12   23.45    1.61
  -3 -18 -12   -0.38    0.97
   3  18  12   -0.32    2.21
  -3 -17 -12  221.31    6.72
   3  17  12  246.64   11.07
  -3 -16 -12    2.19    1.58
   3  16  12    2.25    1.34
  -3 -15 -12  107.93    3.22
   3  15  12  129.19    6.64
  -3 -14 -12    7.81    1.09
   3  14  12    6.10    1.87
  -3 -13 -12  399.73    9.78
   3  13  12  445.50   17.05
  -3 -12 -12    5.66    0.83
   3  12  12    6.24    1.66
  -3 -11 -12   24.98    1.43
  -3 -10 -12  103.43    3.17
   3  10  12   95.69    2.98
  -3  -9 -12  237.67    6.49
   3   9  12  240.54    9.05
  -3  -8 -12   52.77    2.77
  -3  -7 -12   16.25    1.02
   3   7  12   16.04    1.89
  -3  -6 -12   30.79    2.33
   3   6  12   35.55    1.64
  -3  -5 -12  664.17   17.25
  -3  -4 -12  243.77    6.51
   3   4  12  252.04    8.94
  -3  -3 -12  288.40    8.23
   3   3  12  297.52   12.55
  -3  -2 -12    2.40    0.78
   3   2  12    1.81    0.72
  -3  -1 -12  573.29   15.08
   3   1  12  548.58   19.61
  -3   0 -12  125.72    4.02
   3   0  12  133.36    5.61
  -3   1 -12  523.59   24.04
   3  -1  12  554.66   13.89
  -3   2 -12    2.09    0.81
   3  -2  12    1.11    0.57
  -3   3 -12  330.08    8.85
   3  -3  12  307.40   11.65
  -3   4 -12  247.11   10.06
   3  -4  12  262.71    7.26
  -3   5 -12  605.61   19.77
   3  -5  12  659.52   16.11
  -3   6 -12   30.19    1.73
   3  -6  12   30.89    1.24
  -3   7 -12   18.34    1.60
   3  -7  12   14.90    0.98
  -3   8 -12   52.08    2.59
   3  -8  12   54.55    2.01
  -3   9 -12  204.67    7.80
   3  -9  12  235.43    6.52
  -3  10 -12   88.94    3.35
   3 -10  12  115.48    3.91
  -3  11 -12   24.09    1.26
   3 -11  12   24.49    1.37
  -3  12 -12    7.47    1.02
   3 -12  12    6.17    1.06
  -3  13 -12  422.85   10.75
   3 -13  12  462.52   12.39
  -3  14 -12    8.38    1.12
   3 -14  12    7.69    1.13
  -3  15 -12  109.51    3.44
   3 -15  12  122.62    4.44
  -3  16 -12    1.24    0.84
   3 -16  12   -0.01    1.26
  -3  17 -12  222.95    6.10
   3 -17  12  245.76    9.06
  -3  18 -12    0.19    1.24
   3 -18  12   -0.12    1.85
  -3  19 -12   24.00    1.74
   3 -19  12   22.86    2.45
  -3  20 -12   95.20    3.42
   3 -20  12   88.81    5.36
  -3  21 -12   96.57    5.24
   3 -21  12   83.37    4.83
  -3  22 -12    0.52    1.42
   3 -22  12    1.31    1.63
  -3  23 -12   34.53    2.20
   3 -23  12   34.07    3.88
  -3  24 -12   -0.50    1.65
   3 -24  12    1.12    1.88
  -3  25 -12   26.53    3.68
   3 -25  12   42.99    4.48
  -3  26 -12    2.28    2.85
   3 -26  12   -0.84    4.32
  -3  27 -12   15.68    3.33
   3 -27  12    9.40    3.56
  -3  28 -12   13.99    3.55
   3 -28  12   16.27    5.92
  -3  29 -12   70.33    5.61
  -3 -26 -11    4.14    1.87
   3  26  11    3.97    3.99
  -3 -25 -11   11.48    2.52
   3  25  11   10.37    3.39
  -3 -23 -11    4.78    1.64
  -3 -21 -11    7.11    1.62
   3  21  11    6.03    2.49
  -3 -20 -11   56.91    2.43
  -3 -19 -11   18.38    1.78
   3  19  11   18.23    2.49
  -3 -18 -11   50.48    2.06
  -3 -17 -11  293.59    8.20
   3  17  11  296.60   10.51
  -3 -16 -11   72.02    2.60
  -3 -15 -11  180.32    5.21
  -3 -14 -11    2.05    0.87
   3  14  11    1.62    1.72
  -3 -13 -11  323.83    8.30
  -3 -12 -11   10.92    1.05
   3  12  11   10.59    1.84
  -3 -11 -11   15.76    0.99
   3  11  11   14.02    1.32
  -3 -10 -11    2.96    0.93
  -3  -9 -11   88.71    2.98
   3   9  11   83.40    3.11
  -3  -8 -11   17.08    1.19
   3   8  11   17.75    1.64
  -3  -7 -11    0.20    0.63
   3   7  11    1.55    1.00
  -3  -6 -11   81.43    2.55
   3   6  11   87.92    4.61
  -3  -5 -11  583.88   14.16
   3   5  11  607.08   22.11
  -3  -4 -11    1.08    1.10
   3   4  11    0.82    0.93
  -3  -3 -11  572.51   14.36
   3   3  11  586.00   14.30
  -3  -2 -11    1.25    0.68
   3   2  11    0.46    1.20
  -3  -1 -11  662.18   22.48
   3   1  11  676.55   16.78
  -3   0 -11    1.30    0.78
   3   0  11    1.50    0.68
   3  -1  11  641.87   15.66
  -3   2 -11    0.72    0.76
   3  -2  11    1.18    0.53
  -3   3 -11  591.05   16.62
   3  -3  11  597.88   15.04
  -3   4 -11    0.20    0.74
   3  -4  11    2.70    0.58
  -3   5 -11  661.69   16.07
   3  -5  11  627.00   15.60
  -3   6 -11  108.71    4.58
   3  -6  11   82.73    2.70
  -3   7 -11    0.26    0.76
   3  -7  11    2.08    0.55
  -3   8 -11   18.85    1.05
   3  -8  11   19.00    1.09
  -3   9 -11   88.57    3.05
   3  -9  11   85.28    2.99
  -3  10 -11    3.73    0.97
   3 -10  11    4.54    1.31
  -3  11 -11   15.51    1.03
   3 -11  11   15.71    1.01
  -3  12 -11   12.57    1.05
   3 -12  11   14.46    1.10
  -3  13 -11  340.02   11.99
   3 -13  11  408.67   14.93
  -3  14 -11    2.44    1.00
   3 -14  11    2.67    0.99
  -3  15 -11  194.74    5.22
   3 -15  11  212.30    5.90
  -3  16 -11   85.92    2.70
   3 -16  11   86.66    2.94
  -3  17 -11  310.95    8.10
   3 -17  11  320.42    8.78
  -3  18 -11   51.65    2.13
   3 -18  11   49.82    2.11
  -3  19 -11   21.92    1.63
   3 -19  11   18.29    1.65
  -3  20 -11   67.50    2.66
   3 -20  11   71.15    4.09
  -3  21 -11    7.96    1.43
   3 -21  11    8.97    1.74
  -3  22 -11    9.91    1.41
   3 -22  11   13.64    1.91
  -3  23 -11    5.64    1.61
   3 -23  11    8.51    2.70
  -3  24 -11   47.44    2.71
   3 -24  11   48.21    2.84
  -3  25 -11   14.12    2.46
   3 -25  11   18.55    2.71
  -3  26 -11    5.48    1.97
   3 -26  11    6.41    2.54
  -3  27 -11    2.92    2.33
   3 -27  11    1.65    2.34
  -3  28 -11    0.19    2.62
   3 -28  11   -0.22    2.46
  -3  29 -11   54.73    3.51
   3 -29  11   70.09    3.83
  -3  30 -11    0.25    6.08
   3 -30  11    4.40    5.94
  -3 -26 -10    6.19    3.60
   3  26  10    3.29    3.31
  -3 -25 -10   44.02    2.71
   3  25  10   42.41    2.81
  -3 -24 -10   36.41    2.23
   3  24  10   40.39    4.09
  -3 -23 -10    0.86    1.81
   3  23  10    0.21    2.06
  -3 -22 -10  111.58    4.94
   3  22  10  113.04    4.24
   3  21  10   55.14    2.53
  -3 -20 -10  168.51    5.66
  -3 -18 -10  153.92    6.36
   3  18  10  173.70    8.57
  -3 -17 -10    1.26    0.80
  -3 -16 -10   51.93    2.04
   3  16  10   57.63    3.35
  -3 -15 -10   15.13    1.69
   3  15  10   16.67    1.97
  -3 -14 -10  262.89    7.51
   3  14  10  247.87    9.39
  -3 -13 -10  102.81    3.27
   3  13  10  109.91    5.49
  -3 -12 -10   10.15    1.14
   3  12  10    9.98    1.54
  -3 -11 -10    4.28    0.90
   3  11  10    6.69    1.71
  -3 -10 -10   43.44    2.19
   3  10  10   45.81    1.86
  -3  -9 -10    0.35    0.68
   3   9  10    0.67    1.37
  -3  -8 -10   28.95    1.44
   3   8  10   23.08    1.94
  -3  -7 -10   98.25    3.14
   3   7  10  107.21    4.95
  -3  -6 -10  190.20    5.48
   3   6  10  204.04    8.40
  -3  -5 -10  114.09    3.72
  -3  -4 -10   58.40    1.83
   3   4  10   68.55    3.39
  -3  -3 -10    3.94    0.83
   3   3  10    3.66    0.62
  -3  -2 -10  513.84   12.93
   3   2  10  503.69   18.21
  -3  -1 -10    3.67    1.10
   3   1  10    2.31    0.88
  -3   0 -10  220.87   10.79
   3   0  10  246.20    9.77
  -3   1 -10    2.64    0.58
   3  -1  10    2.55    1.08
  -3   2 -10  471.25   16.30
   3  -2  10  527.28   17.95
  -3   3 -10    2.95    1.02
   3  -3  10    4.12    0.76
  -3   4 -10   55.46    1.83
   3  -4  10   67.54    2.18
  -3   5 -10  105.55    3.65
   3  -5  10  121.25    3.44
  -3   6 -10  177.73    7.38
   3  -6  10  215.56    6.26
  -3   7 -10  101.15    2.98
   3  -7  10  107.06    3.57
  -3   8 -10   31.36    1.31
   3  -8  10   27.58    1.34
  -3   9 -10    0.33    0.58
   3  -9  10    0.80    0.66
  -3  10 -10   47.70    1.73
   3 -10  10   52.81    2.04
  -3  11 -10    6.88    0.77
   3 -11  10    7.02    0.81
  -3  12 -10    9.75    1.14
   3 -12  10   10.76    0.88
  -3  13 -10  107.23    3.36
  -3  14 -10  274.37    9.94
   3 -14  10  264.84    7.82
  -3  15 -10   16.71    1.19
   3 -15  10   17.02    1.25
  -3  16 -10   55.00    2.12
   3 -16  10   65.93    3.33
  -3  17 -10    1.83    0.91
   3 -17  10    1.77    1.17
  -3  18 -10  158.14    4.62
   3 -18  10  166.33    6.91
  -3  19 -10   86.55    2.83
   3 -19  10   59.05    3.13
  -3  20 -10  184.08    5.25
   3 -20  10  177.86    4.98
  -3  21 -10   63.36    2.58
   3 -21  10   49.39    2.76
  -3  22 -10  116.47    5.16
   3 -22  10  124.80    5.36
  -3  23 -10    0.60    1.73
   3 -23  10    1.87    1.77
  -3  24 -10   41.70    2.20
   3 -24  10   50.15    2.43
  -3  25 -10   45.73    3.62
   3 -25  10   42.64    3.82
  -3  26 -10    5.82    1.95
   3 -26  10    7.85    3.54
  -3  27 -10   21.74    2.72
   3 -27  10   20.39    3.91
  -3  28 -10    0.20    2.98
   3 -28  10    4.00    2.40
  -3  29 -10   53.86    2.75
   3 -29  10   58.59    2.97
  -3  30 -10    1.57    5.02
   3 -30  10    3.46    3.70
  -3 -27  -9   63.77    2.67
   3  27   9   62.18    5.01
  -3 -26  -9    6.46    2.12
   3  26   9    7.97    3.40
  -3 -25  -9   22.68    1.89
   3  25   9   26.68    3.66
  -3 -24  -9   45.06    3.13
   3  24   9   44.36    4.19
   3  23   9  161.98    5.17
  -3 -22  -9    8.69    2.29
   3  22   9    9.17    1.89
  -3 -21  -9   12.04    2.33
   3  21   9   11.26    2.38
  -3 -20  -9    4.15    1.30
   3  20   9    2.13    2.20
  -3 -18  -9    5.21    0.91
  -3 -16  -9   25.83    1.45
  -3 -15  -9  163.18    4.60
   3  15   9   -5.86    1.92
  -3 -14  -9   47.30    1.89
   3  14   9   56.45    3.47
  -3 -13  -9   19.61    1.42
  -3 -12  -9    2.95    0.69
  -3 -11  -9  222.71    6.02
   3  11   9  237.03    6.78
  -3 -10  -9    0.66    0.61
   3  10   9    0.32    1.36
  -3  -9  -9  118.15    5.48
  -3  -8  -9   11.68    0.90
  -3  -7  -9  143.63    4.26
   3   7   9  145.11    6.79
  -3  -6  -9  113.53    3.57
   3   6   9  101.35    4.53
  -3  -5  -9  288.38    9.81
   3   5   9  298.17   10.99
  -3  -4  -9   29.01    1.30
  -3  -3  -9  416.01   14.36
   3   3   9  446.36   10.99
  -3  -2  -9   54.62    1.92
   3   2   9   55.21    2.12
  -3  -1  -9  441.39   11.00
   3   1   9  442.25   14.90
  -3   0  -9    0.54    0.62
   3   0   9    1.04    0.91
  -3   1  -9  431.40   11.74
   3  -1   9  425.45   10.99
  -3   2  -9   57.64    2.07
   3  -2   9   51.81    1.75
  -3   3  -9  422.78   10.38
   3  -3   9  440.45   11.26
  -3   4  -9   21.36    1.43
   3  -4   9   32.43    1.37
  -3   5  -9  307.63   11.31
   3  -5   9  300.56    8.15
  -3   6  -9  103.91    3.51
   3  -6   9  124.34    3.83
  -3   7  -9  137.92    3.84
   3  -7   9  162.13    4.80
  -3   8  -9   16.20    0.87
   3  -8   9   15.98    0.82
  -3   9  -9  111.17    3.45
   3  -9   9  109.94    3.36
  -3  10  -9    1.53    0.51
   3 -10   9    0.99    0.58
  -3  11  -9  243.49    6.02
   3 -11   9  237.69    6.02
  -3  12  -9    2.96    0.60
   3 -12   9    3.55    0.62
  -3  13  -9   23.31    1.20
   3 -13   9   19.79    1.12
  -3  14  -9   55.80    1.89
   3 -14   9   60.75    3.04
  -3  15  -9  178.26    4.88
   3 -15   9  179.67    5.35
  -3  16  -9   26.98    1.33
   3 -16   9   26.74    1.38
  -3  17  -9  231.10    9.54
   3 -17   9  226.36    8.25
  -3  18  -9    5.92    0.95
   3 -18   9    6.16    0.99
  -3  19  -9    9.66    1.17
   3 -19   9   10.72    1.13
  -3  20  -9    2.78    1.03
   3 -20   9    2.30    1.84
  -3  21  -9    8.89    1.48
   3 -21   9   12.55    1.48
  -3  22  -9    9.40    1.35
   3 -22   9    7.42    2.19
  -3  23  -9  177.44    5.23
   3 -23   9  169.28    4.98
  -3  24  -9   45.26    3.33
   3 -24   9   40.49    2.26
  -3  25  -9   25.89    2.06
   3 -25   9   27.52    3.20
  -3  26  -9    8.12    2.19
   3 -26   9    9.19    3.08
  -3  27  -9   69.28    3.44
   3 -27   9   63.60    3.17
  -3  28  -9   48.37    3.33
   3 -28   9   38.41    3.07
  -3  29  -9    0.11    2.60
   3 -29   9    1.00    2.54
  -3  30  -9    0.22    1.87
   3 -30   9    2.58    4.78
  -3 -27  -8   13.04    2.12
   3  27   8   11.69    3.67
  -3 -26  -8    3.47    1.62
  -3 -25  -8   23.12    1.85
   3  25   8   23.54    2.32
  -3 -24  -8    0.05    2.21
   3  24   8    0.15    1.95
  -3 -23  -8    6.56    1.30
   3  23   8    3.88    2.37
  -3 -22  -8   45.77    2.08
  -3 -21  -8  242.59    6.19
  -3 -20  -8    0.71    1.14
   3  20   8    0.09    1.99
  -3 -19  -8   86.44    2.77
   3  19   8   81.48    4.20
  -3 -18  -8    4.04    0.86
  -3 -17  -8  153.52    7.49
   3  17   8  171.20    6.83
   3  15   8  512.73   19.48
  -3 -14  -8   77.19    2.62
  -3 -13  -8  120.69    3.74
   3  13   8  129.78    5.13
  -3 -12  -8   42.13    1.77
   3  12   8   38.47    2.80
  -3 -11  -8   63.32    2.10
  -3 -10  -8  174.64    4.66
   3  10   8  175.46    8.28
  -3  -9  -8    0.82    0.60
   3   9   8   -0.48    0.83
  -3  -8  -8   13.19    0.84
   3   8   8   12.10    1.26
  -3  -7  -8   35.60    1.50
  -3  -6  -8   10.57    0.81
   3   6   8   10.66    1.34
  -3  -5  -8  815.34   20.38
   3   5   8  849.35   29.77
  -3  -4  -8  103.14    4.61
   3   4   8  100.21    2.97
  -3  -3  -8  158.13    6.63
   3   3   8  176.31    7.13
  -3  -2  -8  929.18   31.05
   3   2   8 1139.88   39.41
  -3  -1  -8 1714.40   55.19
   3   1   8 1689.91   39.66
  -3   0  -8   67.89    3.41
   3   0   8   64.18    2.22
  -3   1  -8 1635.87   40.14
   3  -1   8 1678.37   38.87
  -3   2  -8  928.48   22.75
   3  -2   8  966.26   22.55
  -3   3  -8  160.88    7.65
   3  -3   8  168.29    4.40
  -3   4  -8  101.05    4.37
   3  -4   8  113.80    3.47
  -3   5  -8  829.54   29.99
   3  -5   8  863.28   21.14
  -3   6  -8   10.17    0.74
   3  -6   8   11.83    0.80
   3  -7   8   45.03    1.69
  -3   8  -8   15.25    0.93
   3  -8   8   18.62    1.54
  -3   9  -8    0.36    0.64
   3  -9   8    0.30    0.72
  -3  10  -8  190.78    4.99
   3 -10   8  188.72    4.85
  -3  11  -8   64.88    2.12
   3 -11   8   65.16    2.14
  -3  12  -8   43.39    1.62
   3 -12   8   48.63    1.72
  -3  13  -8  138.23    3.79
   3 -13   8  132.87    3.94
  -3  14  -8   77.39    2.53
   3 -14   8   58.45    3.06
   3 -15   8  505.63   12.30
  -3  16  -8   23.58    1.32
   3 -16   8   23.19    1.30
  -3  17  -8  177.45    4.80
   3 -17   8  216.22    6.14
  -3  18  -8    3.51    1.08
   3 -18   8    3.29    1.03
  -3  19  -8  103.63    3.30
   3 -19   8  133.64    6.00
  -3  20  -8   -0.02    0.92
   3 -20   8    0.48    0.98
  -3  21  -8  260.08    7.09
   3 -21   8  243.74    8.94
  -3  22  -8   48.25    2.18
   3 -22   8   50.41    2.29
  -3  23  -8    4.41    2.03
   3 -23   8    4.80    1.97
  -3  24  -8    1.56    1.38
   3 -24   8    2.02    1.93
  -3  25  -8   27.35    2.14
   3 -25   8   20.85    2.76
  -3  26  -8    4.22    1.90
   3 -26   8    4.01    1.93
  -3  27  -8   13.95    2.68
   3 -27   8   16.40    2.55
  -3  28  -8   10.51    2.14
   3 -28   8   10.18    2.22
  -3  29  -8   33.87    2.65
   3 -29   8   46.39    2.67
  -3  30  -8    1.08    1.67
   3 -30   8    5.51    4.23
  -3 -28  -7    1.23    2.36
   3  28   7    5.14    4.81
  -3 -27  -7    1.45    1.50
   3  27   7    1.44    2.56
  -3 -26  -7   69.74    3.10
   3  26   7   64.73    4.94
  -3 -25  -7    1.85    1.59
   3  25   7    4.68    1.88
  -3 -24  -7  164.22    6.44
   3  24   7  160.41    6.97
  -3 -23  -7   56.54    2.15
  -3 -22  -7   48.48    1.92
   3  22   7   58.83    3.52
  -3 -21  -7   21.89    1.94
   3  21   7   19.17    2.35
  -3 -20  -7  224.06    7.95
   3  20   7  238.26    9.43
   3  19   7    1.64    1.24
  -3 -18  -7   82.13    2.80
   3  18   7   77.77    3.85
  -3 -17  -7  694.05   16.52
   3  17   7  675.97   24.34
  -3 -16  -7   22.95    1.25
  -3 -15  -7  166.76    4.97
   3  15   7  183.34    7.56
  -3 -14  -7   -0.94    0.85
   3  14   7    6.25    1.02
   3  13   7  159.69    6.66
   3  12   7   64.79    3.22
  -3 -11  -7  158.74    4.23
  -3 -10  -7   69.03    2.29
  -3  -9  -7   15.61    0.97
   3   9   7   16.08    1.10
  -3  -8  -7  102.29    2.99
   3   8   7  105.54    4.82
  -3  -7  -7  124.13    3.80
   3   7   7  126.78    4.79
  -3  -6  -7  282.94    9.84
   3   6   7  308.96   11.77
  -3  -4  -7  926.81   21.89
   3   4   7  943.46   30.88
  -3  -3  -7  511.90   12.30
   3   3   7  528.15   13.29
  -3  -2  -7  142.84    5.58
   3   2   7  157.85    4.46
  -3  -1  -7 1366.53   32.06
   3   1   7 1389.13   32.20
  -3   0  -7   -0.07    0.88
   3   0   7    0.34    0.90
  -3   1  -7 1429.59   33.91
   3  -1   7 1333.32   43.48
  -3   2  -7  166.38    6.16
   3  -2   7  158.27    4.14
  -3   3  -7  577.58   14.51
   3  -3   7  541.21   13.37
  -3   4  -7  832.78   27.54
   3  -4   7  950.09   22.35
  -3   5  -7  999.13   32.51
   3  -5   7  833.19   20.43
  -3   6  -7  279.12   10.18
   3  -6   7  285.78    8.27
  -3   7  -7  141.31    4.09
   3  -7   7  125.26    3.74
  -3   8  -7  120.67    4.61
   3  -8   7  106.96    3.10
  -3   9  -7   16.49    0.87
   3  -9   7   16.75    0.88
  -3  10  -7   85.68    2.43
   3 -10   7   75.92    2.59
  -3  11  -7  178.29    4.69
   3 -11   7  189.35    4.98
  -3  12  -7   80.03    2.47
   3 -12   7   73.95    2.39
  -3  13  -7  179.82    5.33
   3 -13   7  177.04    6.77
  -3  14  -7    7.28    0.88
   3 -14   7    6.70    0.88
  -3  15  -7  170.00    4.63
   3 -15   7  178.81    4.70
  -3  16  -7   20.02    1.27
   3 -16   7   21.37    1.29
  -3  17  -7  780.36   18.54
   3 -17   7  858.42   19.84
  -3  18  -7   77.94    2.45
   3 -18   7   89.34    4.05
  -3  19  -7    0.41    0.72
   3 -19   7   -0.75    1.05
  -3  20  -7  250.17    6.38
   3 -20   7  230.15    6.05
  -3  21  -7   21.78    1.83
   3 -21   7   20.59    1.79
  -3  22  -7   49.03    1.91
   3 -22   7   52.62    2.79
  -3  23  -7   60.28    2.44
   3 -23   7   57.77    2.45
  -3  24  -7  181.75    5.40
   3 -24   7  195.89    5.68
  -3  25  -7    2.33    1.75
   3 -25   7    1.17    1.62
  -3  26  -7   68.65    4.14
   3 -26   7   68.34    2.94
  -3  27  -7   -0.28    1.67
   3 -27   7    1.90    1.66
  -3  28  -7    3.79    1.81
   3 -28   7    3.63    1.96
  -3  29  -7    9.98    2.57
   3 -29   7   10.75    2.83
  -3  30  -7    4.95    1.86
   3 -30   7    0.22    1.56
  -3 -29  -6   27.38    3.01
  -3 -28  -6   19.81    2.44
   3  28   6   22.67    2.91
  -3 -27  -6   86.63    3.12
  -3 -26  -6    0.76    1.41
  -3 -25  -6   23.90    1.72
   3  25   6   28.45    2.20
  -3 -24  -6    0.94    1.97
   3  24   6    3.66    1.81
  -3 -23  -6   47.85    2.18
   3  23   6   48.66    3.18
  -3 -22  -6   89.96    3.05
  -3 -21  -6  173.85    4.57
  -3 -20  -6   79.83    2.78
  -3 -19  -6    3.73    1.45
   3  19   6    3.90    1.87
  -3 -18  -6   50.47    2.17
   3  18   6   51.02    3.56
  -3 -17  -6   16.81    1.16
   3  17   6   14.78    1.22
  -3 -16  -6  567.64   14.65
   3  16   6  564.32   14.19
  -3 -15  -6   44.30    2.65
   3  15   6   44.18    2.63
  -3 -14  -6  256.58    6.79
   3  14   6  265.31   10.64
  -3 -13  -6  108.90    3.31
   3  12   6  102.82    3.55
   3  11   6  153.97    6.64
   3  10   6   39.01    1.68
  -3  -9  -6  229.53    9.05
  -3  -8  -6  250.84    6.59
  -3  -7  -6   42.11    1.47
  -3  -6  -6   27.58    1.21
   3   6   6   30.55    1.90
  -3  -5  -6   66.84    2.75
   3   5   6   74.40    2.30
  -3  -4  -6 1952.97   60.71
   3   4   6 1896.65   61.90
  -3  -3  -6    1.10    0.44
   3   3   6    0.09    0.59
   3   2   6 1125.57   26.12
  -3  -1  -6   57.65    2.31
   3   1   6   58.80    1.84
  -3   0  -6  634.47   21.16
   3   0   6  640.80   15.15
  -3   1  -6   65.06    2.11
   3  -1   6   63.45    2.03
  -3   2  -6 1198.52   27.63
   3  -2   6 1106.27   25.48
  -3   3  -6    2.34    0.48
   3  -3   6    0.50    0.49
  -3   4  -6 1943.05   62.35
   3  -4   6 2161.16   48.63
  -3   5  -6   71.33    2.03
   3  -5   6   68.29    2.14
  -3   6  -6   29.50    1.18
   3  -6   6   32.84    1.40
  -3   7  -6   54.18    1.79
   3  -7   6   52.28    1.87
  -3   8  -6  272.18    7.44
   3  -8   6  265.16    7.13
  -3   9  -6  248.59    6.40
   3  -9   6  238.87    6.21
  -3  10  -6   39.66    1.48
   3 -10   6   35.23    1.36
  -3  11  -6  158.34    4.87
   3 -11   6  136.75    3.84
  -3  12  -6  109.45    3.26
   3 -12   6  124.53    3.58
  -3  13  -6  110.46    3.44
   3 -13   6  103.83    3.22
  -3  14  -6  258.42    6.80
   3 -14   6  264.46    6.78
  -3  15  -6   48.98    1.77
   3 -15   6   47.43    1.88
  -3  16  -6  586.23   19.17
   3 -16   6  566.81   13.41
  -3  17  -6   16.16    1.11
   3 -17   6   17.18    1.09
  -3  18  -6   52.76    2.12
   3 -18   6   62.27    3.09
  -3  19  -6    6.87    1.14
   3 -19   6    3.52    1.07
  -3  20  -6   82.15    2.80
   3 -20   6   65.63    3.53
  -3  21  -6  189.51    5.23
   3 -21   6  191.44    5.23
  -3  22  -6   86.00    3.65
   3 -22   6   92.90    2.89
  -3  23  -6   47.32    2.05
   3 -23   6   59.92    3.48
  -3  24  -6    4.79    1.31
   3 -24   6    3.84    1.94
  -3  25  -6   30.15    1.94
   3 -25   6   31.81    2.47
  -3  26  -6    1.24    1.59
   3 -26   6    1.91    1.77
  -3  27  -6   81.63    3.13
   3 -27   6   79.36    4.17
  -3  28  -6   25.51    2.25
   3 -28   6   23.05    3.48
  -3  29  -6   28.67    2.25
   3 -29   6   28.43    3.00
  -3  30  -6    0.89    1.68
   3 -30   6   -0.76    2.42
  -3 -29  -5  158.26    6.50
   3  29   5  156.44    7.29
  -3 -28  -5   -0.18    1.69
  -3 -27  -5    2.98    2.75
   3  27   5    1.26    2.24
  -3 -26  -5    1.66    1.32
   3  26   5    2.62    2.81
  -3 -25  -5   68.35    2.61
  -3 -24  -5   91.88    4.32
   3  24   5   94.60    4.78
   3  23   5  221.81    9.16
  -3 -22  -5    3.92    1.05
   3  22   5    3.61    1.94
  -3 -21  -5   41.29    1.86
   3  21   5   47.59    3.09
  -3 -20  -5    3.46    0.92
   3  20   5    3.15    1.71
  -3 -19  -5  657.12   23.67
   3  19   5  693.41   17.27
  -3 -18  -5   45.53    1.88
   3  18   5   43.57    1.92
  -3 -17  -5    8.75    0.84
  -3 -16  -5  128.32    3.69
   3  16   5  142.65    6.13
  -3 -15  -5  264.84   10.54
   3  15   5  288.47   10.89
  -3 -14  -5    1.57    0.66
  -3 -13  -5  497.36   11.99
   3  13   5  500.82   17.84
  -3 -12  -5   85.93    2.79
   3  12   5   87.28    2.81
  -3 -11  -5   88.62    2.96
   3  11   5   92.37    4.40
  -3 -10  -5  271.20   11.17
   3  10   5  281.25    7.36
   3   9   5  859.59   20.36
  -3  -8  -5   38.66    2.14
   3   8   5   43.03    2.49
  -3  -6  -5  184.64    7.48
   3   6   5   -2.89    0.97
  -3  -5  -5 1126.30   38.39
  -3  -4  -5   40.48    1.52
  -3  -3  -5 1268.02   41.94
   3   3   5 1279.41   42.49
  -3  -2  -5  402.53   13.69
   3   2   5  383.28    9.68
  -3  -1  -5  164.01    4.56
   3   1   5  159.17    6.52
  -3   0  -5    0.04    0.40
   3   0   5    0.28    0.45
  -3   1  -5  173.93    6.86
   3  -1   5  166.07    4.58
  -3   2  -5  403.90   11.33
   3  -2   5  400.65    9.65
  -3   3  -5 1346.65   31.31
   3  -3   5 1378.93   32.92
  -3   4  -5   34.53    1.72
   3  -4   5   38.97    1.60
  -3   5  -5 1206.85   28.32
   3  -5   5 1256.73   30.26
   3  -6   5  197.70    5.43
  -3   7  -5  574.27   14.37
   3  -7   5  645.05   15.25
  -3   8  -5   37.65    1.41
   3  -8   5   37.37    1.54
  -3   9  -5  820.95   19.64
   3  -9   5  845.13   20.57
  -3  10  -5  285.13    6.92
   3 -10   5  297.32    7.46
  -3  11  -5   91.67    2.78
   3 -11   5   90.66    2.67
  -3  12  -5  104.22    2.89
   3 -12   5   88.12    2.49
  -3  13  -5  578.61   14.11
   3 -13   5  497.12   16.41
  -3  14  -5    3.37    0.59
   3 -14   5    2.82    0.80
  -3  15  -5  250.86    7.04
   3 -15   5  314.82   11.04
  -3  16  -5  132.74    3.78
   3 -16   5  158.11    6.24
  -3  17  -5    6.60    0.90
   3 -17   5    7.63    0.83
  -3  18  -5   38.04    1.66
   3 -18   5   42.92    1.77
  -3  19  -5  666.19   23.26
   3 -19   5  671.91   15.51
  -3  20  -5    2.97    0.92
   3 -20   5    2.02    1.55
  -3  21  -5   44.33    1.82
   3 -21   5   38.69    1.73
  -3  22  -5    2.01    1.09
   3 -22   5    2.44    1.00
  -3  23  -5  236.77    8.94
   3 -23   5  226.67    6.05
  -3  24  -5   98.20    4.69
   3 -24   5   97.07    3.12
  -3  25  -5   71.44    3.66
   3 -25   5   68.25    2.72
  -3  26  -5    4.38    2.28
   3 -26   5    2.46    1.62
  -3  27  -5    1.57    1.95
   3 -27   5   -0.73    1.87
  -3  28  -5    0.65    1.64
   3 -28   5    1.33    1.71
  -3  29  -5  185.16    5.53
   3 -29   5  187.16    5.51
  -3  30  -5    0.36    2.07
   3 -30   5    2.66    2.42
  -3 -29  -4   -2.00    2.43
   3  29   4   -1.38    2.52
  -3 -28  -4    3.68    1.51
  -3 -27  -4   24.71    2.91
   3  27   4   23.18    2.41
  -3 -26  -4   21.98    2.85
   3  26   4   19.76    2.91
  -3 -25  -4   20.48    1.56
  -3 -24  -4   46.57    2.05
   3  24   4   47.78    3.55
  -3 -23  -4  276.19   10.75
   3  23   4  270.85   12.34
  -3 -22  -4  118.72    4.89
   3  22   4  111.24    4.97
  -3 -21  -4   83.03    2.93
   3  21   4   79.08    4.21
  -3 -20  -4   -0.39    0.92
   3  20   4    2.56    1.61
  -3 -19  -4   57.39    2.87
   3  19   4   57.36    3.56
  -3 -18  -4  130.03    3.81
   3  18   4  129.00    5.16
  -3 -17  -4  224.88    6.20
  -3 -16  -4   23.73    1.31
   3  16   4   27.43    1.42
  -3 -15  -4  112.83    3.57
  -3 -14  -4    1.86    0.60
   3  14   4    0.44    1.16
  -3 -13  -4  209.49    5.53
   3  13   4  203.92    7.98
  -3 -12  -4   11.64    0.80
  -3 -11  -4  362.04    9.48
  -3 -10  -4  503.62   18.19
   3  10   4  558.05   14.32
  -3  -9  -4  122.31    3.58
   3   9   4  128.38    3.68
  -3  -8  -4  149.90    6.33
   3   8   4  142.57    3.95
  -3  -7  -4  723.77   25.26
   3   7   4  659.70   23.27
   3   5   4   16.76    0.94
  -3  -4  -4    2.23    0.82
  -3  -3  -4 1226.55   39.41
   3   3   4 1218.60   39.02
  -3  -2  -4  537.48   12.55
   3   2   4  543.55   18.63
  -3  -1  -4  277.97    9.86
   3   1   4  291.89    7.43
  -3   0  -4  115.38    4.71
   3   0   4  126.61    3.47
  -3   1  -4  304.40    7.84
   3  -1   4  298.19    7.64
  -3   2  -4  574.03   18.68
   3  -2   4  564.18   13.56
  -3   3  -4 1346.04   31.51
   3  -3   4 1342.11   31.26
  -3   4  -4    3.79    0.45
   3  -4   4    3.62    0.45
  -3   5  -4   15.97    0.84
   3  -5   4   16.14    0.91
  -3   6  -4  124.55    3.41
   3  -6   4  132.48    3.54
  -3   7  -4  701.87   17.54
   3  -7   4  722.98   17.68
  -3   8  -4  174.02    4.41
   3  -8   4  168.61    4.48
  -3   9  -4  145.28    4.09
   3  -9   4  146.31    4.02
  -3  10  -4  545.91   13.07
   3 -10   4  522.43   12.27
  -3  11  -4  342.08    8.49
   3 -11   4  392.43    9.83
  -3  12  -4   11.00    0.77
   3 -12   4    9.89    0.74
  -3  13  -4  198.30    5.03
   3 -13   4  223.50    5.64
  -3  14  -4    1.49    0.67
   3 -14   4    0.03    0.75
  -3  15  -4  112.96    3.16
   3 -15   4  107.78    3.07
  -3  16  -4   25.23    1.33
   3 -16   4   23.19    1.31
  -3  17  -4  213.49    5.76
   3 -17   4  216.74    7.54
  -3  18  -4  131.43    3.65
   3 -18   4  124.92    3.66
  -3  19  -4   56.31    1.94
   3 -19   4   54.52    2.95
  -3  20  -4    1.48    1.01
   3 -20   4    2.77    1.60
  -3  21  -4   75.57    2.80
   3 -21   4   76.65    2.53
  -3  22  -4  125.22    3.64
   3 -22   4  120.25    3.59
  -3  23  -4  276.16    7.01
   3 -23   4  296.83    7.45
  -3  24  -4   54.59    2.42
   3 -24   4   54.01    2.29
  -3  25  -4   22.56    1.89
   3 -25   4   20.79    1.71
  -3  26  -4   19.47    1.74
   3 -26   4   22.04    1.76
  -3  27  -4   21.92    2.16
   3 -27   4   24.48    2.96
  -3  28  -4    5.04    1.66
   3 -28   4    2.61    2.97
  -3  29  -4    1.13    1.85
   3 -29   4    1.45    1.91
  -3  30  -4    0.15    2.07
   3 -30   4    0.97    2.19
  -3 -30  -3    8.63    2.54
   3  30   3    8.20    2.84
  -3 -29  -3    4.73    1.97
   3  29   3    3.19    3.47
  -3 -28  -3   85.44    3.28
   3  28   3   91.72    5.52
  -3 -27  -3   10.38    1.93
   3  27   3   10.95    2.99
  -3 -26  -3  123.19    3.90
   3  26   3  123.80    4.18
  -3 -25  -3   85.75    2.88
  -3 -24  -3  372.39    9.32
  -3 -23  -3   27.83    1.62
   3  23   3   27.41    3.03
  -3 -22  -3  182.91    5.13
   3  22   3  194.80    9.09
  -3 -21  -3   22.83    1.79
   3  21   3   21.60    1.66
  -3 -20  -3    1.39    1.15
   3  20   3    1.35    1.18
  -3 -19  -3    4.65    0.90
   3  19   3    7.67    1.74
  -3 -18  -3  688.66   17.01
  -3 -17  -3    0.37    0.70
   3  17   3    0.54    0.85
  -3 -16  -3  556.45   14.16
   3  16   3  598.94   14.76
  -3 -15  -3  265.48    7.63
  -3 -14  -3   86.49    2.56
  -3 -13  -3  175.64    4.75
   3  13   3  184.40    7.44
  -3 -12  -3   35.94    2.07
   3  12   3   36.01    1.54
  -3 -11  -3  169.10    4.48
   3  11   3  170.46    6.54
  -3 -10  -3 1163.94   27.97
   3  10   3 1138.41   36.81
  -3  -9  -3    3.43    0.51
   3   9   3    3.50    0.76
  -3  -8  -3  118.24    3.49
   3   8   3  106.98    4.60
  -3  -7  -3   43.85    1.52
   3   7   3   41.95    2.22
  -3  -6  -3 2280.07   73.32
   3   6   3 2172.79   49.27
  -3  -5  -3   18.23    1.02
   3   5   3   16.37    0.85
  -3  -4  -3  211.60    7.98
   3   4   3  207.92    7.74
   3   3   3   40.81    1.43
  -3  -1  -3  243.25    9.01
  -3   0  -3   -0.06    0.47
  -3   1  -3  273.33    7.22
   3  -1   3  259.60    6.36
  -3   2  -3  743.19   24.20
   3  -2   3  732.76   17.82
  -3   3  -3   44.75    1.46
   3  -3   3   46.37    1.46
  -3   4  -3  213.02    5.44
   3  -4   3  221.95    5.66
  -3   5  -3   16.53    0.76
   3  -5   3   17.39    0.78
   3  -6   3 2312.00   52.37
  -3   7  -3   52.28    1.77
   3  -7   3   53.43    1.68
  -3   8  -3  114.59    3.18
   3  -8   3  131.53    3.60
  -3   9  -3    2.69    0.63
   3  -9   3    3.16    0.61
  -3  10  -3 1190.61   27.44
   3 -10   3 1182.48   27.45
  -3  11  -3  174.37    4.53
   3 -11   3  180.15    5.08
  -3  12  -3   37.35    1.44
   3 -12   3   30.66    1.23
  -3  13  -3  174.07    4.57
   3 -13   3  178.34    4.85
  -3  14  -3   89.58    2.74
   3 -14   3   96.91    2.68
  -3  15  -3  259.05    6.49
   3 -15   3  258.94    6.90
  -3  16  -3  571.36   14.53
   3 -16   3  625.52   20.93
  -3  17  -3    0.20    0.86
   3 -17   3   -0.24    0.81
  -3  18  -3  680.94   16.27
[truncated: 822,627 more chars]
