# Supplementary material for: Crystal structure of cis-aqua­chlorido­bis­(1,10-phenanthroline-κ2 N,N′)chromium(III) tetra­chlorido­zincate monohydrate from synchrotron data
Source: Acta Crystallogr E Crystallogr Commun. 2015 Feb 21;71(Pt 3):288–90. doi: 10.1107/S2056989015003266 (PMC4350701; doi:10.1107/S2056989015003266)
Supplement: Supplementary file 2 [file e-71-00288-Isup2.hkl]

#
# h,k,l, Fc-squared, Fo-squared, sigma(Fo-squared), status flag
#
data_I
_shelx_title ' S75 in P2(1)/c (block purple)'
_shelx_refln_list_code          4
_shelx_F_calc_maximum      221.06
_exptl_crystal_F_000      1388.00
_reflns_d_resolution_high  0.7186

loop_
 _space_group_symop_operation_xyz
 'x, y, z'
 '-x, y+1/2, -z+1/2'
 '-x, -y, -z'
 'x, -y-1/2, z-1/2'

_cell_length_a     8.2710
_cell_length_b    19.5350
_cell_length_c    16.9340
_cell_angle_alpha  90.000
_cell_angle_beta  100.550
_cell_angle_gamma  90.000

_shelx_F_squared_multiplier     1.000

loop_
 _refln_index_h
 _refln_index_k
 _refln_index_l
 _refln_F_squared_calc
 _refln_F_squared_meas
 _refln_F_squared_sigma
 _refln_observed_status
   1   0   0        213.80        157.45         4.96 o
   2   0   0         26.88         13.58         2.03 o
   3   0   0      13215.91      13181.23       214.27 o
   4   0   0      27764.62      27573.78       617.24 o
   5   0   0      28879.02      29138.11       546.04 o
   6   0   0       8114.80       7977.19       326.26 o
   7   0   0       2331.07       2327.17        85.40 o
   8   0   0       8989.96       9901.19       169.69 o
   9   0   0        985.94        814.95        19.90 o
  10   0   0          1.60         14.01         8.41 o
  11   0   0         20.47         55.24        14.27 o
   1   1   0       2488.73       3100.10       561.92 o
   2   1   0      17905.52      18078.89       404.46 o
   3   1   0      11425.80      11488.05       132.68 o
   4   1   0       5404.80       5347.82       190.63 o
   5   1   0       9477.65       9097.15       220.94 o
   6   1   0       4312.15       4393.69        66.97 o
   7   1   0       1117.12       1152.95        17.63 o
   8   1   0        137.64        107.01         5.89 o
   9   1   0       3800.89       3776.67       109.56 o
  10   1   0        993.27        916.47        38.04 o
  11   1   0        504.94        491.32        19.20 o
   3   2   0        393.06        250.28         4.70 o
   4   2   0      37836.22      39145.11      1613.51 o
   5   2   0        120.00        135.72         9.06 o
   6   2   0        433.96        456.10         9.79 o
   7   2   0       1624.76       1593.03        25.92 o
   8   2   0         36.26         62.33         7.95 o
   9   2   0        239.44        320.01        11.34 o
  10   2   0        444.98        349.82        13.13 o
  11   2   0        751.60        738.61        18.39 o
   3   3   0         42.03        126.93         4.20 o
   4   3   0       1037.98       1341.88        56.79 o
   5   3   0        101.39        145.31         6.49 o
   6   3   0         36.49         31.05         5.04 o
   7   3   0       1854.18       2118.78        63.11 o
   8   3   0        599.15        553.32        11.72 o
   9   3   0        496.95        524.52        12.20 o
  10   3   0        188.80        197.43         8.95 o
  11   3   0        517.03        453.41        17.60 o
   1   4   0      15385.39      15049.13       285.50 o
   2   4   0       8832.76       9763.04       140.86 o
   3   4   0         20.05         40.91         4.40 o
   4   4   0         10.83         78.37         7.52 o
   5   4   0       4680.20       4519.88        76.98 o
   6   4   0       4552.89       4283.37        88.54 o
   7   4   0        104.56        124.00         5.45 o
   8   4   0       1188.52       1410.61        26.61 o
   9   4   0         35.23         14.10         5.21 o
  10   4   0          5.53         22.37         6.25 o
  11   4   0        341.60        349.86        25.21 o
   1   5   0        808.43        650.20        11.21 o
   2   5   0       2987.75       3167.68        71.09 o
   3   5   0      16799.94      17906.37       335.73 o
   4   5   0       2798.03       2746.58        57.77 o
   5   5   0       8053.31       8195.33       151.58 o
   6   5   0         16.82         26.77         5.79 o
   7   5   0       1639.84       1570.45        24.39 o
   8   5   0        840.98        942.03        18.68 o
   9   5   0        712.74        612.52        16.35 o
  10   5   0       1394.65       1335.04        42.09 o
  11   5   0        388.17        409.17        13.19 o
   0   6   0      17682.10      15907.97       459.30 o
   1   6   0       6028.07       5415.75        90.60 o
   2   6   0       3455.97       3728.47        64.08 o
   3   6   0        171.57         88.42         7.44 o
   4   6   0      33284.22      35174.03      1778.01 o
   5   6   0         15.39         25.50         3.27 o
   6   6   0         47.17         62.15         4.70 o
   7   6   0          6.25          0.93         3.66 o
   8   6   0       1962.71       2049.20        29.59 o
   9   6   0         62.22         37.37         5.31 o
  10   6   0         20.33         23.36         6.47 o
  11   6   0        233.19        240.57        14.41 o
   1   7   0       3373.50       3132.70        86.49 o
   2   7   0        253.55        235.07         7.03 o
   3   7   0      12456.12      12260.38       211.80 o
   4   7   0        675.64       1222.80        55.76 o
   5   7   0       1636.10       1641.56        27.90 o
   6   7   0       1146.22       1301.57        37.08 o
   7   7   0         40.64         64.13         4.69 o
   8   7   0       4825.06       4814.54        66.87 o
   9   7   0        546.37        604.52        17.62 o
  10   7   0        215.92        222.27         8.89 o
   0   8   0       1085.35       1141.70        32.56 o
   1   8   0        429.68        312.10         5.72 o
   2   8   0       1924.13       1664.17        36.02 o
   3   8   0         88.62        102.66         4.28 o
   4   8   0         87.97         80.64         9.40 o
   5   8   0        946.20        877.63        46.82 o
   6   8   0         15.39          3.49         3.10 o
   7   8   0         91.34         60.54         4.14 o
   8   8   0        111.69         86.19         6.90 o
   9   8   0         39.93         25.81         5.53 o
  10   8   0        320.87        298.45        11.36 o
   1   9   0       4592.16       4626.79       110.58 o
   2   9   0         12.16         40.47         2.56 o
   3   9   0       4904.05       4839.47       230.35 o
   4   9   0       1229.72       1286.98        26.52 o
   5   9   0       1535.26       1649.53        33.13 o
   6   9   0       3858.19       4050.30       120.50 o
   7   9   0         74.28         86.60         5.63 o
   8   9   0       2146.78       2084.98        48.84 o
   9   9   0        383.57        359.35        10.43 o
  10   9   0         57.76         37.01         8.92 o
   0  10   0       3967.64       4239.56       301.79 o
   1  10   0       4629.81       5086.64       129.72 o
   2  10   0       1905.98       1947.80        45.69 o
   3  10   0       1023.15       1060.28        28.73 o
   4  10   0       2274.00       2487.96        53.53 o
   5  10   0        572.76        587.78        11.86 o
   6  10   0       2088.31       2257.91        62.23 o
   7  10   0         98.64         85.37         7.11 o
   8  10   0        199.18        177.37         7.25 o
   9  10   0        415.62        392.54        12.40 o
  10  10   0        822.06        717.08        15.15 o
   1  11   0        205.37        241.66         5.59 o
   2  11   0       7108.72       7217.74       216.09 o
   3  11   0       5998.79       5798.03        73.93 o
   4  11   0        752.72        758.59        13.52 o
   5  11   0       4451.80       4540.69        90.63 o
   6  11   0        143.21        158.36         5.88 o
   7  11   0         53.23         54.64         4.57 o
   8  11   0       1106.36       1077.88        44.52 o
   9  11   0       1178.67       1128.62        27.81 o
  10  11   0        366.72        344.75        18.85 o
   0  12   0      37381.32      35078.95       844.87 o
   1  12   0      12009.07      11624.94       181.60 o
   2  12   0        530.49        520.81        12.01 o
   3  12   0       1604.24       1403.20        29.07 o
   4  12   0       1323.69       1337.95        20.28 o
   5  12   0      15433.95      15565.10       194.82 o
   6  12   0        100.76         88.74         6.40 o
   7  12   0       2121.33       2100.83        58.53 o
   8  12   0         18.04         36.20        12.55 o
   9  12   0         32.92         24.30         5.73 o
  10  12   0         35.68         16.90         7.82 o
   1  13   0       7832.59       7871.54       288.08 o
   2  13   0       1766.14       1576.29        47.00 o
   3  13   0       1022.97        985.11        23.87 o
   4  13   0        278.19        290.16         7.20 o
   5  13   0        522.85        611.15        22.71 o
   6  13   0       1511.75       1551.73        53.34 o
   7  13   0       2415.90       2456.83        46.90 o
   8  13   0       1213.64       1056.69        19.71 o
   9  13   0        911.06        944.71        33.02 o
   0  14   0        624.65        693.15        16.93 o
   1  14   0       3729.59       3922.88        59.41 o
   2  14   0       3895.39       3943.20        61.61 o
   3  14   0        648.26        769.29        21.18 o
   4  14   0       7613.51       7740.17       116.45 o
   5  14   0         61.18         40.95         4.00 o
   6  14   0        134.94        134.03         8.25 o
   7  14   0       1426.73       1398.80        24.36 o
   8  14   0         35.33         37.81         9.14 o
   9  14   0        302.70        332.07        11.73 o
   1  15   0         37.06         32.10         3.51 o
   2  15   0         26.46         61.46         3.56 o
   3  15   0        178.66        169.01         8.14 o
   4  15   0         24.82         30.58         4.97 o
   5  15   0       1154.94       1257.04        26.23 o
   6  15   0        169.78        163.47         6.92 o
   7  15   0         85.10        101.94         5.97 o
   8  15   0          0.67         -0.87         5.86 o
   9  15   0         73.12         56.80         8.84 o
   0  16   0      26921.36      27664.01      1482.99 o
   1  16   0       4445.97       4256.80        61.07 o
   2  16   0         89.66        122.55         6.57 o
   3  16   0          9.74         17.28         4.60 o
   4  16   0       1585.45       1681.64        33.84 o
   5  16   0       6019.51       5895.79        71.13 o
   6  16   0       3102.06       3014.32        66.72 o
   7  16   0         12.46         13.70         5.50 o
   8  16   0       2374.07       2536.82        44.13 o
   9  16   0        698.14        563.92        29.75 o
   1  17   0       1401.98       1428.11        22.13 o
   2  17   0       2072.05       2062.39        35.27 o
   3  17   0       1195.39       1211.89        52.54 o
   4  17   0         91.49         85.06         6.15 o
   5  17   0       5788.30       5850.77       103.37 o
   6  17   0       1616.31       1704.18        27.10 o
   7  17   0        513.03        553.80        11.56 o
   8  17   0         45.92         39.27         6.74 o
   0  18   0       4198.01       4041.89        97.76 o
   1  18   0       5892.80       6061.24        99.76 o
   2  18   0        408.75        431.08         8.28 o
   3  18   0       3160.25       3182.73        96.04 o
   4  18   0      11556.92      11819.02       451.71 o
   5  18   0         43.45         45.98         4.97 o
   6  18   0        242.11        229.56         7.54 o
   7  18   0        155.96        187.85         7.70 o
   8  18   0        721.26        754.75        15.55 o
   1  19   0       3775.95       3807.82        50.58 o
   2  19   0         29.80         37.01         4.48 o
   3  19   0         42.60         27.11         6.24 o
   4  19   0        713.63        688.31        21.15 o
   5  19   0       3282.60       3234.35        80.34 o
   6  19   0        492.32        437.57        12.00 o
   7  19   0        284.66        269.27        10.23 o
   8  19   0       1785.50       1694.22        29.07 o
   0  20   0       6649.08       6850.52       134.01 o
   1  20   0          7.39         15.99         4.70 o
   2  20   0        519.51        547.12        18.56 o
   3  20   0         19.46         25.30         5.93 o
   4  20   0       1311.60       1257.69        41.90 o
   5  20   0        117.64        108.11         6.30 o
   6  20   0         35.61         33.72         6.11 o
   7  20   0        418.96        445.06        13.32 o
   1  21   0         57.02         81.90         4.98 o
   2  21   0         20.00         49.26         5.83 o
   3  21   0       1507.38       1309.69        23.56 o
   4  21   0        860.12        940.38        17.71 o
   5  21   0        337.89        361.85        11.09 o
   6  21   0          7.09         10.50         7.21 o
   7  21   0        359.96        352.88        10.83 o
   0  22   0        950.42       1001.80        24.52 o
   1  22   0         56.32         32.03         5.99 o
   2  22   0        305.75        385.61        12.67 o
   3  22   0          9.42         15.94         5.97 o
   4  22   0       1057.35       1135.56        27.80 o
   5  22   0        412.14        476.17        12.40 o
   6  22   0          0.19          2.98         6.88 o
   1  23   0        692.17        697.00        21.79 o
   2  23   0       1479.73       1582.61        38.38 o
   3  23   0        361.71        392.21        12.30 o
   4  23   0         38.50         33.55         6.26 o
   5  23   0        147.94        120.17         7.65 o
   6  23   0         59.69         68.01         8.97 o
   0  24   0         78.59         72.11        11.25 o
   1  24   0        228.98        270.98         8.58 o
   2  24   0        132.46        158.39         8.31 o
   3  24   0          8.48          9.41         5.95 o
   4  24   0         29.99          4.07         6.05 o
   5  24   0        912.53        979.46        17.48 o
   1  25   0         10.42          3.54         6.99 o
   2  25   0        556.54        493.28        13.17 o
   3  25   0       1484.24       1501.70        24.93 o
   4  25   0        238.17        260.13        10.92 o
   0  26   0        511.71        405.09        16.79 o
   1  26   0        679.44        714.55        40.17 o
   2  26   0        122.43        128.20        10.61 o
   3  26   0         26.27         16.98         6.87 o
   1  27   0        465.93        521.43        13.22 o
 -11   1   1       1142.88       1066.77        21.93 o
 -10   1   1       1398.34       1371.00        41.48 o
  -9   1   1         88.56         92.75         6.55 o
  -8   1   1         72.66         68.58         5.36 o
  -7   1   1       3202.64       3325.37        54.68 o
  -6   1   1       1201.16       1140.02        25.89 o
  -5   1   1       4133.33       3934.34        53.12 o
  -4   1   1       4502.97       3965.22        94.26 o
  -3   1   1        294.09        306.34         7.75 o
  -2   1   1        306.99        473.75        17.43 o
   1   1   1       8601.82       9128.49       308.69 o
   2   1   1        127.35        117.04         5.32 o
   3   1   1        906.63        948.43        27.46 o
   4   1   1       3533.66       3643.02       181.35 o
   5   1   1       1021.37        955.83        16.83 o
   6   1   1         57.34         29.79         3.13 o
   7   1   1       3389.03       3363.75        46.46 o
   8   1   1         62.87         83.01         5.68 o
   9   1   1          0.20          6.36         5.83 o
  10   1   1        774.89        806.10        17.61 o
  11   1   1        255.67        278.37        16.97 o
 -11   2   1          6.41         11.32         7.81 o
 -10   2   1         65.45         86.39         6.45 o
  -9   2   1        539.42        528.39        12.14 o
  -8   2   1         75.24         74.44         5.95 o
  -7   2   1       3880.93       3973.09        68.15 o
  -6   2   1       1450.74       1297.61        21.55 o
  -5   2   1        296.17        549.93        19.58 o
  -4   2   1        633.40        724.86        18.56 o
  -3   2   1      14015.93      13573.03       379.88 o
  -2   2   1       1793.93       1339.13        45.61 o
  -1   2   1       1759.01       1882.00        37.45 o
   1   2   1        426.55        464.18        24.05 o
   2   2   1        869.63       1083.21        32.15 o
   3   2   1       1827.23       1577.06       424.25 o
   4   2   1       1061.71       1360.22        21.76 o
   5   2   1         80.09         92.53         4.82 o
   6   2   1        356.44        467.89        10.04 o
   7   2   1       1082.52       1007.83        21.90 o
   8   2   1        683.78        652.46        19.69 o
   9   2   1        531.75        536.98        12.57 o
  10   2   1          7.69         21.85         6.50 o
  11   2   1         64.86         69.58         9.75 o
 -11   3   1        223.85        221.42        17.70 o
 -10   3   1        371.75        333.58        10.03 o
  -9   3   1        580.42        617.37        18.91 o
  -8   3   1       1474.87       1647.99        49.84 o
  -7   3   1         44.56         48.23         3.86 o
  -6   3   1       3067.23       3356.15       143.28 o
  -5   3   1        222.35        202.50         8.60 o
  -4   3   1         43.61          8.70         3.33 o
  -3   3   1        198.86        137.15         7.44 o
  -2   3   1         39.02         28.36         6.10 o
   0   3   1       2100.55       2198.38        45.43 o
   1   3   1       1743.28       1188.16        22.77 o
   2   3   1      26151.38      27227.72       840.54 o
   3   3   1         10.41         27.22         7.10 o
   4   3   1       2761.80       2813.34        72.17 o
   5   3   1       2468.59       2739.73        46.08 o
   6   3   1       6942.54       7161.88        95.53 o
   7   3   1       2678.33       2872.72        37.60 o
   8   3   1        102.23         93.36         5.59 o
   9   3   1        854.23        845.10        16.35 o
  10   3   1          9.59          0.68         6.50 o
  11   3   1        220.04        153.74         9.78 o
 -11   4   1        547.62        557.81        14.27 o
 -10   4   1         95.98         63.70         7.38 o
  -9   4   1       3367.12       3507.63        50.61 o
  -8   4   1       1009.43       1064.75        33.29 o
  -7   4   1        965.05       1071.16        39.75 o
  -6   4   1       4146.05       4303.34        72.38 o
  -5   4   1        139.46        111.43         6.78 o
  -4   4   1       5236.25       4253.08       106.90 o
  -3   4   1      28762.63      29380.45      1453.46 o
  -1   4   1        176.12        282.16         7.55 o
   0   4   1        570.98        226.44         8.51 o
   1   4   1       2206.62       2015.61        58.86 o
   3   4   1       6529.29       6862.84        94.35 o
   4   4   1          9.49         39.03         5.83 o
   5   4   1       3556.45       3871.07        68.73 o
   6   4   1         81.10         59.96         4.60 o
   7   4   1        533.14        457.78        10.11 o
   8   4   1         15.25         17.13         5.84 o
   9   4   1       4271.32       4179.22        84.06 o
  10   4   1        500.34        549.78        24.78 o
  11   4   1       1751.84       1621.99        28.03 o
 -11   5   1        480.97        407.46        14.35 o
 -10   5   1       1239.33       1252.97        22.47 o
  -9   5   1         27.93         19.13         5.93 o
  -8   5   1         10.18          8.50         5.08 o
  -7   5   1        527.22        544.25        17.91 o
  -6   5   1         42.31         53.62         3.61 o
  -5   5   1        880.85        805.14        15.17 o
  -4   5   1       5408.86       5289.75       168.41 o
  -3   5   1       4280.93       4649.67       113.12 o
  -2   5   1       5387.33       5703.42        93.53 o
  -1   5   1       1722.37       1746.17        74.30 o
   0   5   1       2462.43       2267.48        68.21 o
   1   5   1      14066.21      14858.18       223.05 o
   2   5   1        376.55        518.81         9.55 o
   3   5   1      23043.86      22736.70       650.81 o
   4   5   1       6769.36       6773.79       179.91 o
   5   5   1        661.44        589.12        12.72 o
   6   5   1        234.28        201.41        10.72 o
   7   5   1        317.34        357.97         9.01 o
   8   5   1        579.79        612.35        12.38 o
   9   5   1       2052.06       1936.94        31.62 o
  10   5   1        184.87        166.26         8.16 o
  11   5   1         32.77         18.15        12.52 o
 -11   6   1         16.28          7.10         8.32 o
 -10   6   1        663.89        798.90        22.50 o
  -9   6   1         53.80         47.05         6.16 o
  -8   6   1       1455.40       1532.30        41.17 o
  -7   6   1      10556.28      11274.15       218.94 o
  -6   6   1       2633.93       2767.07        50.79 o
  -5   6   1        201.67        165.37         6.15 o
  -4   6   1       2256.54       2287.48        37.07 o
  -3   6   1        676.26        437.20        22.39 o
  -1   6   1      12992.89      12716.28       274.74 o
   0   6   1       1946.19       2419.05        44.62 o
   1   6   1        646.36        521.96        12.31 o
   2   6   1       1435.96       1287.84        95.31 o
   3   6   1       2180.31       1803.44        25.84 o
   4   6   1      27104.05      27065.96       853.90 o
   5   6   1         56.21         69.94         6.73 o
   6   6   1       1779.14       1968.29        43.92 o
   7   6   1        722.15        811.77        14.60 o
   8   6   1        550.76        541.14        12.19 o
   9   6   1        149.16        145.36         7.52 o
  10   6   1        164.86        197.15         7.88 o
 -11   7   1        349.80        332.07        15.65 o
 -10   7   1         11.69          4.58         7.21 o
  -9   7   1        215.30        200.63         7.58 o
  -8   7   1        893.46        913.14        16.69 o
  -7   7   1       1878.88       1974.26        57.63 o
  -6   7   1       3620.86       3756.42        51.93 o
  -5   7   1         10.91         14.00         2.86 o
  -4   7   1        196.87        387.69        17.36 o
  -3   7   1       4545.26       4220.95       156.43 o
  -2   7   1       2665.45       3331.16        65.37 o
  -1   7   1       5251.87       5753.88       155.03 o
   0   7   1        322.30        246.33         5.27 o
   1   7   1       2430.61       2288.27        46.44 o
   2   7   1       5254.15       6113.80        86.57 o
   3   7   1        226.58        250.71         9.41 o
   4   7   1        240.98        176.36        16.56 o
   5   7   1       6276.96       6233.51        95.62 o
   6   7   1       1030.45       1026.09        35.52 o
   7   7   1        262.98        355.58        15.61 o
   8   7   1        364.97        408.55        17.81 o
   9   7   1        476.34        563.86        20.53 o
  10   7   1        143.82         91.45         7.94 o
 -10   8   1        424.13        420.90        11.75 o
  -9   8   1       6125.23       6319.90       132.55 o
  -8   8   1        198.80        232.52        10.85 o
  -7   8   1       2048.48       2172.48        30.70 o
  -6   8   1       2259.03       2406.06        67.51 o
  -5   8   1        391.91        538.36        11.66 o
  -4   8   1      16426.18       6738.02      5416.39 o
  -2   8   1       6101.97       5912.29       154.21 o
  -1   8   1        333.65        306.11         6.09 o
   0   8   1        636.70        590.56         9.77 o
   1   8   1      23184.52      22082.64       264.06 o
   2   8   1      24166.85      23921.03      1412.97 o
   3   8   1         94.54        140.44         5.79 o
   4   8   1      18688.21      18481.21       326.04 o
   5   8   1        524.59        440.22        10.52 o
   6   8   1         84.90         83.29         6.33 o
   7   8   1        418.03        322.55        10.22 o
   8   8   1        337.70        325.56         8.95 o
   9   8   1       3474.95       3395.36        48.82 o
  10   8   1        841.15        846.04        37.66 o
 -10   9   1         14.48         10.08         7.50 o
  -9   9   1       2986.52       3048.97        58.11 o
  -8   9   1        373.58        379.49        10.62 o
  -7   9   1       1298.57       1359.43        22.22 o
  -6   9   1        457.05        501.47        12.38 o
  -5   9   1       5817.39       5784.47       101.03 o
  -4   9   1        996.92       1067.24        24.50 o
  -3   9   1       1908.03       1592.61       660.71 o
  -2   9   1      13001.64      13435.44       432.39 o
  -1   9   1      23616.69      23999.28       338.96 o
   0   9   1        248.25        185.17         4.35 o
   1   9   1        256.70        447.16         8.38 o
   2   9   1      18889.02      17404.97       280.00 o
   3   9   1      15738.14      15051.52       171.41 o
   4   9   1       1721.57       1837.90        29.84 o
   5   9   1        467.45        575.11        10.70 o
   6   9   1      12706.20      13162.49       337.01 o
   7   9   1       4685.06       4813.69        72.62 o
   8   9   1          3.64          5.15         5.11 o
   9   9   1          2.04          7.97         5.31 o
  10   9   1       2185.53       2028.10        31.11 o
 -10  10   1        402.15        415.51        11.10 o
  -9  10   1       1545.83       1486.82        33.12 o
  -8  10   1        744.15        792.86        33.01 o
  -7  10   1      14455.19      15260.92       472.82 o
  -6  10   1      12924.53      13514.29       181.05 o
  -5  10   1       3020.70       3290.51        48.92 o
  -4  10   1         25.10         29.03         4.43 o
  -3  10   1      20150.94      21556.70       392.07 o
  -2  10   1      45484.62      42662.54      1481.24 o
  -1  10   1        177.20        123.65         4.23 o
   0  10   1        493.55        360.71         7.68 o
   1  10   1      20809.70      21431.29       536.53 o
   2  10   1       1494.04       1770.31        25.65 o
   3  10   1        163.79        288.13         7.74 o
   4  10   1       1026.06       1140.81        30.26 o
   5  10   1       4941.22       4952.59       112.04 o
   6  10   1       4297.28       4889.37       115.90 o
   7  10   1       8413.37       7628.40       159.71 o
   8  10   1       1244.03       1155.42        27.33 o
   9  10   1        293.10        248.89         8.36 o
  10  10   1         78.05         90.76         8.34 o
 -10  11   1        757.57        677.59        25.92 o
  -9  11   1        100.77        111.59         8.18 o
  -8  11   1       1058.60       1055.39        19.96 o
  -7  11   1       2219.80       2249.46        30.98 o
  -6  11   1        217.35        202.09        11.02 o
  -5  11   1       6665.35       6697.54       128.64 o
  -4  11   1        103.99        127.79        24.76 o
  -3  11   1       1149.00        984.50        17.92 o
  -2  11   1       3006.93       3583.30        77.74 o
  -1  11   1        249.79        206.36         6.45 o
   0  11   1       6783.59       7134.76        97.64 o
   1  11   1       1738.19       1532.04        20.96 o
   2  11   1       3597.10       3748.26        58.67 o
   3  11   1       8463.05       8526.08       117.26 o
   4  11   1        594.25        582.65        11.64 o
   5  11   1        299.02        320.32         7.80 o
   6  11   1        193.74        180.04         9.35 o
   7  11   1        319.10        363.06        20.93 o
   8  11   1       1247.47       1192.33        28.86 o
   9  11   1        596.44        640.67        19.22 o
  10  11   1        119.34         95.85        14.40 o
 -10  12   1        821.83        796.80        16.02 o
  -9  12   1       1659.92       1629.24        27.63 o
  -8  12   1       1392.92       1407.65        30.47 o
  -7  12   1         51.06         41.27         4.77 o
  -6  12   1       3877.83       3838.52       160.02 o
  -5  12   1        262.51        227.16        10.94 o
  -4  12   1        164.85        168.40         7.18 o
  -3  12   1       7080.49       7240.93       222.54 o
  -2  12   1       1939.58       1957.43        27.47 o
  -1  12   1          7.40          5.10         2.87 o
   0  12   1       1294.58       1051.07        43.23 o
   1  12   1        168.21        138.97        12.66 o
   2  12   1       8898.60       8639.49       229.13 o
   3  12   1       1514.63       1506.99        35.13 o
   4  12   1          9.63         25.56         9.82 o
   5  12   1         26.60         24.65         4.10 o
   6  12   1          4.15          5.83         3.94 o
   7  12   1         81.22         83.52         4.79 o
   8  12   1        403.27        435.21        10.65 o
   9  12   1       1253.08       1234.74        37.18 o
  10  12   1       1139.99       1077.07        29.51 o
 -10  13   1          2.63         20.84         9.72 o
  -9  13   1         21.58         24.14         6.31 o
  -8  13   1        257.52        241.62         8.05 o
  -7  13   1        264.42        247.54        10.74 o
  -6  13   1       3613.99       3619.62        72.73 o
  -5  13   1       4788.26       3623.43      1038.04 o
  -4  13   1        699.24        674.61        11.93 o
  -3  13   1        573.09        668.34        13.94 o
  -2  13   1       4211.88       4507.06        65.58 o
  -1  13   1         85.58        163.77        17.14 o
   0  13   1        842.15        868.72        25.16 o
   1  13   1        986.66        860.38        24.28 o
   2  13   1       1468.15       1370.52        22.04 o
   3  13   1         47.05         66.29         3.96 o
   4  13   1       2653.45       2572.18        41.59 o
   5  13   1       2081.58       2015.39        34.41 o
   6  13   1       3826.96       3944.13        58.43 o
   7  13   1       2703.01       2646.39        35.79 o
   8  13   1        121.91        102.13         8.73 o
   9  13   1       1018.79       1018.38        29.63 o
  -9  14   1         42.92         60.65         6.79 o
  -8  14   1        105.30         65.21         7.26 o
  -7  14   1        427.02        423.97        10.70 o
  -6  14   1        339.46        369.01         8.88 o
  -5  14   1        872.63        875.78        22.88 o
  -4  14   1        740.99        701.16        13.15 o
  -3  14   1       1041.18        987.76        20.62 o
  -2  14   1       2164.81       2243.86        56.11 o
  -1  14   1       1882.41       1768.23        44.50 o
   0  14   1        236.80        154.17         5.04 o
   1  14   1        998.67        940.97        17.30 o
   2  14   1          1.17         13.28         3.35 o
   3  14   1          8.90         16.08         4.14 o
   4  14   1         11.26         13.26         3.58 o
   5  14   1       2321.83       2194.71        32.78 o
   6  14   1       2051.10       2041.97        50.16 o
   7  14   1        435.43        442.75        11.90 o
   8  14   1       1072.81       1059.96        17.07 o
   9  14   1         52.28         62.15         7.45 o
  -9  15   1        247.11        144.45         7.69 o
  -8  15   1          3.40          9.78         5.27 o
  -7  15   1       2251.01       2108.38        50.43 o
  -6  15   1        410.42        373.53        70.69 o
  -5  15   1       1014.29        931.24        17.59 o
  -4  15   1          3.00          3.86         3.25 o
  -3  15   1       2154.16       2072.83        93.54 o
  -2  15   1         70.87        111.53         4.24 o
  -1  15   1       1003.83        827.41        32.07 o
   0  15   1        373.51        397.99        18.13 o
   1  15   1       6273.14       6381.46        88.44 o
   2  15   1       4234.12       4308.18        68.69 o
   3  15   1        627.05        682.16        12.54 o
   4  15   1       1103.02       1087.26        23.92 o
   5  15   1        552.43        494.33        11.74 o
   6  15   1          3.60         10.84         4.28 o
   7  15   1         56.53         64.34         5.80 o
   8  15   1        555.51        516.01        12.84 o
   9  15   1        213.12        216.30        11.97 o
  -9  16   1          1.67          0.11         7.68 o
  -8  16   1         80.41         62.33        10.65 o
  -7  16   1         30.51         15.07         5.83 o
  -6  16   1       1161.39       1204.87        26.04 o
  -5  16   1        220.41        204.51         6.50 o
  -4  16   1       1529.72       1508.33        39.10 o
  -3  16   1       1255.37       1322.95        22.25 o
  -2  16   1         95.41         93.64         4.48 o
  -1  16   1        401.96        414.75         8.96 o
   0  16   1         59.56         65.16         3.96 o
   1  16   1        757.04        816.94        28.84 o
   2  16   1        938.04        934.02        16.62 o
   3  16   1       3460.28       3384.68        46.02 o
   4  16   1          2.32          5.57         3.93 o
   5  16   1        346.86        341.73         9.11 o
   6  16   1         62.12         54.89         6.00 o
   7  16   1        318.46        307.15         8.68 o
   8  16   1        275.42        269.35        14.33 o
   9  16   1          6.07         23.21         7.81 o
  -8  17   1        421.00        403.05        23.71 o
  -7  17   1         34.95         28.93         6.16 o
  -6  17   1        979.00        961.87        21.02 o
  -5  17   1         16.48         29.40         7.54 o
  -4  17   1        335.82        333.33         9.08 o
  -3  17   1        667.52        637.15        17.56 o
  -2  17   1         46.06         55.75         4.34 o
  -1  17   1       3334.18       3421.08        53.17 o
   0  17   1        721.30        670.85        20.08 o
   1  17   1       3299.26       3137.06        54.09 o
   2  17   1         77.26         63.56         4.96 o
   3  17   1        224.24        232.11         6.55 o
   4  17   1         76.07         82.80         6.50 o
   5  17   1        627.03        595.66        11.45 o
   6  17   1       2901.22       2849.11        74.42 o
   7  17   1        401.91        370.34        10.53 o
   8  17   1        380.02        437.31        11.41 o
  -8  18   1        640.53        699.83        16.92 o
  -7  18   1         63.28         64.20         8.22 o
  -6  18   1         18.31          8.17         4.67 o
  -5  18   1        583.71        682.50        13.40 o
  -4  18   1         47.24         53.39         5.14 o
  -3  18   1        531.89        542.93        11.87 o
  -2  18   1       1153.73       1134.27        17.93 o
  -1  18   1       4941.05       4974.44       178.96 o
   0  18   1         98.95        100.84         7.46 o
   1  18   1         11.54         21.43         4.52 o
   2  18   1         88.59         97.44         4.66 o
   3  18   1       1665.49       1749.13        28.53 o
   4  18   1        697.38        631.71        22.57 o
   5  18   1        392.21        366.34        14.94 o
   6  18   1        141.65        128.00         5.99 o
   7  18   1         57.77         75.23         6.17 o
   8  18   1         27.58          7.24         7.17 o
  -8  19   1       1983.96       2166.83        35.69 o
  -7  19   1          1.04          1.66         7.19 o
  -6  19   1        367.84        355.34        10.43 o
  -5  19   1         34.77         42.84         5.56 o
  -4  19   1         30.54         50.69         6.44 o
  -3  19   1        366.73        374.87        11.95 o
  -2  19   1         13.51         23.52         4.49 o
  -1  19   1       5032.64       5306.81        84.06 o
   0  19   1       1022.56       1072.66        29.97 o
   1  19   1       2647.26       2582.79        48.97 o
   2  19   1        142.59        129.57         8.82 o
   3  19   1          1.05          8.61         4.63 o
   4  19   1       2137.04       2237.33        40.60 o
   5  19   1        277.56        296.65         9.54 o
   6  19   1        195.83        187.57         8.57 o
   7  19   1        648.21        664.78        15.46 o
  -7  20   1        318.34        441.89        18.11 o
  -6  20   1       2515.67       2848.61        55.55 o
  -5  20   1         45.68         64.00         6.40 o
  -4  20   1       4595.70       4480.38       181.16 o
  -3  20   1       7707.55       7872.26       136.33 o
  -2  20   1        327.05        387.37         9.36 o
  -1  20   1         85.80        119.12         7.08 o
   0  20   1         21.61         14.47         4.60 o
   1  20   1       2011.70       1894.09        28.13 o
   2  20   1       2520.22       2432.57        49.39 o
   3  20   1          2.92          9.77         5.28 o
   4  20   1       1276.03       1269.34        26.66 o
   5  20   1        274.58        287.13        10.24 o
   6  20   1        324.89        343.81        22.11 o
   7  20   1          2.26         13.52         6.56 o
  -7  21   1         37.60         39.93         7.93 o
  -6  21   1          3.96         25.92         6.71 o
  -5  21   1        740.40        806.31        35.54 o
  -4  21   1       1366.47       1343.43        20.65 o
  -3  21   1       1452.69       1633.38        51.33 o
  -2  21   1       2723.42       2932.16        42.64 o
  -1  21   1       1040.08       1023.29        19.48 o
   0  21   1       1873.04       1742.76        28.89 o
   1  21   1        105.08        121.06         5.20 o
   2  21   1       3390.35       3576.25        52.98 o
   3  21   1       5781.60       6144.18        82.10 o
   4  21   1       1739.14       1728.57        38.75 o
   5  21   1       1847.47       1848.31        28.19 o
   6  21   1          3.68          1.81         7.04 o
   7  21   1        663.61        746.52        28.92 o
  -6  22   1        288.67        255.05        10.05 o
  -5  22   1          2.64          7.95         7.31 o
  -4  22   1          7.40         12.38         5.42 o
  -3  22   1       1190.41       1206.51        19.96 o
  -2  22   1       8610.95       8543.77       230.12 o
  -1  22   1       2005.19       1900.69        42.39 o
   0  22   1        896.24        897.34        38.57 o
   1  22   1       1572.52       1559.54        23.68 o
   2  22   1        223.86        231.15         7.41 o
   3  22   1       1338.52       1370.81        22.24 o
   4  22   1         55.03         57.08         7.30 o
   5  22   1         58.00         38.69         5.99 o
   6  22   1        673.62        690.27        14.08 o
  -6  23   1         78.49         76.67         8.38 o
  -5  23   1        180.07        159.61         8.40 o
  -4  23   1         35.27         20.87         5.54 o
  -3  23   1        170.61        270.52        12.62 o
  -2  23   1         10.41          4.52         5.15 o
  -1  23   1        198.74        168.87         6.69 o
   0  23   1        387.11        353.88        12.82 o
   1  23   1         33.42         38.21         5.69 o
   2  23   1         95.28         57.98         7.02 o
   3  23   1        550.01        417.71        13.93 o
   4  23   1        540.15        456.23        11.68 o
   5  23   1        905.55        936.63        31.43 o
  -5  24   1        438.96        430.20        11.89 o
  -4  24   1       1116.54       1161.24        21.68 o
  -3  24   1       1791.86       1782.54        25.48 o
  -2  24   1          7.38          5.54         5.97 o
  -1  24   1         40.56         46.37         5.96 o
   0  24   1        825.12        882.48        20.26 o
   1  24   1        154.85        178.23         8.28 o
   2  24   1       2178.25       2250.29        37.04 o
   3  24   1         33.25         41.39         6.58 o
   4  24   1        249.14        238.86         9.91 o
   5  24   1        138.82        117.26         7.94 o
  -4  25   1         79.39         72.91         8.24 o
  -3  25   1         27.18         55.62         9.27 o
  -2  25   1        223.17        260.26         9.77 o
  -1  25   1        452.58        385.70        13.01 o
   0  25   1         69.78         92.16         7.28 o
   1  25   1        163.70        158.45         8.75 o
   2  25   1       1186.54       1190.74        51.27 o
   3  25   1       1266.28       1345.40        23.84 o
   4  25   1        307.58        285.52        16.03 o
  -3  26   1        569.52        602.25        13.34 o
  -2  26   1       2160.73       2290.21        85.14 o
  -1  26   1        159.98        150.75         8.72 o
   0  26   1       1317.66       1462.18        27.88 o
   1  26   1        785.58        741.83        13.26 o
   2  26   1         12.22         42.40         8.93 o
   3  26   1          5.84          2.21         7.61 o
  -1  27   1        410.79        495.77        14.88 o
   0  27   1        171.39        191.27         8.99 o
   1  27   1         47.90         30.76         9.55 o
 -11   0   2          0.15          9.59        15.51 o
 -10   0   2       1211.01       1290.32        32.31 o
  -9   0   2       8636.92       9264.50       158.16 o
  -8   0   2        491.81        576.33        30.85 o
  -7   0   2       5247.70       5284.91       311.81 o
  -6   0   2       3892.87       4705.69       152.60 o
  -5   0   2       1085.77        902.99        78.83 o
  -4   0   2      10013.43       9561.15       631.16 o
  -3   0   2        767.23        895.71        17.34 o
  -2   0   2       5883.75       6221.13       231.76 o
   0   0   2       1558.28       1371.14        51.63 o
   2   0   2       4408.02       3699.38        92.36 o
   3   0   2        876.03       1006.18        36.88 o
   4   0   2       3562.33       2637.26        55.11 o
   5   0   2      27111.43      24843.29       469.44 o
   6   0   2       3116.20       3050.53        56.32 o
   7   0   2       2243.11       2649.46        58.45 o
   8   0   2       5667.03       5607.37       227.92 o
   9   0   2       2476.09       2309.90        48.48 o
  10   0   2       1066.01        980.83        24.92 o
  11   0   2       2121.83       1919.34        63.55 o
 -11   1   2        329.89        330.60        11.09 o
 -10   1   2          2.04          5.25         5.25 o
  -9   1   2         50.75         41.75         4.99 o
  -8   1   2       5370.29       5945.99       115.93 o
  -7   1   2        545.69        571.48        10.22 o
  -6   1   2       1895.91       2003.10        36.00 o
  -5   1   2       4505.94       5208.84        81.51 o
  -3   1   2       6193.74       5728.90       138.61 o
  -2   1   2      13047.43      13349.55      1226.17 o
  -1   1   2        445.83        560.13         8.34 o
   2   1   2       5050.22       5281.91       185.52 o
   3   1   2       1045.27       1342.44        31.27 o
   4   1   2       5679.78       6204.52       163.40 o
   5   1   2        231.69        150.05        10.89 o
   6   1   2          0.33          5.87         3.26 o
   7   1   2        139.86        105.85         5.89 o
   8   1   2       1282.95       1355.66        22.29 o
   9   1   2        244.23        220.26         9.90 o
  10   1   2        559.53        542.43        14.10 o
  11   1   2        830.74        791.80        25.63 o
 -11   2   2       2715.45       2917.78        93.75 o
 -10   2   2        967.02       1084.25        21.03 o
  -9   2   2       3405.63       3434.63        58.43 o
  -8   2   2        639.96        695.08        12.92 o
  -7   2   2        441.76        423.21         8.17 o
  -6   2   2       5406.74       5453.00        70.93 o
  -5   2   2      48869.63      49775.61      3166.46 o
  -4   2   2        104.25         74.08         2.77 o
  -3   2   2       2356.05       2148.94        53.70 o
  -2   2   2       9173.25       9271.52       150.14 o
  -1   2   2       1536.17       1406.81        72.67 o
   0   2   2       5074.55       5715.40        83.53 o
   1   2   2         63.99        144.50         3.04 o
   2   2   2        138.24         39.20         9.55 o
   3   2   2       4264.04       4020.58        57.60 o
   4   2   2        499.58        351.99        15.38 o
   5   2   2       3110.95       3172.65        50.39 o
   6   2   2         31.16         33.43         4.14 o
   7   2   2       3743.74       3700.65        53.67 o
   8   2   2         20.32         33.42         4.45 o
   9   2   2       3699.51       3751.32       111.01 o
  10   2   2        351.79        337.76        10.69 o
  11   2   2         45.23         37.31        10.30 o
 -11   3   2         24.16         17.09         8.13 o
 -10   3   2        669.97        671.44        14.71 o
  -9   3   2         14.05         14.38         5.02 o
  -8   3   2       3076.86       3343.69        75.64 o
  -7   3   2         34.71         41.44         7.15 o
  -6   3   2        915.63       1151.27        30.03 o
  -5   3   2         82.05         47.21         4.14 o
  -4   3   2       5349.77       5176.31       137.03 o
  -3   3   2       3940.09       3186.41        75.69 o
  -2   3   2      12177.67      11925.24       264.80 o
  -1   3   2       3352.72       3646.56        84.61 o
   1   3   2        813.88        584.38        33.57 o
   2   3   2      10277.16       8962.32       276.14 o
   3   3   2       6949.39       6507.74        89.70 o
   4   3   2       4284.18       3063.30      1090.55 o
   5   3   2       2120.93       2106.18        48.38 o
   6   3   2       2542.88       2494.05        94.02 o
   7   3   2          7.89         13.46         7.06 o
   8   3   2        239.58        283.14         8.19 o
   9   3   2        174.88        180.54         9.32 o
  10   3   2        662.43        662.12        16.27 o
  11   3   2        104.14        114.54        10.39 o
 -11   4   2         95.60        104.59         9.95 o
 -10   4   2         48.23         74.51         7.04 o
  -9   4   2       1147.60       1310.71        56.92 o
  -8   4   2        161.95        160.29         6.08 o
  -7   4   2       1981.04       1939.20        70.33 o
  -6   4   2        458.63        408.51        19.45 o
  -5   4   2       1470.84       1722.01        25.12 o
  -4   4   2       1526.06       1416.44        35.27 o
  -3   4   2       1526.78       1852.11        23.96 o
  -2   4   2       9430.75      12049.23       309.75 o
  -1   4   2      15887.38      18078.71       770.72 o
   0   4   2         83.11         49.55         2.00 o
   1   4   2         17.57        101.76         8.16 o
   2   4   2        622.69        721.13        13.61 o
   3   4   2         37.32         18.30         8.07 o
   4   4   2        152.24        193.40         7.59 o
   5   4   2       2727.56       2674.47        48.59 o
   6   4   2       1856.59       1665.39        79.27 o
   7   4   2          4.01          2.68         3.72 o
   8   4   2        178.14        150.45         6.08 o
   9   4   2        241.05        251.08         9.41 o
  10   4   2        684.63        663.34        16.58 o
 -11   5   2         35.22         41.09         8.06 o
 -10   5   2         72.65         65.93         6.58 o
  -9   5   2         43.96         54.69         5.03 o
  -8   5   2        626.90        637.34        14.27 o
  -7   5   2         13.20         11.73         3.52 o
  -6   5   2        739.28        809.54        20.49 o
  -5   5   2        400.13        440.24        12.39 o
  -4   5   2       2322.18       2368.79        32.21 o
  -3   5   2        151.18         58.79         3.89 o
  -2   5   2       2011.12       2276.14        65.54 o
  -1   5   2       9722.33       9444.71       180.97 o
   0   5   2       4388.62       5877.31       403.24 o
   1   5   2       1653.84       1878.53        38.74 o
   2   5   2       3291.55       3336.73        75.73 o
   3   5   2       2453.15       2575.41        32.80 o
   4   5   2       1361.69       1908.82        27.14 o
   5   5   2        893.71        716.47        15.28 o
   6   5   2        139.46        210.15        18.87 o
   7   5   2       1819.61       1846.77        31.80 o
   8   5   2       7914.17       7623.55       114.20 o
   9   5   2          9.51         25.54         5.34 o
  10   5   2        897.72        809.87        18.44 o
 -11   6   2        249.08        255.61        10.14 o
 -10   6   2        111.25        121.56         8.03 o
  -9   6   2        803.61        823.58        18.70 o
  -8   6   2        223.85        221.84         7.23 o
  -7   6   2         58.40         68.02         4.41 o
  -6   6   2        481.25        473.11         9.23 o
  -5   6   2       4299.81       4694.23       106.22 o
  -4   6   2        165.13        418.58         8.74 o
  -3   6   2       6170.15       5793.39       107.71 o
  -2   6   2         96.36        129.57         3.33 o
  -1   6   2       3569.18       4973.83       158.22 o
   0   6   2        876.98        506.70        14.53 o
   1   6   2       6967.20       6296.38       184.19 o
   2   6   2        410.67        262.77         8.32 o
   3   6   2       7049.26       8325.40       337.17 o
   4   6   2        533.01        292.41        16.61 o
   5   6   2       1423.79       1300.18        21.76 o
   6   6   2        717.41        693.76        20.67 o
   7   6   2       3743.01       3689.39        62.63 o
   8   6   2        447.48        509.11        26.22 o
   9   6   2        929.31        839.54        16.17 o
  10   6   2          2.99          2.07         7.25 o
 -11   7   2        198.37        215.11        10.88 o
 -10   7   2        874.88        873.78        22.31 o
  -9   7   2        172.08        201.36         7.83 o
  -8   7   2       7197.62       7253.26       165.60 o
  -7   7   2       1393.47       1438.96        34.88 o
  -6   7   2         51.32         42.51         5.06 o
  -5   7   2         16.48         34.51         2.73 o
  -4   7   2       5167.76       5018.33        66.04 o
  -3   7   2      14557.47      13920.21       264.45 o
  -2   7   2       1901.83       2166.54        50.60 o
  -1   7   2       2378.38       2332.52        83.02 o
   0   7   2      14197.64      15479.68       353.67 o
   1   7   2         47.26         50.72         3.05 o
   2   7   2       2329.12       2454.11        39.65 o
   3   7   2       2663.54       2516.42        34.62 o
   4   7   2       3092.40       3176.30        45.09 o
   5   7   2       2980.04       3049.19        55.72 o
   6   7   2        238.29        249.66         6.86 o
   7   7   2       1254.56       1258.12        48.85 o
   8   7   2       2351.58       2462.65        53.15 o
   9   7   2        337.10        380.35        19.85 o
  10   7   2        562.74        548.95        27.55 o
 -10   8   2         79.91         68.04         8.26 o
  -9   8   2       1128.55       1138.16        21.30 o
  -8   8   2          0.70          0.80         4.50 o
  -7   8   2        136.04        137.86         5.73 o
  -6   8   2        535.85        518.96        15.52 o
  -5   8   2        109.24         70.70         4.13 o
  -4   8   2         65.66        148.70         4.20 o
  -3   8   2       2245.39       2083.49        34.59 o
  -2   8   2        582.78        396.18        13.69 o
  -1   8   2       3304.73       2913.25        67.94 o
   0   8   2       1508.51       1571.01        32.67 o
   1   8   2      10615.53      10872.62       296.79 o
   2   8   2        226.88        203.85         4.72 o
   3   8   2       3336.79       3376.66        86.19 o
   4   8   2       4179.78       4690.16        61.95 o
   5   8   2         27.94         24.02         4.64 o
   6   8   2        258.81        261.17         7.64 o
   7   8   2        112.48         99.94         7.43 o
   8   8   2        203.61        262.07         8.13 o
   9   8   2          0.04          5.44         7.03 o
  10   8   2         18.57         17.13         7.60 o
 -10   9   2        356.72        364.33        11.13 o
  -9   9   2        517.96        544.19        22.14 o
  -8   9   2       2113.88       2070.87        62.02 o
  -7   9   2        187.83        189.27        10.69 o
  -6   9   2        149.85        167.71         9.55 o
  -5   9   2        360.05        421.23        18.72 o
  -4   9   2        132.88        208.67         5.21 o
  -3   9   2      18053.27      17373.22       278.84 o
  -2   9   2       4382.47       4193.98       210.43 o
  -1   9   2        799.65        634.14        13.40 o
   0   9   2         54.44         55.59         2.81 o
   1   9   2       1370.08       1651.23        25.14 o
   2   9   2       4337.19       4165.90        72.97 o
   3   9   2      10037.12       9727.30       121.72 o
   4   9   2        226.23        341.35         6.74 o
   5   9   2       2190.90       2173.00        31.39 o
   6   9   2        202.34        179.15         8.48 o
   7   9   2        209.66        204.72        14.19 o
   8   9   2       1694.37       1663.68        85.59 o
   9   9   2        191.34        160.64         9.35 o
  10   9   2        139.67        139.56        10.04 o
 -10  10   2       1465.47       1540.24        31.93 o
  -9  10   2        636.13        728.72        15.91 o
  -8  10   2        540.18        625.29        12.36 o
  -7  10   2        585.46        556.18        15.75 o
  -6  10   2       4498.47       4403.01       130.10 o
  -5  10   2       5943.60       5837.16       125.63 o
  -4  10   2        431.63        398.59        11.06 o
  -3  10   2         59.55         61.23         8.47 o
  -2  10   2       2115.09       1819.95        82.85 o
  -1  10   2       7695.01       7279.65       110.03 o
   0  10   2       1615.30       1503.09        77.03 o
   1  10   2        773.63        963.52        21.32 o
   2  10   2       2673.10       2887.36        67.84 o
   3  10   2         52.34         55.65         4.38 o
   4  10   2        892.41       1120.61        17.36 o
   5  10   2         15.06         18.19         3.58 o
   6  10   2         11.25         27.40         3.67 o
   7  10   2        165.58        194.10         8.23 o
   8  10   2        191.54        185.43         9.92 o
   9  10   2         42.41         34.04         6.61 o
  10  10   2        371.75        328.29        11.83 o
 -10  11   2         96.09         83.91         8.38 o
  -9  11   2         18.95         30.13         5.77 o
  -8  11   2         26.55         31.94         5.24 o
  -7  11   2       1417.66       1411.11        34.93 o
  -6  11   2        903.94        869.71        31.58 o
  -5  11   2       3261.25       3252.76        52.16 o
  -4  11   2      12624.68      12412.95       205.31 o
  -3  11   2       1067.34       1114.53        59.29 o
  -2  11   2         28.85         41.35         2.90 o
  -1  11   2       1373.88       1510.45        34.46 o
   0  11   2        341.54        248.24         5.69 o
   1  11   2      11464.44      11505.67       194.43 o
   2  11   2          5.60         19.01         2.53 o
   3  11   2       4189.52       3926.13        60.10 o
   4  11   2       1326.11       1254.18        22.22 o
   5  11   2        258.29        243.06        10.75 o
   6  11   2        465.34        448.66         9.58 o
   7  11   2        191.61        188.08         6.17 o
   8  11   2        361.23        340.05        12.91 o
   9  11   2          0.85         12.10         8.07 o
  10  11   2       1106.86       1036.37        46.75 o
 -10  12   2        270.44        313.66        10.67 o
  -9  12   2       2463.29       2491.20        38.41 o
  -8  12   2          2.80          0.14         4.58 o
  -7  12   2        545.14        508.39        10.89 o
  -6  12   2        554.61        578.03        13.93 o
  -5  12   2       2240.93       2236.96        78.79 o
  -4  12   2        638.33        657.93        15.82 o
  -3  12   2        857.29        809.25        16.00 o
  -2  12   2       5902.98       5871.71       134.76 o
  -1  12   2         41.20         67.96         3.96 o
   0  12   2       1002.69        938.78        14.33 o
   1  12   2        993.11       1027.08        28.63 o
   2  12   2       1170.61       1167.39        17.98 o
   3  12   2         76.02         34.32         4.20 o
   4  12   2       1467.89       1330.82        23.68 o
   5  12   2       4798.03       4920.05        65.81 o
   6  12   2       2914.68       2890.10        78.31 o
   7  12   2        569.22        538.61        15.21 o
   8  12   2       2589.14       2456.82        35.27 o
   9  12   2       1534.87       1496.11        39.39 o
 -10  13   2         48.30         69.54         9.28 o
  -9  13   2         44.46         33.83         7.55 o
  -8  13   2        534.72        597.92        15.10 o
  -7  13   2         39.98         44.83         4.76 o
  -6  13   2       1079.90       1019.67        22.55 o
  -5  13   2        603.25        648.66        13.31 o
  -4  13   2        850.63        844.27       262.61 o
  -3  13   2       3051.81       2959.75        61.82 o
  -2  13   2        332.85        311.22        12.29 o
  -1  13   2        352.58        286.59        11.79 o
   0  13   2       9950.79      10592.28       259.46 o
   1  13   2        496.38        548.60        11.83 o
   2  13   2       1778.63       1827.86        25.10 o
   3  13   2        287.05        264.52        12.42 o
   4  13   2       1369.48       1401.80        27.92 o
   5  13   2       2185.42       2198.04        31.70 o
   6  13   2        315.08        287.09         7.99 o
   7  13   2        843.26        798.82        16.15 o
   8  13   2         11.76          3.91         5.89 o
   9  13   2         41.84         50.63         8.06 o
  -9  14   2        407.45        454.45        23.68 o
  -8  14   2        454.70        487.80        11.88 o
  -7  14   2         92.26         96.12         5.52 o
  -6  14   2       5117.77       4883.22        77.87 o
  -5  14   2       8398.87       8684.57       144.17 o
  -4  14   2       2590.92       2645.15        39.47 o
  -3  14   2        579.47        517.56        12.80 o
  -2  14   2         35.75         25.56         3.58 o
  -1  14   2       2476.39       2376.81        36.14 o
   0  14   2       8901.20       8902.59       304.42 o
   1  14   2        512.99        510.48         9.74 o
   2  14   2       2720.32       2764.80       115.41 o
   3  14   2       1731.85       1750.97        94.62 o
   4  14   2       1245.90       1280.69        38.73 o
   5  14   2         64.49         62.25         4.51 o
   6  14   2         25.29         46.43         5.56 o
   7  14   2       2069.77       2071.85        40.44 o
   8  14   2        474.86        504.32        12.20 o
   9  14   2       1630.87       1422.00        22.45 o
  -9  15   2        599.79        612.59        14.57 o
  -8  15   2        236.38        255.49         8.22 o
  -7  15   2        376.77        408.30        12.70 o
  -6  15   2        175.93        217.90        11.20 o
  -5  15   2        322.33        286.34        53.78 o
  -4  15   2       5079.41       5054.59        80.16 o
  -3  15   2       4959.87       4665.72        74.80 o
  -2  15   2       3498.39       3368.92        66.05 o
  -1  15   2         75.12        130.74         5.47 o
   0  15   2       5686.38       5635.00        72.60 o
   1  15   2       7959.30       7477.11       197.60 o
   2  15   2       3444.56       3420.36        46.34 o
   3  15   2       2156.53       2071.15        35.29 o
   4  15   2       1080.21       1222.17        21.66 o
   5  15   2        535.79        685.65        21.53 o
   6  15   2       2892.47       3133.48        47.79 o
   7  15   2        291.50        300.27         9.62 o
   8  15   2        303.13        300.04        13.51 o
   9  15   2        149.34        138.21        13.01 o
  -9  16   2       2918.91       3180.21        85.00 o
  -8  16   2        172.24        168.15         8.78 o
  -7  16   2        887.01        817.99        18.49 o
  -6  16   2        174.33        180.85         6.92 o
  -5  16   2        133.99        196.86         7.48 o
  -4  16   2       4521.13       4671.25        71.27 o
  -3  16   2         12.46         16.63         4.03 o
  -2  16   2         62.72         68.64         6.30 o
  -1  16   2       5696.66       6159.64        86.84 o
   0  16   2       3844.95       3813.57        92.93 o
   1  16   2        251.24        233.07         6.39 o
   2  16   2         33.13         46.20         4.60 o
   3  16   2         16.35         34.20         4.10 o
   4  16   2       1129.97       1133.40        18.25 o
   5  16   2       4947.84       5045.34        94.95 o
   6  16   2       3192.54       3216.56       110.45 o
   7  16   2        283.86        308.09         8.84 o
   8  16   2        429.41        464.50        17.15 o
  -8  17   2        114.09         89.07         8.66 o
  -7  17   2        135.35        128.94         9.65 o
  -6  17   2         80.08         63.30        24.47 o
  -5  17   2       1472.78       1466.31        24.12 o
  -4  17   2       4306.51       4400.12       114.63 o
  -3  17   2         49.09         50.86         4.41 o
  -2  17   2         53.20         64.27         3.97 o
  -1  17   2         68.13        116.95         5.54 o
   0  17   2       4699.72       4914.44        68.98 o
   1  17   2        980.35       1063.70        17.54 o
   2  17   2       2934.08       3046.74        54.11 o
   3  17   2       2204.07       2221.95       120.55 o
   4  17   2       1788.61       1894.25        33.19 o
   5  17   2         53.77         34.94         5.32 o
   6  17   2          4.35          8.68         5.30 o
   7  17   2         40.49         21.19         6.01 o
   8  17   2        571.73        549.88        17.56 o
  -8  18   2        382.50        416.04        12.47 o
  -7  18   2          5.19          9.64         6.54 o
  -6  18   2       2685.55       2795.00        49.58 o
  -5  18   2       5656.08       5748.03       168.37 o
  -4  18   2          3.57          4.93         5.22 o
  -3  18   2       1585.59       1521.24        25.64 o
  -2  18   2        177.01        184.70         7.33 o
  -1  18   2        555.72        583.30        17.36 o
   0  18   2        849.99        947.14        17.12 o
   1  18   2       5708.04       5539.85        75.63 o
   2  18   2       2092.20       2052.51        34.60 o
   3  18   2        843.44        772.92        21.50 o
   4  18   2       3353.22       3317.06        45.25 o
   5  18   2       1353.01       1396.70        21.97 o
   6  18   2        963.43        991.62        21.94 o
   7  18   2        922.82        842.33        18.52 o
   8  18   2          1.95          6.23         7.38 o
  -8  19   2       3356.74       3396.04       161.23 o
  -7  19   2         33.89         25.62         7.33 o
  -6  19   2         39.82         33.14         6.27 o
  -5  19   2          1.45          3.87         5.21 o
  -4  19   2       4978.54       4882.43        76.14 o
  -3  19   2       3924.44       3803.36        69.92 o
  -2  19   2        292.03        286.01         8.88 o
  -1  19   2       4396.04       4409.46        98.99 o
   0  19   2      12346.77      12471.00       202.93 o
   1  19   2        787.59        766.47        13.29 o
   2  19   2        110.76        121.38         6.38 o
   3  19   2          6.26          7.96         4.30 o
   4  19   2       5493.75       5654.27        98.90 o
   5  19   2       1479.77       1487.13        47.90 o
   6  19   2        105.23        142.44         6.95 o
   7  19   2        246.28        248.03         9.00 o
  -7  20   2        435.30        462.48        11.25 o
  -6  20   2        370.29        391.65        12.94 o
  -5  20   2       1711.04       1676.46        37.58 o
  -4  20   2        585.83        618.82        15.33 o
  -3  20   2          0.77          8.00         5.14 o
  -2  20   2       2506.85       2618.85        60.18 o
  -1  20   2       1862.57       2023.29        45.73 o
   0  20   2        420.25        421.87         9.46 o
   1  20   2       2551.97       2455.09        36.71 o
   2  20   2          2.82         10.97         4.08 o
   3  20   2       2928.63       3074.70        53.77 o
   4  20   2         72.35         51.27         5.38 o
   5  20   2       3321.01       3358.98        66.44 o
   6  20   2        435.54        465.35        10.97 o
   7  20   2        637.44        633.88        14.37 o
  -7  21   2         67.44         63.00         8.12 o
  -6  21   2        398.78        379.26        10.49 o
  -5  21   2        381.08        378.28        10.21 o
  -4  21   2        912.04        930.59        23.68 o
  -3  21   2       1200.58       1051.73        19.54 o
  -2  21   2        373.75        332.68         9.65 o
  -1  21   2        637.60        727.86        14.58 o
   0  21   2       1337.70       1291.61        32.10 o
   1  21   2       1143.49       1276.74        59.67 o
   2  21   2         46.36         47.19         5.54 o
   3  21   2        677.67        651.94        11.89 o
   4  21   2        720.87        632.42        18.54 o
   5  21   2         14.61         28.93         7.04 o
   6  21   2        544.36        474.42        13.63 o
  -6  22   2       1441.12       1580.53        52.96 o
  -5  22   2        484.90        398.08        10.82 o
  -4  22   2        636.87        792.50        17.00 o
  -3  22   2        231.16        274.90         7.99 o
  -2  22   2       1555.00       1727.29        26.42 o
  -1  22   2         37.49         63.21         5.79 o
   0  22   2         82.62        107.58         6.37 o
   1  22   2        138.21        195.86         8.03 o
   2  22   2          5.51          9.62         5.80 o
   3  22   2       1133.30       1100.34        32.34 o
   4  22   2        522.63        625.46        15.42 o
   5  22   2          2.16          7.62         6.72 o
   6  22   2          9.75         16.50         7.97 o
  -6  23   2         12.66         25.42         8.08 o
  -5  23   2        251.38        272.17        12.28 o
  -4  23   2        523.65        611.64        13.43 o
  -3  23   2        288.18        290.69         8.87 o
  -2  23   2        648.41        664.80        12.87 o
  -1  23   2        294.99        251.65         8.59 o
   0  23   2        233.82        185.58         7.44 o
   1  23   2        651.88        720.62        12.79 o
   2  23   2        371.18        351.94         8.94 o
   3  23   2       1977.51       2002.11        33.66 o
   4  23   2       1027.31        917.04        17.61 o
   5  23   2        886.31        819.95        16.33 o
  -5  24   2        111.31        101.58         8.16 o
  -4  24   2         29.89         19.75         7.17 o
  -3  24   2         71.43         67.20         7.35 o
  -2  24   2          6.71          3.48         6.03 o
  -1  24   2       1353.03       1401.07        25.04 o
   0  24   2         12.20         19.85         5.57 o
   1  24   2        410.37        376.90        16.14 o
   2  24   2        222.29        165.59         8.15 o
   3  24   2        365.16        352.75        11.21 o
   4  24   2        453.55        508.27        12.76 o
   5  24   2         37.93         47.71         7.30 o
  -4  25   2       2766.18       2889.61        46.84 o
  -3  25   2       1941.31       2078.91        31.58 o
  -2  25   2        212.01        239.31         8.46 o
  -1  25   2        210.18        204.13         8.00 o
   0  25   2        231.23        287.19         8.24 o
   1  25   2         57.94        102.52         6.94 o
   2  25   2         89.47         84.10         6.48 o
   3  25   2       1372.66       1484.19        41.14 o
   4  25   2        949.95        958.89        35.44 o
  -3  26   2        764.50        790.81        18.03 o
  -2  26   2          8.28         14.47         6.83 o
  -1  26   2          1.12          4.95         6.41 o
   0  26   2       1222.41       1041.28        17.35 o
   1  26   2        522.11        483.51        12.48 o
   2  26   2         37.65         31.94         7.74 o
  -1  27   2        235.29        294.50         9.92 o
   0  27   2          5.44          7.62         6.48 o
 -11   1   3        143.07        142.44         9.42 o
 -10   1   3          1.71          3.97         5.74 o
  -9   1   3        615.27        610.44        31.83 o
  -8   1   3          6.35         11.34         3.69 o
  -7   1   3       4533.48       4737.40        68.72 o
  -6   1   3      11855.11      11747.73       339.57 o
  -5   1   3       7487.31       7793.25       164.85 o
  -4   1   3       7200.07       7811.54       261.10 o
  -3   1   3        933.90       1148.99        60.34 o
  -2   1   3       2306.91       2367.61        92.21 o
  -1   1   3       6746.60       7471.49       184.22 o
   0   1   3       3636.23       3659.29       160.23 o
   1   1   3      15642.74      15446.09       283.20 o
   2   1   3        276.60        243.06         5.03 o
   3   1   3       2625.07       2541.66        72.60 o
   4   1   3        307.47        282.07        16.25 o
   5   1   3        193.42        197.67         7.03 o
   6   1   3       1353.92       1351.24        21.10 o
   7   1   3         76.36         73.49         4.97 o
   8   1   3       1425.45       1346.87        42.82 o
   9   1   3        209.95        219.37         8.78 o
  10   1   3        804.55        789.61        17.40 o
 -11   2   3         65.29         82.02         8.50 o
 -10   2   3          0.13          4.56         6.29 o
  -9   2   3        947.61        949.08        16.49 o
  -8   2   3        860.60        843.71        14.75 o
  -7   2   3        143.90        164.66        12.94 o
  -6   2   3          0.38         12.83         2.99 o
  -5   2   3       2110.59       1878.10        51.94 o
  -4   2   3       1724.00       1613.91        28.32 o
  -3   2   3        762.44        743.41        16.17 o
  -1   2   3       3287.35       3371.94        66.12 o
   0   2   3        932.76       1019.18        16.89 o
   1   2   3       8764.83       9223.13       287.96 o
   2   2   3      13037.94      13278.85       331.89 o
   3   2   3       7414.43       7167.14       139.65 o
   4   2   3       1557.35       1506.74        44.42 o
   5   2   3       2588.78       2646.49        80.40 o
   6   2   3       4603.47       4434.78        60.98 o
   7   2   3        366.10        407.44        10.54 o
   8   2   3         38.79         35.79         5.74 o
   9   2   3        160.35        175.27         8.07 o
  10   2   3        111.56         84.21         7.67 o
 -11   3   3        212.31        258.74        10.37 o
 -10   3   3       2146.36       2173.67        91.16 o
  -9   3   3          5.26          2.35         5.50 o
  -8   3   3        707.88        741.50        18.80 o
  -7   3   3       2243.18       2415.02        38.28 o
  -6   3   3        836.48        862.73        22.39 o
  -5   3   3       4976.60       4669.29        66.96 o
  -4   3   3       5094.85       4908.60       172.79 o
  -3   3   3       4321.91       4416.41        84.00 o
  -1   3   3      13273.11      13346.48       654.86 o
   0   3   3       8218.56       7774.26       540.64 o
   1   3   3       2921.72       2849.48       130.88 o
   2   3   3       2076.43       1704.60        66.63 o
   3   3   3        485.40        428.77        14.34 o
   4   3   3       1161.52       1170.24        48.42 o
   5   3   3         78.13         56.23         3.91 o
   6   3   3       1819.68       1659.31        50.05 o
   7   3   3       2374.85       2295.53        46.06 o
   8   3   3         19.27         15.05         5.25 o
   9   3   3        640.74        579.98        27.97 o
  10   3   3        347.91        312.42        11.72 o
 -11   4   3        337.02        367.56        11.99 o
 -10   4   3         27.06         52.78         6.48 o
  -9   4   3        196.15        174.30         8.99 o
  -8   4   3        603.19        680.60        13.10 o
  -7   4   3       6928.95       7157.58       114.13 o
  -6   4   3        115.35        159.84         5.08 o
  -5   4   3        691.81        768.94        20.89 o
  -4   4   3         99.50         71.38         3.65 o
  -3   4   3        460.64        435.51         7.61 o
  -2   4   3      20251.05      20513.01      1271.52 o
  -1   4   3       1325.10       1528.55        45.47 o
   0   4   3       3493.83       4139.60        76.62 o
   1   4   3        814.99        769.87        41.21 o
   2   4   3       8561.71       9249.83       185.39 o
   3   4   3       1856.56       2091.43        31.18 o
   4   4   3         32.56         19.60         2.94 o
   5   4   3        363.49        470.69        14.96 o
   6   4   3          4.56         13.66         4.97 o
   7   4   3       4700.80       4862.71       171.71 o
   8   4   3         23.75         20.05         4.60 o
   9   4   3         34.46         56.18         7.21 o
  10   4   3        693.72        781.96        16.76 o
 -11   5   3        504.91        521.02        14.67 o
 -10   5   3         11.03         10.81         5.92 o
  -9   5   3        355.39        427.85        11.74 o
  -8   5   3          2.03          1.16         4.72 o
  -7   5   3       2224.06       2228.92        57.32 o
  -6   5   3      11958.98      12154.30       417.90 o
  -5   5   3        593.96        500.24        14.79 o
  -4   5   3       1866.98       1800.55        85.91 o
  -3   5   3       2961.46       3942.29        95.81 o
  -2   5   3        307.54        227.46         7.39 o
   0   5   3      21762.17      21110.66       680.26 o
   1   5   3        656.37        647.05        10.96 o
   2   5   3       4355.12       4209.48        86.01 o
   3   5   3        119.37        165.94         4.07 o
   4   5   3        469.79        377.07        10.06 o
   5   5   3        614.20        672.39        12.27 o
   6   5   3       3982.48       4072.49        75.07 o
   7   5   3       1271.73       1101.28        50.17 o
   8   5   3        283.63        247.88        16.01 o
   9   5   3       3004.17       2892.05        56.89 o
  10   5   3        357.72        324.55        12.33 o
 -11   6   3        832.14        807.14        28.44 o
 -10   6   3        153.57        154.66         7.63 o
  -9   6   3       1228.91       1230.95        19.93 o
  -8   6   3        469.62        509.73        10.74 o
  -7   6   3        312.15        365.18        20.34 o
  -6   6   3        220.64        218.42         5.68 o
  -5   6   3          6.94         12.24         2.31 o
  -4   6   3       6411.39       6766.24       123.47 o
  -3   6   3      16577.46      17557.90       250.48 o
  -2   6   3      32216.86      32247.39      3752.07 o
  -1   6   3       3849.95       3329.94       127.23 o
   0   6   3          2.78         59.22         8.10 o
   1   6   3       1105.14       1219.21        23.32 o
   2   6   3       1023.54       1350.47        24.36 o
   3   6   3      22124.54      21878.30       392.64 o
   4   6   3       9580.08       8085.46       103.73 o
   5   6   3        395.00        406.58        11.46 o
   6   6   3       6513.94       6570.29        97.30 o
   7   6   3        162.71        121.25         7.39 o
   8   6   3       4611.12       4256.57        72.65 o
   9   6   3        832.20        723.74        19.71 o
  10   6   3        150.11        166.26         8.93 o
 -11   7   3        446.37        423.41        17.09 o
 -10   7   3        919.67       1070.35        19.48 o
  -9   7   3        355.03        264.30        12.20 o
  -8   7   3        872.87        799.85        19.27 o
  -7   7   3       1787.98       1819.40        26.89 o
  -6   7   3      13886.41      13475.83       733.34 o
  -5   7   3       1685.77       1543.27        24.18 o
  -4   7   3        816.88        763.88        14.80 o
  -3   7   3       9700.08      10138.70       248.35 o
  -2   7   3      15769.45      14776.21       312.60 o
  -1   7   3       9461.46       9769.69       405.35 o
   0   7   3       9265.04       9898.39       158.29 o
   1   7   3       2331.07       2280.68        56.45 o
   2   7   3        702.68        531.41        25.66 o
   3   7   3        337.63        473.91        27.97 o
   4   7   3        670.05        645.00        10.84 o
   5   7   3       2156.70       2252.68        30.33 o
   6   7   3         12.46         18.63         7.63 o
   7   7   3        176.55        147.94         6.68 o
   8   7   3       2305.34       2083.45        45.29 o
   9   7   3        573.41        585.29        16.50 o
  10   7   3       1920.79       1802.47        33.25 o
 -10   8   3         59.62         44.51         6.32 o
  -9   8   3        141.98        136.59         6.38 o
  -8   8   3       2658.33       2798.69        78.73 o
  -7   8   3       6559.13       6723.26       168.53 o
  -6   8   3        895.08        993.50        33.00 o
  -5   8   3       1343.70       1277.82        22.08 o
  -4   8   3       1590.49       1570.06        33.12 o
  -3   8   3         24.61         32.67         3.74 o
  -2   8   3         63.09         87.19         3.64 o
  -1   8   3         95.67        103.88         5.67 o
   0   8   3       2713.24       2727.45       173.55 o
   1   8   3       1230.52        967.45        27.71 o
   2   8   3      40074.36      39157.54      1234.20 o
   3   8   3       1311.49       1160.52        42.45 o
   4   8   3        506.20        399.36         7.89 o
   5   8   3        189.50        250.59         7.20 o
   6   8   3       4298.82       3978.26        69.27 o
   7   8   3       4251.48       4352.35        67.82 o
   8   8   3        255.86        220.30        10.63 o
   9   8   3          5.57         12.60        10.83 o
  10   8   3       1580.24       1601.12        43.18 o
 -10   9   3       3191.96       3393.79       166.40 o
  -9   9   3         37.92         51.23         5.39 o
  -8   9   3        338.25        371.64        10.45 o
  -7   9   3      13331.91      13831.59       348.30 o
  -6   9   3       3142.92       3187.23        73.51 o
  -5   9   3       2371.33       2136.79        29.61 o
  -4   9   3        790.36        646.44        15.97 o
  -3   9   3      11052.83      11769.63       188.35 o
  -2   9   3      19717.93      20445.61       354.14 o
  -1   9   3        490.08        451.68        11.09 o
   0   9   3        900.33        794.43        28.19 o
   1   9   3        402.65        410.38         6.74 o
   2   9   3        825.29       1417.34        19.48 o
   3   9   3         79.34         31.44         2.96 o
   4   9   3        133.60        134.51         4.80 o
   5   9   3        809.91       1022.55        19.06 o
   6   9   3        131.56         94.71         8.71 o
   7   9   3       3222.79       3124.00       101.55 o
   8   9   3       1169.16        995.23        25.49 o
   9   9   3       1263.49       1067.45        25.03 o
  10   9   3          4.28         13.96         7.98 o
 -10  10   3        141.59        150.38         9.77 o
  -9  10   3       2917.53       2925.10        79.48 o
  -8  10   3        775.93        780.96        14.28 o
  -7  10   3        451.45        576.11        12.80 o
  -6  10   3         48.56         45.66         4.21 o
  -5  10   3       4986.58       4633.60        67.06 o
  -4  10   3       4216.53       4074.61        96.61 o
  -3  10   3        764.31        796.02        16.58 o
  -2  10   3      29293.22      28570.77       994.87 o
  -1  10   3      10436.81       9969.60       243.19 o
   0  10   3        602.53        622.58        37.28 o
   1  10   3       1025.55       1385.01        29.05 o
   2  10   3       8501.26       8855.97      1038.44 o
   3  10   3      11359.53      11415.80       142.39 o
   4  10   3       5868.24       6064.57       169.34 o
   5  10   3         41.22        103.35         5.15 o
   6  10   3       6954.43       7077.88       101.66 o
   7  10   3       1199.81       1184.04        26.82 o
   8  10   3         20.93         20.86         5.88 o
   9  10   3       1614.92       1596.48        55.24 o
  10  10   3        620.19        552.34        24.01 o
 -10  11   3         27.52         31.61         8.83 o
  -9  11   3         29.19         16.44         6.67 o
  -8  11   3        232.55        196.71         9.47 o
  -7  11   3       5791.46       6036.98        75.32 o
  -6  11   3      10904.40      10784.90       261.67 o
  -5  11   3         71.47         96.55         4.57 o
  -4  11   3       2069.24       2035.55        72.31 o
  -3  11   3       3426.07       3489.75       134.46 o
  -2  11   3       9507.99       9478.51       156.57 o
  -1  11   3       3855.48       3907.43       101.04 o
   0  11   3        228.92        298.90         6.41 o
   1  11   3      12978.01      12057.88       150.90 o
   2  11   3       6777.29       6913.78       144.09 o
   3  11   3       1545.07       1690.09        24.28 o
   4  11   3          6.49         40.34         3.23 o
   5  11   3       1670.56       1538.87        25.40 o
   6  11   3       2065.15       2099.46        30.32 o
   7  11   3        180.64        142.61         5.92 o
   8  11   3         30.04         26.80         5.22 o
   9  11   3       2455.66       2312.58        38.48 o
 -10  12   3        326.51        296.77        11.53 o
  -9  12   3          5.42          2.70         6.10 o
  -8  12   3        464.27        452.26         9.83 o
  -7  12   3       1683.85       1810.28        82.85 o
  -6  12   3       1904.17       1734.56        31.66 o
  -5  12   3        304.52        350.29        15.02 o
  -4  12   3        231.00        235.85         6.29 o
  -3  12   3        608.02        687.06        19.75 o
  -2  12   3         19.86         12.28         3.67 o
  -1  12   3       2096.43       2100.14        60.30 o
   0  12   3       5293.45       4596.57       104.65 o
   1  12   3       2515.93       2410.74        72.72 o
   2  12   3      11245.78      10647.04       254.00 o
   3  12   3        359.57        337.09        13.15 o
   4  12   3        558.44        525.37         9.73 o
   5  12   3       2084.39       2275.42        34.07 o
   6  12   3         53.42         65.28         5.11 o
   7  12   3       1232.75       1278.19        22.57 o
   8  12   3        774.68        717.89        16.67 o
   9  12   3         13.71         22.96         6.68 o
 -10  13   3       2794.82       2807.42        43.64 o
  -9  13   3        311.83        330.25        10.30 o
  -8  13   3        140.49        159.52         6.98 o
  -7  13   3          2.35          5.83         3.96 o
  -6  13   3         94.21         84.75         5.98 o
  -5  13   3       1080.64       1067.00        17.04 o
  -4  13   3       5678.17       5397.66       124.78 o
  -3  13   3        279.84        405.58        10.62 o
  -2  13   3       6621.99       6697.48       137.08 o
  -1  13   3       2169.34       2400.99        38.89 o
   0  13   3       5376.14       5368.55       213.32 o
   1  13   3       2498.57       2402.85        34.92 o
   2  13   3       1619.34       1727.55        23.07 o
   3  13   3       1818.96       1722.47        24.90 o
   4  13   3       1174.89       1195.11        19.29 o
   5  13   3        943.40       1049.69        16.81 o
   6  13   3         98.69        112.59         9.80 o
   7  13   3        834.31        817.97        20.14 o
   8  13   3        513.45        496.42        17.89 o
   9  13   3         67.31         48.73         6.84 o
  -9  14   3        700.65        698.98        13.53 o
  -8  14   3        136.05        141.59         8.03 o
  -7  14   3        736.07        700.75        12.17 o
  -6  14   3         60.53         80.56         4.71 o
  -5  14   3        806.61        805.06        26.18 o
  -4  14   3         47.78         37.07         5.45 o
  -3  14   3        197.02        181.68        12.00 o
  -2  14   3        513.48        489.91         9.78 o
  -1  14   3        106.08        158.51        15.24 o
   0  14   3        506.79        503.09        11.53 o
   1  14   3        260.50        315.36        17.47 o
   2  14   3         95.75        100.83         4.13 o
   3  14   3        857.12        886.43        27.35 o
   4  14   3       1298.28       1278.15        19.66 o
   5  14   3       1802.78       1650.49        37.67 o
   6  14   3       1506.26       1337.02        23.40 o
   7  14   3         14.13         14.92         4.65 o
   8  14   3        310.45        272.83        12.60 o
   9  14   3        414.96        386.82        11.51 o
  -9  15   3        264.12        261.32         9.84 o
  -8  15   3        112.71        117.81         6.50 o
  -7  15   3        362.69        371.43         9.49 o
  -6  15   3       2787.22       2819.15        42.87 o
  -5  15   3       3218.28       3107.46        66.43 o
  -4  15   3        888.13        890.35        54.14 o
  -3  15   3       1137.64       1077.15        23.06 o
  -2  15   3          1.26          5.94         3.41 o
  -1  15   3       1058.05       1064.51        18.88 o
   0  15   3         85.96        106.12         5.16 o
   1  15   3      12446.56      12187.63       256.79 o
   2  15   3       3383.47       3455.22       244.07 o
   3  15   3       2389.42       2538.35        39.11 o
   4  15   3       1324.59       1360.51        31.34 o
   5  15   3        107.69        121.54         6.67 o
   6  15   3       2537.80       2635.23        37.23 o
   7  15   3        105.57        118.29         6.07 o
   8  15   3         20.09         32.64         6.21 o
   9  15   3        624.98        585.37        15.24 o
  -9  16   3        652.24        714.71        16.10 o
  -8  16   3          0.72          1.12         5.94 o
  -7  16   3         73.43         73.18         6.10 o
  -6  16   3       1835.66       1972.69        72.65 o
  -5  16   3        655.24        747.22        37.00 o
  -4  16   3         48.97         54.70        15.30 o
  -3  16   3         75.49        109.27         5.64 o
  -2  16   3       6679.22       6468.61        98.15 o
  -1  16   3       5200.98       4972.42       186.15 o
   0  16   3         17.35         20.83         3.50 o
   1  16   3         83.65        134.79         6.60 o
   2  16   3       1844.86       1714.07        44.01 o
   3  16   3       6055.23       5673.03       135.76 o
   4  16   3          3.71          3.15         4.44 o
   5  16   3        112.05        148.44        12.53 o
   6  16   3        873.20        818.29        16.51 o
   7  16   3         40.87         48.56         5.94 o
   8  16   3         59.17         64.38         7.89 o
  -8  17   3          1.15         -0.20         6.63 o
  -7  17   3         36.78         29.64         6.01 o
  -6  17   3        460.12        483.69        18.43 o
  -5  17   3         53.45         98.40         5.50 o
  -4  17   3        533.60        493.81        18.03 o
  -3  17   3       2758.77       2728.52        72.43 o
  -2  17   3        127.88        119.42         6.10 o
  -1  17   3       4406.89       4564.49       173.77 o
   0  17   3       3259.54       3209.28        80.08 o
   1  17   3         25.65         33.96         3.82 o
   2  17   3         32.65         54.11         4.84 o
   3  17   3          3.37          2.14         3.88 o
   4  17   3          0.12          3.86         4.22 o
   5  17   3       1073.70       1045.37        17.77 o
   6  17   3         22.83         14.76         4.97 o
   7  17   3        710.17        670.90        14.99 o
   8  17   3        660.76        711.81        15.40 o
  -8  18   3        296.44        328.67        17.04 o
  -7  18   3        782.33        700.32        19.39 o
  -6  18   3        264.74        271.78        11.23 o
  -5  18   3        269.31        273.31         9.51 o
  -4  18   3       1266.11       1248.76        43.47 o
  -3  18   3        170.68        154.13         6.25 o
  -2  18   3        254.07        263.22        15.37 o
  -1  18   3       2931.94       2933.41        43.81 o
   0  18   3        301.06        346.72         7.78 o
   1  18   3        266.63        299.29         7.89 o
   2  18   3        823.33        870.27        31.20 o
   3  18   3       6645.12       6520.21       193.47 o
   4  18   3        464.55        469.24        17.33 o
   5  18   3        332.93        361.70         9.82 o
   6  18   3        178.13        203.75         9.76 o
   7  18   3        293.95        307.56        10.33 o
   8  18   3        955.98        986.26        18.52 o
  -8  19   3       1182.42       1200.44        38.10 o
  -7  19   3       1298.74       1332.68        38.64 o
  -6  19   3        107.79         86.04         6.61 o
  -5  19   3       2971.56       2914.32        78.37 o
  -4  19   3         10.65         10.52         6.54 o
  -3  19   3       3517.11       3592.36       145.75 o
  -2  19   3       1870.34       1918.57        28.71 o
  -1  19   3        984.98        819.54        13.98 o
   0  19   3        508.95        616.91        14.99 o
   1  19   3          0.00         -0.14         4.73 o
   2  19   3        490.47        411.24        10.55 o
   3  19   3         50.07         52.96         5.94 o
   4  19   3         49.47         60.89         5.19 o
   5  19   3        675.09        749.76        14.87 o
   6  19   3         39.38         18.53         6.74 o
   7  19   3        867.08        866.38        16.72 o
  -7  20   3       2097.22       2168.42        63.28 o
  -6  20   3          1.41          0.60         5.90 o
  -5  20   3       1622.97       1562.03        52.96 o
  -4  20   3        109.23        125.06         6.67 o
  -3  20   3        642.11        644.15        15.17 o
  -2  20   3        457.49        403.43        14.37 o
  -1  20   3        576.08        623.91        17.25 o
   0  20   3        176.27        225.98        13.12 o
   1  20   3        256.61        189.58         5.92 o
   2  20   3       2422.63       2562.37        85.77 o
   3  20   3         21.14         11.72         4.93 o
   4  20   3          0.13          5.73         5.33 o
   5  20   3        791.04        799.80        16.32 o
   6  20   3          0.33         -5.62         6.45 o
   7  20   3        781.01        693.32        14.54 o
  -7  21   3       1523.81       1313.89       229.10 o
  -6  21   3       1438.21       1447.62        51.93 o
  -5  21   3        528.65        522.00        11.58 o
  -4  21   3        374.90        333.20         8.56 o
  -3  21   3        228.17        189.32         6.79 o
  -2  21   3        370.38        334.80         8.47 o
  -1  21   3       1178.93       1210.20        18.89 o
   0  21   3         14.32          4.74         4.10 o
   1  21   3        230.87        213.35         7.69 o
   2  21   3        191.76        173.75         8.43 o
   3  21   3        203.24        220.43         7.74 o
   4  21   3        932.17        934.64        23.86 o
   5  21   3        318.93        339.69        10.28 o
   6  21   3        302.19        333.21        11.57 o
  -6  22   3         22.46         42.32         7.42 o
  -5  22   3        184.56        235.24         8.52 o
  -4  22   3       1457.27       1466.78        26.52 o
  -3  22   3         71.07         77.57         8.06 o
  -2  22   3       2703.97       2576.64        41.38 o
  -1  22   3        552.23        516.30        19.36 o
   0  22   3        989.49        794.91        25.37 o
   1  22   3        934.66        895.98        22.02 o
   2  22   3         13.95         10.53         4.63 o
   3  22   3       1719.45       1869.65        38.41 o
   4  22   3       1966.27       1891.81        33.62 o
   5  22   3         19.48         29.01         7.34 o
   6  22   3        497.42        493.36        12.82 o
  -6  23   3       1335.94       1287.94        31.86 o
  -5  23   3        407.95        440.50        12.78 o
  -4  23   3        256.94        286.56         9.32 o
  -3  23   3        974.45       1063.76        19.24 o
  -2  23   3       3080.42       3347.05        58.35 o
  -1  23   3       1758.98       1794.55        66.05 o
   0  23   3        177.95         98.68         7.43 o
   1  23   3        178.30        185.05        11.27 o
   2  23   3       1397.65       1414.37        23.25 o
   3  23   3        211.96        286.34         9.94 o
   4  23   3          4.55          9.57         6.07 o
   5  23   3        348.94        392.53        10.91 o
  -5  24   3        617.31        583.04        31.43 o
  -4  24   3         77.44        143.89         8.03 o
  -3  24   3        173.42        213.99        22.71 o
  -2  24   3          9.36          6.24         5.41 o
  -1  24   3        412.54        399.46         9.59 o
   0  24   3       1478.23       1517.45        31.77 o
   1  24   3         37.97         25.96         6.06 o
   2  24   3       1678.71       1916.54        56.69 o
   3  24   3       3495.23       3766.85        67.68 o
   4  24   3        197.45        247.32         9.96 o
  -4  25   3        604.64        651.54        16.68 o
  -3  25   3       1554.09       1545.24        29.76 o
  -2  25   3        576.38        580.51        13.37 o
  -1  25   3        879.83        996.78        42.19 o
   0  25   3        388.66        417.90        10.36 o
   1  25   3         56.04         58.35         6.68 o
   2  25   3        211.39        233.08         8.47 o
   3  25   3        948.59        852.01        27.29 o
  -3  26   3         18.53         41.58         9.61 o
  -2  26   3        788.36        788.99        17.35 o
  -1  26   3       1450.13       1447.31        39.91 o
   0  26   3         43.00         80.25         7.67 o
   1  26   3          0.33         -0.03         7.90 o
   2  26   3        147.79        111.52         8.44 o
 -11   0   4       5122.66       4961.19       286.75 o
 -10   0   4       1301.28       1371.50        30.33 o
  -9   0   4        827.46        876.09        21.26 o
  -8   0   4       4243.66       4196.38       121.75 o
  -7   0   4        440.15        387.67        15.04 o
  -6   0   4       5199.52       5601.35       409.13 o
  -5   0   4        931.58        778.44        33.72 o
  -3   0   4       1074.55        944.61        86.95 o
  -2   0   4       2230.39       3013.28        78.15 o
   0   0   4       1275.48        894.82        20.11 o
   1   0   4        915.89        721.51        22.29 o
   2   0   4       1959.10       2315.96        53.87 o
   3   0   4       1170.62       1195.98        54.64 o
   4   0   4      22243.84      24623.15       574.03 o
   5   0   4       2341.61       2211.80        59.87 o
   6   0   4        861.78        838.11        27.93 o
   7   0   4         21.40         17.08         6.16 o
   8   0   4         33.43         47.56         9.93 o
   9   0   4        378.59        359.42        16.67 o
  10   0   4         44.58         50.50        10.86 o
 -11   1   4         15.46          4.52        10.65 o
 -10   1   4       2498.54       2546.72        62.81 o
  -9   1   4       7732.98       7825.33       133.87 o
  -8   1   4       3904.22       4273.53        78.94 o
  -7   1   4         11.62         16.67         3.77 o
  -6   1   4       2571.30       3051.10       123.34 o
  -5   1   4      15819.09      16876.77       231.86 o
  -4   1   4       8257.79       7656.14        89.91 o
  -3   1   4         14.52         14.34         1.55 o
  -2   1   4        661.84        819.08        28.47 o
  -1   1   4       2205.59       2535.38        84.52 o
   1   1   4       5893.67       5739.85        99.14 o
   2   1   4         24.95         48.22         7.00 o
   3   1   4       2361.06       2869.68        45.97 o
   4   1   4       2177.02       1671.78        36.51 o
   5   1   4       5074.72       4418.63        88.68 o
   6   1   4       2085.24       1869.82        42.00 o
   7   1   4       3813.24       3691.06        60.23 o
   8   1   4          3.46          0.96         4.61 o
   9   1   4       1256.64       1181.05        39.92 o
  10   1   4        104.59         99.96         8.85 o
 -11   2   4       2147.00       2237.78        37.72 o
 -10   2   4        625.87        639.97        33.57 o
  -9   2   4        326.61        409.22         9.99 o
  -8   2   4       1259.52       1237.04        19.37 o
  -7   2   4       1096.54       1142.33        51.86 o
  -6   2   4        729.59        708.77        29.55 o
  -5   2   4       6078.35       6294.02       303.60 o
  -4   2   4       2709.10       3236.88        54.25 o
  -3   2   4        187.09        145.13        11.27 o
  -2   2   4       3807.47       4553.42        79.41 o
  -1   2   4       6170.03       5086.86       176.97 o
   1   2   4        746.68        653.81        11.15 o
   2   2   4       1727.41       1489.55        35.21 o
   3   2   4       5521.32       5382.87        80.32 o
   4   2   4       3009.93       3213.81        51.84 o
   5   2   4       2812.91       2897.79        76.93 o
   6   2   4       2441.52       2535.66        46.34 o
   7   2   4       4548.57       4305.51       121.56 o
   8   2   4       8114.13       8339.50       120.04 o
   9   2   4        320.83        287.30         8.80 o
  10   2   4          8.22          0.30         8.08 o
 -11   3   4        465.60        446.28        27.17 o
 -10   3   4         11.85         12.37         5.92 o
  -9   3   4       2409.58       2672.26       125.53 o
  -8   3   4        540.92        567.41        14.61 o
  -7   3   4        263.61        319.05        12.81 o
  -6   3   4       2739.14       2902.19        61.61 o
  -5   3   4       6001.02       5915.82       104.21 o
  -4   3   4       4038.30       3978.41       301.15 o
  -3   3   4        434.09        391.03        17.56 o
  -2   3   4      13081.04      13771.85       424.47 o
  -1   3   4       7956.19       7737.18       166.46 o
   0   3   4       6282.99       7603.35       183.90 o
   1   3   4       1569.18       1662.05        75.64 o
   2   3   4         93.03         57.02         5.63 o
   3   3   4      12686.15      12644.89       341.34 o
   4   3   4       1616.38       1359.75        32.05 o
   5   3   4      12205.32      11682.85       158.15 o
   6   3   4       6105.44       5761.81       283.77 o
   7   3   4       5975.42       5868.92       178.40 o
   8   3   4         16.61         25.83         4.51 o
   9   3   4        820.55        727.60        16.14 o
  10   3   4       2644.91       2684.78        83.31 o
 -11   4   4        537.25        524.91        13.77 o
 -10   4   4         24.37         28.96         6.22 o
  -9   4   4        288.71        317.87         8.39 o
  -8   4   4         48.58         49.10         4.55 o
  -7   4   4        405.80        388.43        11.71 o
  -6   4   4       2400.61       2339.16        35.86 o
  -5   4   4       1331.08       1208.78        25.08 o
  -4   4   4       9432.00      10477.03       138.19 o
  -3   4   4       7471.85       8247.00       181.74 o
  -2   4   4       2130.03       1913.31        45.62 o
  -1   4   4       7778.77       8235.20       214.15 o
   0   4   4       4704.75       5123.39        66.38 o
   1   4   4       2364.70       2220.53        52.23 o
   3   4   4         25.67         34.77         3.69 o
   4   4   4      10012.58       9249.03       129.05 o
   5   4   4         67.77         78.85         4.06 o
   6   4   4         16.86         35.61         3.47 o
   7   4   4        827.16        839.50        20.72 o
   8   4   4        233.99        198.94        10.46 o
   9   4   4        794.64        745.45        48.60 o
  10   4   4        172.83        135.08        11.27 o
 -11   5   4         76.37         51.78         9.30 o
 -10   5   4          5.50         11.80         6.25 o
  -9   5   4       4998.16       5183.53       142.91 o
  -8   5   4       1966.56       2029.65        44.76 o
  -7   5   4        934.74       1068.65        38.84 o
  -6   5   4       1532.24       1651.31        24.63 o
  -5   5   4       4634.12       4835.79       136.69 o
  -4   5   4       1584.52       1274.57        18.89 o
  -3   5   4      15634.41      15922.97       353.37 o
  -2   5   4        131.61        162.18         5.55 o
  -1   5   4      10752.42      10144.23       353.12 o
   0   5   4       2597.78       2080.96       102.24 o
   1   5   4         42.94        166.38        10.90 o
   2   5   4         23.55         45.73         6.37 o
   3   5   4        131.09        158.33         5.02 o
   4   5   4        335.11        431.86         9.23 o
   5   5   4       1485.96       1494.77        22.50 o
   6   5   4        424.49        455.78         9.63 o
   7   5   4       4747.00       4803.71        98.23 o
   8   5   4        155.08        164.22         9.40 o
   9   5   4         30.61         48.70         7.25 o
  10   5   4         10.86         13.63         7.94 o
 -11   6   4         11.09         -7.55        10.43 o
 -10   6   4        265.82        236.46         9.92 o
  -9   6   4       1485.36       1489.50        24.24 o
  -8   6   4       4131.06       4302.91       121.57 o
  -7   6   4         30.22         42.46         4.90 o
  -6   6   4         44.59         58.11         5.79 o
  -5   6   4        415.00        375.12         9.17 o
  -4   6   4       1951.66       2005.73        39.32 o
  -3   6   4         67.26         42.64         2.05 o
  -2   6   4        606.07        618.61        20.68 o
  -1   6   4        211.04        251.52        12.65 o
   0   6   4      13191.03      13420.34       181.69 o
   1   6   4         93.36        119.72         6.62 o
   2   6   4       4048.04       3904.01       177.30 o
   3   6   4        845.47       1250.44        38.59 o
   4   6   4       1411.27       1590.32       108.67 o
   5   6   4        141.10        210.34         7.19 o
   6   6   4        123.58        169.47        11.60 o
   7   6   4         34.03         33.12         4.09 o
   8   6   4       2196.21       1984.20        45.73 o
   9   6   4        284.41        284.98        13.30 o
  10   6   4         87.54         79.13        13.44 o
 -11   7   4          9.94          5.36         9.61 o
 -10   7   4        564.88        596.78        13.06 o
  -9   7   4         86.12         76.29         6.11 o
  -8   7   4       1453.87       1480.67        40.17 o
  -7   7   4        155.76        168.27         8.20 o
  -6   7   4        333.77        291.65        15.75 o
  -5   7   4       1792.64       1874.81        41.38 o
  -4   7   4        184.65        177.33         5.32 o
  -3   7   4      16286.88      15743.78       189.72 o
  -2   7   4       1491.09       1427.34        22.82 o
  -1   7   4          3.52          4.25         2.07 o
   0   7   4       1482.52       1420.91        82.41 o
   1   7   4        339.03        448.23        13.98 o
   2   7   4       2510.55       2883.25       142.72 o
   3   7   4       6571.91       6861.73       119.65 o
   4   7   4        983.24        810.57        16.48 o
   5   7   4       6105.56       5894.20       101.92 o
   6   7   4        215.34        316.68         7.37 o
   7   7   4        226.56        222.03         7.13 o
   8   7   4         15.96         21.27         5.91 o
   9   7   4          5.68          9.59         6.01 o
  10   7   4         90.06         84.73         9.26 o
 -11   8   4         12.53         25.56        10.80 o
 -10   8   4        190.52        178.66         7.98 o
  -9   8   4        190.28        210.86         7.80 o
  -8   8   4        334.66        375.83        13.13 o
  -7   8   4        381.23        384.48         8.49 o
  -6   8   4        302.12        259.79         7.27 o
  -5   8   4       1157.64       1172.63        35.29 o
  -4   8   4       2215.22       2057.17        48.43 o
  -3   8   4       1528.03       1690.80        25.36 o
  -2   8   4         78.62        206.44         5.01 o
  -1   8   4       9355.82       9567.06       181.84 o
   0   8   4        711.86        587.10        12.17 o
   1   8   4         12.46         20.95         3.03 o
   2   8   4        504.10        541.95        20.74 o
   3   8   4       1789.55       1557.33        70.46 o
   4   8   4        490.17        447.93         8.88 o
   5   8   4       1315.74       1192.32        27.10 o
   6   8   4        111.13         74.74         6.21 o
   7   8   4        949.92        840.31        15.45 o
   8   8   4        118.17         82.81         9.10 o
   9   8   4        185.43        172.10         9.72 o
  10   8   4          1.65          6.97        13.67 o
 -10   9   4        800.89        741.01        33.14 o
  -9   9   4          0.09          5.35         5.25 o
  -8   9   4        849.71        781.35        24.73 o
  -7   9   4       4348.67       4854.33       207.02 o
  -6   9   4       1967.73       1861.73        28.12 o
  -5   9   4        584.20        536.09        17.97 o
  -4   9   4       2116.50       2198.66        28.27 o
  -3   9   4        640.82        610.26        21.72 o
  -2   9   4         20.75         38.87         4.21 o
  -1   9   4       4147.17       3941.07       157.55 o
   0   9   4       1123.06        986.39        69.24 o
   1   9   4       4459.68       4625.10       134.27 o
   2   9   4       2876.75       3002.07        91.13 o
   3   9   4       1344.30       1315.87        57.45 o
   4   9   4        547.42        605.87        18.60 o
   5   9   4       3745.18       3945.29        83.67 o
   6   9   4       1141.39       1070.90        27.21 o
   7   9   4        165.22        146.57         5.68 o
   8   9   4        115.78        120.04         7.08 o
   9   9   4          3.07          4.30        10.10 o
  10   9   4        598.12        592.41        43.06 o
 -10  10   4         95.64        108.12         8.35 o
  -9  10   4          0.14         10.52         6.17 o
  -8  10   4        135.88        155.62         7.13 o
  -7  10   4        163.86        149.61         6.14 o
  -6  10   4        765.39        736.21        23.32 o
  -5  10   4          3.68         11.79         4.02 o
  -4  10   4        292.86        327.97         9.52 o
  -3  10   4         97.05         63.66         4.09 o
  -2  10   4        221.86        125.12         4.56 o
  -1  10   4       1292.80       1006.22        20.40 o
   0  10   4       2734.53       2763.95       217.56 o
   1  10   4        168.89        156.40         4.31 o
   2  10   4       4645.13       4104.96        94.93 o
   3  10   4       5313.28       5212.09       109.44 o
   4  10   4        183.95        149.63         5.18 o
   5  10   4         43.36         91.44         5.58 o
   6  10   4         40.26         54.58         5.57 o
   7  10   4       3102.19       2849.49        71.51 o
   8  10   4        625.35        686.38        23.09 o
   9  10   4         85.78        103.97         7.75 o
 -10  11   4        338.66        372.80        22.03 o
  -9  11   4       1337.87       1417.19        44.03 o
  -8  11   4       2343.13       2401.26        34.44 o
  -7  11   4        283.22        280.72         9.08 o
  -6  11   4       1535.09       1588.15        27.45 o
  -5  11   4        990.71       1085.27        35.17 o
  -4  11   4        336.96        339.79         7.51 o
  -3  11   4        939.30        939.57        14.68 o
  -2  11   4        199.69        211.87         6.56 o
  -1  11   4       1112.25       1320.76        28.88 o
   0  11   4        327.72        226.24        44.96 o
   1  11   4       9275.52       8900.17       337.39 o
   2  11   4         23.40         13.31         2.37 o
   3  11   4       3874.63       3545.08       120.62 o
   4  11   4        750.05        650.11        12.96 o
   5  11   4       1115.97        943.84        16.39 o
   6  11   4        600.94        632.20        15.74 o
   7  11   4        494.62        473.34        17.42 o
   8  11   4        376.24        386.60        11.81 o
   9  11   4        102.81         99.76        11.59 o
 -10  12   4         16.58         35.44         7.61 o
  -9  12   4        298.68        237.61        10.30 o
  -8  12   4        679.07        569.30        15.04 o
  -7  12   4        413.47        387.40        10.10 o
  -6  12   4       2135.74       2113.50        35.48 o
  -5  12   4       2343.21       2392.03        70.35 o
  -4  12   4        938.28       1052.25        19.15 o
  -3  12   4       6480.30       6298.86       125.63 o
  -2  12   4         84.58         96.92         3.93 o
  -1  12   4       2271.31       2435.94        78.51 o
   0  12   4         93.92        153.09         5.46 o
   1  12   4        615.50        703.04        11.34 o
   2  12   4       1253.20       1203.36        52.49 o
   3  12   4         56.62        105.56         4.37 o
   4  12   4       1841.10       2222.30        72.95 o
   5  12   4        111.07         76.83         4.80 o
   6  12   4        229.19        234.59        10.20 o
   7  12   4          7.06         11.75         4.41 o
   8  12   4        114.56        119.53         6.73 o
   9  12   4         22.40         24.20         6.97 o
 -10  13   4       1470.81       1475.00        63.11 o
  -9  13   4       3424.79       3455.17        51.02 o
  -8  13   4        872.55        897.39        17.51 o
  -7  13   4        125.04        154.58         6.15 o
  -6  13   4        218.85        213.29        16.67 o
  -5  13   4       6042.59       6188.94       115.93 o
  -4  13   4       2695.86       2769.47        71.17 o
  -3  13   4          0.81          1.72         3.89 o
  -2  13   4        360.05        336.45        10.55 o
  -1  13   4       1124.34       1055.24        33.97 o
   0  13   4        276.75        295.37         9.93 o
   1  13   4        238.42        272.52         8.98 o
   2  13   4       1031.85       1097.07        28.51 o
   3  13   4       1958.56       2035.95        43.22 o
   4  13   4       1886.84       1837.04        55.02 o
   5  13   4       2893.54       2750.86        86.83 o
   6  13   4       3423.61       3193.77        81.62 o
   7  13   4        896.09        841.32        18.67 o
   8  13   4        291.00        251.85        12.26 o
   9  13   4        373.82        366.77        11.15 o
  -9  14   4        319.03        361.17         9.57 o
  -8  14   4          3.91          1.39         4.72 o
  -7  14   4       1113.82       1071.85        18.32 o
  -6  14   4        270.91        282.98         7.89 o
  -5  14   4       1384.36       1387.10        37.69 o
  -4  14   4        850.42        879.40        17.91 o
  -3  14   4        356.24        384.64        24.10 o
  -2  14   4       1290.44       1485.65        23.62 o
  -1  14   4         34.02         24.89         3.64 o
   0  14   4      14157.59      14109.52       288.31 o
   1  14   4       5269.13       5344.05       166.39 o
   2  14   4       1067.70        998.19        40.62 o
   3  14   4          3.86         10.52         4.05 o
   4  14   4       2402.13       2450.33        37.86 o
   5  14   4       3289.88       3213.79        53.88 o
   6  14   4        513.10        573.43        11.54 o
   7  14   4        876.98        900.60        14.96 o
   8  14   4       3134.53       3316.91        45.54 o
   9  14   4        138.35        131.57        10.23 o
  -9  15   4       1233.45       1245.30        31.25 o
  -8  15   4        704.73        721.22        30.03 o
  -7  15   4        922.84        954.01        18.02 o
  -6  15   4        174.38        184.98         6.47 o
  -5  15   4       1336.00       1334.99        45.68 o
  -4  15   4       1146.40       1194.57        36.07 o
  -3  15   4       8472.27       8938.50       268.02 o
  -2  15   4       1497.85       1497.72        30.51 o
  -1  15   4       1787.02       1809.35        45.13 o
   0  15   4        152.61        183.72         6.49 o
   1  15   4       1812.13       1625.12        22.54 o
   2  15   4       1087.54       1060.45        21.28 o
   3  15   4       1092.37       1080.71        18.24 o
   4  15   4         29.90          3.53         5.74 o
   5  15   4       1501.33       1454.87        33.28 o
   6  15   4       4052.66       4059.34        59.54 o
   7  15   4       3755.37       3704.09        53.21 o
   8  15   4          1.44          2.28         6.19 o
  -9  16   4         64.94         46.65         7.12 o
  -8  16   4        733.82        628.53        13.91 o
  -7  16   4        645.10        661.04        13.49 o
  -6  16   4       1751.52       1667.04        27.70 o
  -5  16   4       1131.89       1085.47        48.95 o
  -4  16   4       7427.16       7697.71       146.10 o
  -3  16   4       1071.71       1097.89        46.78 o
  -2  16   4        989.91       1000.78        18.81 o
  -1  16   4        515.70        523.37        15.33 o
   0  16   4        110.32        140.20         5.96 o
   1  16   4       2682.93       2830.05        42.04 o
   2  16   4       6411.11       6383.84        88.83 o
   3  16   4        259.79        242.29         8.06 o
   4  16   4       4557.00       4982.16       153.50 o
   5  16   4          6.64         11.61         4.82 o
   6  16   4         13.96         24.08         5.23 o
   7  16   4         22.35         26.67         5.37 o
   8  16   4         16.72         17.84         8.05 o
  -8  17   4       2917.58       3084.78        47.85 o
  -7  17   4          1.18          8.79         5.05 o
  -6  17   4        870.57        788.95        16.79 o
  -5  17   4       5392.59       5601.02       250.36 o
  -4  17   4       1627.04       1604.51        34.58 o
  -3  17   4         49.70         38.33        13.18 o
  -2  17   4        334.00        335.86         7.51 o
  -1  17   4        992.60        945.13        21.87 o
   0  17   4       1874.95       1816.85        33.86 o
   1  17   4        183.48        216.09         5.78 o
   2  17   4         10.64         12.64         3.45 o
   3  17   4       2032.91       2125.43        35.84 o
   4  17   4          7.83         17.61         5.30 o
   5  17   4        763.75        773.76        25.73 o
   6  17   4        265.97        260.05         7.89 o
   7  17   4        368.53        381.02        14.43 o
   8  17   4         43.50         71.16         8.49 o
  -8  18   4       1626.99       1658.25        26.84 o
  -7  18   4        545.46        552.98        13.33 o
  -6  18   4         26.01         19.96         5.57 o
  -5  18   4       5529.52       5986.07       202.81 o
  -4  18   4       1502.16       1614.65        39.56 o
  -3  18   4        587.25        685.81        13.52 o
  -2  18   4        988.58       1053.07        18.24 o
  -1  18   4       3241.65       2987.75        47.87 o
   0  18   4      12851.08      12958.53       464.40 o
   1  18   4         52.74         84.63        11.04 o
   2  18   4        180.66        204.07         7.66 o
   3  18   4       1425.58       1253.98        19.23 o
   4  18   4        134.87        182.64         9.78 o
   5  18   4       1435.12       1411.25        25.40 o
   6  18   4        388.41        422.41        12.68 o
   7  18   4        239.43        229.94         9.19 o
  -8  19   4         16.25          9.41         7.59 o
  -7  19   4        373.70        400.89        15.45 o
  -6  19   4          7.42         16.21         6.03 o
  -5  19   4       2315.96       2373.68        74.70 o
  -4  19   4         13.83         27.81         6.32 o
  -3  19   4       1647.02       1498.41        27.66 o
  -2  19   4        973.98        899.81        15.15 o
  -1  19   4       1930.41       1903.83        46.62 o
   0  19   4       2514.14       2393.66        87.93 o
   1  19   4       2314.63       2361.92        73.08 o
   2  19   4       2136.19       1966.64        42.79 o
   3  19   4        550.80        548.32        12.77 o
   4  19   4        252.26        244.48         8.68 o
   5  19   4       4196.31       3970.51       125.86 o
   6  19   4        415.24        394.06        10.35 o
   7  19   4        982.43       1023.55        22.28 o
  -7  20   4         28.82         23.41         6.82 o
  -6  20   4         11.54         24.33         8.92 o
  -5  20   4        404.88        402.06        17.88 o
  -4  20   4       7043.63       6931.22       192.84 o
  -3  20   4        859.85        796.51        21.65 o
  -2  20   4        221.69        260.37         7.87 o
  -1  20   4       1474.31       1490.37        46.65 o
   0  20   4       1891.11       1894.11        27.86 o
   1  20   4       4737.35       4604.01       104.84 o
   2  20   4        195.80        226.27         7.81 o
   3  20   4          5.03         12.78         6.43 o
   4  20   4       7133.20       7271.08       124.90 o
   5  20   4         98.99         82.17         7.67 o
   6  20   4         31.22         33.59         7.42 o
   7  20   4        137.96        129.93         7.86 o
  -7  21   4         22.06         35.32         8.82 o
  -6  21   4        215.50        210.54         9.58 o
  -5  21   4       1499.74       1644.55        32.88 o
  -4  21   4         48.49         76.48         7.08 o
  -3  21   4        375.29        318.89        11.11 o
  -2  21   4        181.27        200.83        10.06 o
  -1  21   4       6076.28       6196.65        93.58 o
   0  21   4         81.67        104.61         6.12 o
   1  21   4        353.18        398.72        13.51 o
   2  21   4        279.27        307.65         9.07 o
   3  21   4        744.68        762.86        14.40 o
   4  21   4        197.65        235.95         7.77 o
   5  21   4        453.88        473.54        12.40 o
   6  21   4        423.72        388.21        14.99 o
  -6  22   4        165.20        156.38        31.27 o
  -5  22   4        284.88        342.79        16.55 o
  -4  22   4        450.92        365.77        10.49 o
  -3  22   4          8.19         20.87         5.31 o
  -2  22   4       2240.93       2355.65        43.74 o
  -1  22   4        758.85        793.15        20.23 o
   0  22   4       2107.53       1994.10        44.53 o
   1  22   4         34.84         44.48         5.10 o
   2  22   4       2076.00       1919.24        30.12 o
   3  22   4       1201.41       1169.84        21.79 o
   4  22   4         37.80         31.80         7.09 o
   5  22   4        249.27        246.62         8.91 o
   6  22   4        531.25        577.75        31.12 o
  -6  23   4        864.97        751.21        23.15 o
  -5  23   4        307.81        358.19        12.14 o
  -4  23   4        531.80        528.03        11.05 o
  -3  23   4        481.98        455.91        26.03 o
  -2  23   4         47.34         65.15         8.30 o
  -1  23   4        245.66        272.15         9.86 o
   0  23   4        470.90        521.79        12.39 o
   1  23   4        423.50        495.09        10.94 o
   2  23   4         42.72         36.40         6.21 o
   3  23   4       2693.81       2752.60        55.23 o
   4  23   4        176.96        214.20         9.60 o
   5  23   4         48.02         28.90         7.94 o
  -5  24   4         81.04         90.53         8.21 o
  -4  24   4        327.14        366.69        11.39 o
  -3  24   4        362.97        326.23        11.22 o
  -2  24   4         12.91          5.87         6.14 o
  -1  24   4         56.03         60.66         5.80 o
   0  24   4       1272.88       1188.90        26.27 o
   1  24   4         31.19         23.81         6.67 o
   2  24   4         91.88        104.40         7.34 o
   3  24   4        479.58        497.22        20.02 o
   4  24   4         50.25         53.20        11.60 o
  -4  25   4       1482.92       1545.96        31.91 o
  -3  25   4        222.75        221.79        13.68 o
  -2  25   4         22.81         29.91         6.89 o
  -1  25   4       1406.12       1327.05        72.34 o
   0  25   4          0.01         13.00         7.24 o
   1  25   4       1683.25       1982.04        31.01 o
   2  25   4        212.58        153.73         8.02 o
   3  25   4        270.81        206.14         9.58 o
  -3  26   4        122.86        161.05        10.14 o
  -2  26   4        409.71        352.65        11.76 o
  -1  26   4          2.32          5.30         6.84 o
   0  26   4          0.69          3.87         6.87 o
   1  26   4        246.61        221.01         8.55 o
   2  26   4         24.66         35.96         7.70 o
 -11   1   5        135.71        164.34        11.60 o
 -10   1   5        366.88        429.11        11.68 o
  -9   1   5        132.00        144.50         6.92 o
  -8   1   5        573.42        589.28        18.26 o
  -7   1   5        215.27        252.22         5.89 o
  -6   1   5       8519.12       9013.97       108.28 o
  -5   1   5       2317.27       2243.06        81.29 o
  -4   1   5       9070.70       9806.46       113.23 o
  -3   1   5        103.95        115.06         3.62 o
  -2   1   5       3814.08       3583.12        71.30 o
  -1   1   5       1518.15       1315.71        74.69 o
   0   1   5       2165.01       2156.56        49.75 o
   1   1   5       6734.64       5822.50       258.13 o
   2   1   5       2755.31       2328.21        60.02 o
   3   1   5       1626.23       1610.71        25.96 o
   4   1   5        101.80        222.37         6.29 o
   5   1   5       3467.80       3939.63        59.54 o
   6   1   5       5367.71       5160.88        84.12 o
   7   1   5       1230.47       1287.58        23.71 o
   8   1   5       1317.73       1280.10        29.23 o
   9   1   5        864.75        868.31        32.05 o
  10   1   5        835.58        736.52        18.72 o
 -11   2   5        652.82        618.62        23.87 o
 -10   2   5         78.35         74.14         6.88 o
  -9   2   5         70.37         93.39        12.39 o
  -8   2   5        230.92        226.88         8.51 o
  -7   2   5         49.19         58.32         4.14 o
  -6   2   5        196.23        248.94        16.73 o
  -5   2   5        588.59        719.10        43.66 o
  -4   2   5       4160.52       4454.25       193.35 o
  -3   2   5          3.58         11.30         3.79 o
  -2   2   5       3217.70       3201.48       164.78 o
  -1   2   5       6333.50       6847.91       392.29 o
   0   2   5       1153.15       1150.66        19.21 o
   1   2   5       1547.14       1628.85        40.22 o
   2   2   5         81.25         18.55         4.77 o
   3   2   5       4552.45       3858.70        52.37 o
   4   2   5       4097.75       4005.07        89.97 o
   5   2   5       2229.22       2170.30        46.04 o
   6   2   5       3333.36       3081.46        60.19 o
   7   2   5          0.78          6.65         5.00 o
   8   2   5         45.35         34.09         6.43 o
   9   2   5        827.76        788.01        17.39 o
  10   2   5        358.76        331.61        11.80 o
 -11   3   5       1337.53       1311.50        23.04 o
 -10   3   5       2021.21       1880.12        99.61 o
  -9   3   5        490.09        466.66        20.60 o
  -8   3   5          4.46          1.69         3.98 o
  -7   3   5        367.79        325.21        11.53 o
  -6   3   5       1274.89       1309.22        40.20 o
  -5   3   5       3277.28       3286.69        82.93 o
  -4   3   5       5599.73       6923.97       145.27 o
  -3   3   5        345.51        383.89        11.73 o
  -2   3   5      13395.12      14309.99       356.23 o
  -1   3   5       2352.72       2265.42        54.25 o
   0   3   5       4865.40       4892.22        72.27 o
   1   3   5       2654.25       2855.46       133.66 o
   2   3   5      10680.52      10178.74       138.39 o
   3   3   5      13626.52      12954.37       250.24 o
   4   3   5        937.63        936.37        16.03 o
   5   3   5         14.24         42.64         4.57 o
   6   3   5       1337.49       1388.47        28.51 o
   7   3   5        130.32        102.97         6.94 o
   8   3   5       2323.44       2232.69        43.55 o
   9   3   5       1570.48       1592.73        37.97 o
  10   3   5        174.20        124.26        15.76 o
 -11   4   5         79.01         65.43         8.79 o
 -10   4   5       1300.32       1266.02        24.55 o
  -9   4   5        586.98        554.12        11.67 o
  -8   4   5        398.42        407.70         8.63 o
  -7   4   5      14043.95      15317.80       244.76 o
  -6   4   5       2102.09       2126.52        62.00 o
  -5   4   5         33.66         34.88         3.12 o
  -4   4   5       2242.47       2231.11        36.92 o
  -3   4   5       1431.31       1266.75        25.54 o
  -1   4   5        737.89        544.17        19.51 o
   0   4   5         47.76         25.80         4.93 o
   1   4   5      19534.12      19557.55       359.99 o
   2   4   5         10.26         49.64         3.88 o
   3   4   5        390.67        373.69        14.96 o
   4   4   5       1071.19       1079.06        19.49 o
   5   4   5       3133.91       3169.60       100.14 o
   6   4   5       9332.35       9653.75       270.89 o
   7   4   5        375.14        392.59         8.58 o
   8   4   5        101.27         93.20         9.37 o
   9   4   5        152.71        167.96         9.42 o
  10   4   5        198.88        158.24         9.18 o
 -11   5   5       1160.18       1213.61        33.73 o
 -10   5   5       3138.61       3481.75        52.26 o
  -9   5   5        723.12        804.36        14.31 o
  -8   5   5       4653.96       4688.62        59.00 o
  -7   5   5       4104.47       4121.34        58.70 o
  -6   5   5        534.50        560.12         9.35 o
  -5   5   5       1631.35       1651.10        78.26 o
  -4   5   5         43.40         49.84         4.30 o
  -3   5   5         39.41        188.66         9.12 o
  -2   5   5       6219.92       7191.12       121.75 o
  -1   5   5       4948.64       3605.62       169.19 o
   1   5   5        356.24        507.05        21.35 o
   2   5   5        519.03        328.19         8.58 o
   3   5   5      11749.54      11763.35       303.53 o
   4   5   5      10793.50      10387.83       321.65 o
   5   5   5       3185.66       3009.85        61.12 o
   6   5   5       5113.00       5217.60        70.64 o
   7   5   5       3923.43       3912.03        63.79 o
   8   5   5       1013.28       1050.20        19.80 o
   9   5   5        552.14        559.41        17.91 o
  10   5   5         66.26         63.78        10.75 o
 -11   6   5        374.47        324.06        10.46 o
 -10   6   5        423.57        328.90        12.43 o
  -9   6   5       1097.31       1166.71        38.53 o
  -8   6   5       1042.10       1029.23        18.15 o
  -7   6   5       1377.46       1406.66        27.72 o
  -6   6   5       2607.66       2902.90        78.84 o
  -5   6   5       4789.15       4870.83       126.41 o
  -4   6   5       2666.43       2871.44        38.75 o
  -3   6   5       7884.62       9418.46       331.93 o
  -2   6   5       1486.17       1475.12        40.11 o
  -1   6   5        452.18        338.65         9.75 o
   0   6   5       7013.34       7487.02       156.90 o
   1   6   5        897.60        992.84        13.95 o
   2   6   5      11029.52      12908.07       728.18 o
   3   6   5       1850.03       1431.02       546.35 o
   4   6   5       4260.57       3793.89       124.67 o
   5   6   5       4741.08       4659.66        68.09 o
   6   6   5        167.07        187.02        10.97 o
   7   6   5         15.64         15.72         5.02 o
   8   6   5        182.72        148.54         7.25 o
   9   6   5       5387.34       5178.76        77.92 o
  10   6   5        967.09        968.10        53.92 o
 -11   7   5       1374.86       1559.28        38.17 o
 -10   7   5         20.40         -1.99         6.75 o
  -9   7   5         54.84         75.74         5.65 o
  -8   7   5         43.73         41.39         5.57 o
  -7   7   5       1937.00       1853.15        50.72 o
  -6   7   5        350.11        350.52        13.78 o
  -5   7   5        215.31        276.69        10.76 o
  -4   7   5        184.06        280.39        16.24 o
  -3   7   5       6597.70       8407.90       182.85 o
  -2   7   5      16012.77      17214.61       386.04 o
  -1   7   5       1188.36        914.84        18.18 o
   0   7   5       3506.46       3346.67        43.12 o
   1   7   5       2133.01       2382.11       106.09 o
   2   7   5      17679.94      17986.94      1302.51 o
   3   7   5       6426.54       5932.68       344.41 o
   4   7   5      10236.14       9919.20       324.21 o
   5   7   5       2856.67       3058.41        63.94 o
   6   7   5       1106.90       1007.65        17.26 o
   7   7   5       1025.87       1144.26        20.35 o
   8   7   5       3636.58       3598.21        50.97 o
   9   7   5       1576.75       1578.90        35.71 o
  10   7   5        449.80        456.96        15.73 o
 -10   8   5        669.16        669.55        14.41 o
  -9   8   5       2642.51       2536.52        48.80 o
  -8   8   5        990.14       1011.91        18.17 o
  -7   8   5      14208.34      14183.32       556.11 o
  -6   8   5       5624.33       5578.95        72.65 o
  -5   8   5         73.07         48.62         2.99 o
  -4   8   5         82.46         63.23         3.98 o
  -3   8   5        826.43        798.48        12.95 o
  -2   8   5      11752.16      11710.29       195.69 o
  -1   8   5       6121.21       7007.27       318.17 o
   0   8   5       7200.52       7384.43       139.82 o
   1   8   5       4343.10       4947.78       202.46 o
   2   8   5         12.59         35.07         8.15 o
   3   8   5        458.02        374.46         9.37 o
   4   8   5        134.66        190.42         6.80 o
   5   8   5       4378.40       4653.74       117.64 o
   6   8   5       6864.00       7098.20        97.55 o
   7   8   5       1314.14       1115.05        24.41 o
   8   8   5        463.40        455.82        13.11 o
   9   8   5        409.02        379.65        10.34 o
  10   8   5        214.11        162.95         9.10 o
 -10   9   5        156.90        148.27        10.44 o
  -9   9   5       1089.56       1050.00        32.89 o
  -8   9   5       1665.61       1533.08        28.00 o
  -7   9   5       5033.62       5039.33       107.54 o
  -6   9   5       6370.22       6275.43        85.70 o
  -5   9   5        979.51        908.06        14.85 o
  -4   9   5       6183.93       6261.74       120.02 o
  -3   9   5        134.61        148.98         5.25 o
  -2   9   5      15091.42      14857.26       238.06 o
  -1   9   5       9236.07       8492.65       219.48 o
   0   9   5       6883.98       6679.70        99.74 o
   1   9   5       2232.47       2465.87        64.43 o
   2   9   5      12899.57      12617.47       182.85 o
   3   9   5       8704.43       8190.98       113.37 o
   4   9   5       9094.35       9329.29       227.08 o
   5   9   5       2407.62       2550.46        40.87 o
   6   9   5        568.00        597.10        13.57 o
   7   9   5        631.35        555.36        12.64 o
   8   9   5       1608.05       1604.95        28.00 o
   9   9   5       1570.41       1650.62        25.87 o
 -10  10   5       1439.33       1413.81        26.84 o
  -9  10   5        681.06        697.68        16.07 o
  -8  10   5         12.23         25.30         4.60 o
  -7  10   5        717.88        755.24        14.95 o
  -6  10   5       6089.82       5936.63       199.66 o
  -5  10   5       2035.76       2171.25        37.66 o
  -4  10   5       1180.28        951.10        27.60 o
  -3  10   5      12005.54      11461.73       153.99 o
  -2  10   5        142.37        192.50         5.69 o
  -1  10   5       4558.18       4468.96        98.89 o
   0  10   5       2118.89       2401.65        76.08 o
   1  10   5       1794.08       2045.24        97.94 o
   2  10   5       5264.20       5849.05       188.02 o
   3  10   5       2877.45       2782.51        44.35 o
   4  10   5       4175.39       3806.25       127.46 o
   5  10   5       2040.19       2019.29        41.54 o
   6  10   5        568.26        525.29        13.41 o
   7  10   5         80.44         87.76         6.95 o
   8  10   5         10.94          6.80         6.98 o
   9  10   5       2432.15       2469.09        67.22 o
 -10  11   5        418.54        477.06        18.60 o
  -9  11   5         58.51         68.57         7.06 o
  -8  11   5        451.16        423.52        19.84 o
  -7  11   5        992.58        954.19        35.85 o
  -6  11   5          2.12         26.59         6.07 o
  -5  11   5       1187.75       1256.80        19.54 o
  -4  11   5         13.47         16.91         3.06 o
  -3  11   5       1067.09       1161.20        20.05 o
  -2  11   5        640.71        564.77         9.91 o
  -1  11   5       1899.83       2044.14        42.15 o
   0  11   5        829.77        903.50        25.64 o
   1  11   5        525.68        439.47        13.58 o
   2  11   5       4390.23       3997.86        57.73 o
   3  11   5       1044.40        882.17        14.75 o
   4  11   5        664.91        680.69        11.87 o
   5  11   5       2555.33       2740.07        38.90 o
   6  11   5       4922.31       4563.42        63.53 o
   7  11   5       1646.91       1562.82        25.08 o
   8  11   5        120.14        100.52         6.07 o
   9  11   5         32.69         44.42         7.70 o
 -10  12   5        252.50        233.95         9.36 o
  -9  12   5         66.31         68.10        10.24 o
  -8  12   5         40.78         45.11         4.80 o
  -7  12   5       2863.54       3035.99        98.54 o
  -6  12   5        797.28        878.83        24.76 o
  -5  12   5       1439.20       1470.01        33.57 o
  -4  12   5       7208.43       7327.97       260.37 o
  -3  12   5        682.96        753.17        14.74 o
  -2  12   5      11430.41      11260.35       335.05 o
  -1  12   5       1355.75       1230.24        19.69 o
   0  12   5        280.67        347.32        13.95 o
   1  12   5       4191.22       4271.31        64.11 o
   2  12   5        101.53        113.35         5.66 o
   3  12   5        716.85        890.97        36.51 o
   4  12   5       3260.36       3349.14        46.50 o
   5  12   5       3130.76       3083.93        50.92 o
   6  12   5       1265.11       1247.00        18.68 o
   7  12   5        407.77        439.92         9.22 o
   8  12   5         46.64         75.79         6.48 o
   9  12   5        823.91        863.40        16.60 o
 -10  13   5        266.65        245.02        11.69 o
  -9  13   5         19.41         16.04         7.75 o
  -8  13   5          5.88         13.57         4.90 o
  -7  13   5       2138.43       2237.50        30.48 o
  -6  13   5        555.68        619.30        12.63 o
  -5  13   5       3604.66       3521.61        51.04 o
  -4  13   5       1734.26       1863.60        34.97 o
  -3  13   5       3113.76       3020.18        45.29 o
  -2  13   5       1996.78       2018.29        69.14 o
  -1  13   5        337.59        447.96        16.38 o
   0  13   5       6469.32       5911.24       118.09 o
   1  13   5      19540.91      19063.65       294.34 o
   2  13   5        228.33        286.99         7.30 o
   3  13   5       5368.74       5080.05       178.83 o
   4  13   5       1911.40       1840.76       118.26 o
   5  13   5       1840.26       1811.52        28.70 o
   6  13   5         86.82         64.12         5.61 o
   7  13   5        124.82        115.67         6.85 o
   8  13   5       2037.76       1982.15        33.20 o
   9  13   5       2383.66       2410.90        47.45 o
  -9  14   5         77.60         75.52         9.84 o
  -8  14   5        229.55        223.88         7.53 o
  -7  14   5        237.53        228.01         7.43 o
  -6  14   5       3297.94       3361.09       123.96 o
  -5  14   5        915.20        980.10        81.57 o
  -4  14   5        131.07        163.32         6.88 o
  -3  14   5       4717.85       4497.99        69.32 o
  -2  14   5        986.55       1025.26        23.77 o
  -1  14   5        482.22        416.37        14.26 o
   0  14   5       4274.24       3694.87       135.21 o
   1  14   5       1199.89       1162.45        37.39 o
   2  14   5       4206.20       4048.20       139.55 o
   3  14   5         29.20         27.26         4.17 o
   4  14   5        394.90        385.97         9.50 o
   5  14   5        400.49        332.94        15.46 o
   6  14   5        196.54        196.24         7.82 o
   7  14   5         39.26         43.69         5.98 o
   8  14   5          4.13          5.69         7.24 o
  -9  15   5         50.53         58.07         8.10 o
  -8  15   5        453.25        492.34        11.08 o
  -7  15   5         34.80         26.09         6.25 o
  -6  15   5       2494.38       2451.77        61.55 o
  -5  15   5         75.14         71.33         4.31 o
  -4  15   5        194.61        170.47         8.04 o
  -3  15   5       4789.67       4614.51       102.61 o
  -2  15   5        957.69        998.12        20.53 o
  -1  15   5       3424.08       3330.57        73.37 o
   0  15   5       1002.55        959.70        20.85 o
   1  15   5        684.36        719.92        13.40 o
   2  15   5        145.47        140.31         9.65 o
   3  15   5       2608.22       2667.84       123.04 o
   4  15   5       2207.83       2169.74        49.75 o
   5  15   5        744.87        803.94        14.93 o
   6  15   5       1501.80       1561.48        34.05 o
   7  15   5        298.42        252.45         8.70 o
   8  15   5        167.28        134.92         7.22 o
  -9  16   5        153.16        160.18        13.71 o
  -8  16   5          2.33          6.72         6.08 o
  -7  16   5        243.09        242.74         9.21 o
  -6  16   5         22.07         29.30         5.39 o
  -5  16   5        864.46        925.27        22.55 o
  -4  16   5         21.98         36.47         5.47 o
  -3  16   5        161.12        205.34        10.72 o
  -2  16   5         29.03         38.69         6.40 o
  -1  16   5       1491.49       1393.65        74.72 o
   0  16   5        153.03        172.93         5.58 o
   1  16   5         29.93         42.31         4.15 o
   2  16   5         21.46         17.62         4.09 o
   3  16   5       1367.76       1328.06        55.77 o
   4  16   5         16.41         49.67         5.30 o
   5  16   5         52.63         72.98         5.68 o
   6  16   5        118.03        143.83         7.93 o
   7  16   5       1903.17       2008.44        46.09 o
   8  16   5        218.44        227.21         9.30 o
  -8  17   5        238.80        196.35         8.43 o
  -7  17   5         18.37         37.15         6.10 o
  -6  17   5        289.58        282.41        10.07 o
  -5  17   5        804.66        784.24        16.99 o
  -4  17   5       1083.72       1089.23        27.04 o
  -3  17   5        234.83        182.99         9.64 o
  -2  17   5        724.77        793.23        40.05 o
  -1  17   5       2169.98       2185.77        55.32 o
   0  17   5        159.82        182.89         7.63 o
   1  17   5       3111.59       3090.00        51.92 o
   2  17   5        119.47        125.36         5.46 o
   3  17   5         79.66         75.95         5.33 o
   4  17   5       2921.17       2973.08        44.81 o
   5  17   5        808.10        814.52        17.95 o
   6  17   5        305.71        338.00         8.61 o
   7  17   5       1514.68       1546.70        27.22 o
   8  17   5         12.55          7.89         7.63 o
  -8  18   5         20.22         29.43         7.19 o
  -7  18   5        205.51        197.34         7.52 o
  -6  18   5         10.87         31.71         5.04 o
  -5  18   5       1037.76        928.63        27.42 o
  -4  18   5         96.47        106.28         7.07 o
  -3  18   5         30.84         43.91         4.98 o
  -2  18   5       1290.86       1139.81        19.46 o
  -1  18   5        358.27        356.46        13.80 o
   0  18   5        710.73        763.00        26.87 o
   1  18   5        658.61        631.54        11.59 o
   2  18   5        772.97        752.62        13.42 o
   3  18   5        446.05        412.83        12.84 o
   4  18   5       3678.80       3720.27       151.14 o
   5  18   5         25.71         54.22         6.11 o
   6  18   5        240.75        261.86         9.24 o
   7  18   5        118.23        146.58         8.76 o
  -8  19   5         20.21         37.58         9.02 o
  -7  19   5         72.68         81.18         7.60 o
  -6  19   5       1470.86       1640.93        36.99 o
  -5  19   5        298.88        234.64        20.63 o
  -4  19   5          3.74         19.30        16.40 o
  -3  19   5       1298.60       1040.21       380.16 o
  -2  19   5       1090.23       1087.65        23.47 o
  -1  19   5         74.56        111.49        12.06 o
   0  19   5       1309.49       1125.22        21.50 o
   1  19   5       1205.73       1255.11        24.22 o
   2  19   5        114.47        135.89         6.59 o
   3  19   5       6416.44       6572.05        92.19 o
   4  19   5         56.06         53.01         5.94 o
   5  19   5        368.42        405.25        19.13 o
   6  19   5        215.31        134.23         7.50 o
   7  19   5         12.20         21.26         7.81 o
  -7  20   5       1634.92       1618.17        24.99 o
  -6  20   5       1527.12       1602.99        86.20 o
  -5  20   5         31.18         34.34         5.68 o
  -4  20   5        373.21        437.62        19.01 o
  -3  20   5         64.83        100.12         6.86 o
  -2  20   5       1811.30       1864.11        78.21 o
  -1  20   5         91.29        114.98         5.82 o
   0  20   5        202.17        199.96         6.67 o
   1  20   5       1167.15       1277.17        25.16 o
   2  20   5        427.93        347.81        17.86 o
   3  20   5         15.30         29.32         5.51 o
   4  20   5          2.37          7.16         5.24 o
   5  20   5        223.23        183.38         8.63 o
   6  20   5        600.13        625.29        14.91 o
  -7  21   5        143.87        162.65         9.18 o
  -6  21   5        241.61        237.60        14.69 o
  -5  21   5          9.39         -2.21        11.99 o
  -4  21   5         51.46         42.30        11.19 o
  -3  21   5        133.39        110.34         7.58 o
  -2  21   5        160.07        121.97         6.84 o
  -1  21   5       3765.49       3741.04        50.44 o
   0  21   5        109.26         96.05         7.12 o
   1  21   5        264.75        288.90         7.67 o
   2  21   5        473.13        431.51        12.75 o
   3  21   5        461.05        410.49        16.77 o
   4  21   5       1750.88       1704.13        38.74 o
   5  21   5        116.55        131.53         8.32 o
   6  21   5        174.45        169.69         8.62 o
  -6  22   5        696.68        665.73        19.51 o
  -5  22   5       1798.15       1792.33        39.60 o
  -4  22   5        360.49        310.06        11.53 o
  -3  22   5       1474.86       1488.02        43.39 o
  -2  22   5         76.08         80.64         5.95 o
  -1  22   5         49.29         69.00         6.04 o
   0  22   5         49.21         57.16         5.72 o
   1  22   5        147.20        115.93         6.94 o
   2  22   5        278.58        276.25         9.31 o
   3  22   5         29.95         29.02         5.61 o
   4  22   5       1041.17       1023.37        18.98 o
   5  22   5        279.41        297.76        15.86 o
  -5  23   5         32.86         19.32        14.81 o
  -4  23   5         91.26         51.68         8.59 o
  -3  23   5         52.96         63.39         5.96 o
  -2  23   5        120.60        132.95         6.41 o
  -1  23   5        530.92        440.63        10.74 o
   0  23   5       1152.81       1136.98        20.49 o
   1  23   5        373.97        422.40        16.16 o
   2  23   5       1795.64       1701.52        28.67 o
   3  23   5       2212.06       2220.00        42.78 o
   4  23   5        572.15        541.33        12.27 o
   5  23   5        100.88         89.67         9.53 o
  -5  24   5        191.27        222.82        12.88 o
  -4  24   5        400.10        527.79        20.96 o
  -3  24   5          6.31          1.74         6.91 o
  -2  24   5       4790.93       4491.44        56.19 o
  -1  24   5       2018.28       2086.30        46.24 o
   0  24   5         29.26         36.56         6.03 o
   1  24   5        216.96        191.75         9.02 o
   2  24   5         94.97         57.35         6.86 o
   3  24   5       1186.96        931.94        19.64 o
   4  24   5         12.51          8.59         7.11 o
  -4  25   5       1178.24       1250.85        41.78 o
  -3  25   5        354.69        456.12        15.91 o
  -2  25   5        317.18        234.68         8.92 o
  -1  25   5        885.99        983.57        18.98 o
   0  25   5       2645.60       2806.80        70.99 o
   1  25   5       1497.38       1570.50        29.53 o
   2  25   5         64.12         48.12         7.58 o
   3  25   5        662.54        671.33        16.30 o
  -2  26   5        471.85        579.53        31.61 o
  -1  26   5        301.93        320.31        12.04 o
   0  26   5        707.34        803.62        35.30 o
   1  26   5        173.32        201.53        11.08 o
 -11   0   6       1798.78       2021.36        44.51 o
 -10   0   6       2159.29       2053.66        51.58 o
  -9   0   6       3016.14       2750.11       151.77 o
  -8   0   6        188.80        197.19        12.80 o
  -7   0   6        147.65        196.93         7.67 o
  -6   0   6         10.27         18.95         4.12 o
  -5   0   6      24290.62      27188.81       663.86 o
  -4   0   6       2183.02       1410.54        37.27 o
  -3   0   6      11109.96       9836.72       183.18 o
  -2   0   6         16.21         11.31         3.84 o
  -1   0   6       1596.29       2040.87        70.75 o
   0   0   6       3045.80       2760.83        96.83 o
   1   0   6      17207.58      17646.00       395.50 o
   2   0   6      22172.42      22339.98       412.44 o
   3   0   6       6098.38       6215.44       119.88 o
   4   0   6       9311.49       8654.06       174.02 o
   5   0   6          2.24         15.65         5.57 o
   6   0   6       3818.88       3545.46       118.05 o
   7   0   6       9481.77       9103.04       178.54 o
   8   0   6        619.33        708.77        30.75 o
   9   0   6       2424.93       2171.97        56.20 o
  10   0   6         19.65         14.45        11.37 o
 -11   1   6          4.93          6.89         8.49 o
 -10   1   6        775.91        699.63        14.79 o
  -9   1   6        122.11        146.50         6.58 o
  -8   1   6       2333.76       2288.00        63.54 o
  -7   1   6         33.32         27.57         4.83 o
  -6   1   6         88.01        133.01         4.41 o
  -5   1   6       7164.32       7778.93       124.99 o
  -4   1   6      10935.36      10389.50       193.07 o
  -3   1   6       5799.58       5837.65        86.30 o
  -2   1   6       2152.49       2414.97       116.22 o
  -1   1   6      12401.56      12267.56       368.61 o
   1   1   6       5897.80       5082.50        78.50 o
   2   1   6      12452.09      13626.24       316.53 o
   3   1   6        679.18        597.43        16.94 o
   4   1   6       8866.72       8652.58       118.54 o
   5   1   6       5948.61       6127.17       122.35 o
   6   1   6       1169.84       1227.42        19.44 o
   7   1   6        205.10        242.88        20.67 o
   8   1   6        552.55        495.02        22.36 o
   9   1   6         51.06         46.01        10.83 o
  10   1   6        443.32        469.72        15.12 o
 -11   2   6        499.14        497.38        22.66 o
 -10   2   6        277.30        264.88         9.11 o
  -9   2   6       7734.43       8067.07       105.12 o
  -8   2   6       3004.96       2906.00       113.90 o
  -7   2   6         82.96        104.48         4.04 o
  -6   2   6       1013.64        834.33        59.14 o
  -5   2   6         14.95         39.76         2.64 o
  -4   2   6       1300.24       1342.14        39.04 o
  -3   2   6       2996.50       3027.19       171.86 o
  -2   2   6         46.49         78.10         5.65 o
  -1   2   6       4093.56       4950.65        97.04 o
   0   2   6      10938.30      10994.31       525.71 o
   1   2   6        780.56        544.60        20.70 o
   2   2   6        165.48        232.06         5.79 o
   3   2   6      10040.30      11115.26       249.64 o
   4   2   6       2371.83       2970.92        40.89 o
   5   2   6       5814.94       5490.85        84.80 o
   6   2   6        637.54        506.04        12.46 o
   7   2   6       2832.03       2538.97        54.03 o
   8   2   6        219.00        216.52        13.39 o
   9   2   6        812.38        745.46        17.73 o
  10   2   6         69.27         64.45         9.77 o
 -11   3   6        300.59        248.94        12.03 o
 -10   3   6         34.26         43.11         7.04 o
  -9   3   6        775.49        781.33        32.57 o
  -8   3   6          9.29         15.93         4.20 o
  -7   3   6        133.75        160.70         5.94 o
  -6   3   6       6140.15       6268.36       240.36 o
  -5   3   6        285.03        301.64        13.60 o
  -4   3   6      15466.49      17328.00       742.06 o
  -3   3   6         41.12        208.22        11.81 o
  -2   3   6       8611.80       8552.23       203.17 o
  -1   3   6       4012.70       4583.38       195.56 o
   0   3   6       3524.82       2986.92        58.59 o
   1   3   6      16110.16      15306.58       631.56 o
   2   3   6      11934.63      11952.41       346.34 o
   3   3   6         17.46         12.01         4.38 o
   4   3   6       2346.36       2108.15        43.39 o
   5   3   6         11.16         34.19         7.44 o
   6   3   6       9014.47       8942.92       156.40 o
   7   3   6         85.42         88.99         6.77 o
   8   3   6       1679.23       1655.87        40.48 o
   9   3   6         26.27         19.69         9.28 o
  10   3   6         18.41         19.24        15.15 o
 -11   4   6          2.87          3.70         7.90 o
 -10   4   6        330.82        252.70        13.49 o
  -9   4   6        102.42         96.60         6.21 o
  -8   4   6        152.63        152.50         9.87 o
  -7   4   6       4436.54       4275.00       183.13 o
  -6   4   6        278.48        310.13        14.12 o
  -5   4   6       8666.07       9328.24       273.43 o
  -4   4   6         16.28         15.08         2.16 o
  -3   4   6       1602.97       1942.82       168.55 o
  -2   4   6        270.84        214.81         8.16 o
  -1   4   6      12231.77      13252.16       243.97 o
   0   4   6       2947.35       3440.03        74.22 o
   1   4   6       5649.28       5950.68       102.15 o
   2   4   6       9300.17       8718.78       386.39 o
   3   4   6      19074.64      19634.28       566.84 o
   4   4   6        116.86         77.45         4.64 o
   5   4   6         18.45         81.48         6.82 o
   6   4   6       2407.69       2190.57        38.08 o
   7   4   6       6269.73       6200.51       126.13 o
   8   4   6       2278.25       2193.57        49.70 o
   9   4   6        613.30        552.22        15.25 o
  10   4   6        326.52        323.40        14.19 o
 -11   5   6        279.11        258.12        11.14 o
 -10   5   6       1281.61       1289.08        47.24 o
  -9   5   6        167.14        166.26         6.95 o
  -8   5   6       8009.17       8271.92       191.35 o
  -7   5   6        224.25        215.26        11.29 o
  -6   5   6        339.31        333.94        15.87 o
  -5   5   6        171.53        281.63         6.91 o
  -4   5   6       2133.45       1489.89        30.86 o
  -3   5   6      26143.65      26343.53       479.55 o
  -2   5   6      11311.13      12614.38       298.91 o
  -1   5   6      16340.20      15733.39       581.72 o
   0   5   6      28428.28      26695.76       803.07 o
   1   5   6       2055.92       1537.43        21.80 o
   2   5   6       7341.75       7585.53       157.16 o
   3   5   6        584.97        686.79        14.89 o
   4   5   6      12035.66      11439.83       265.88 o
   5   5   6       5846.61       5501.74       144.05 o
   6   5   6        540.77        495.56        11.56 o
   7   5   6        300.82        357.82         8.85 o
   8   5   6        658.89        641.90        17.43 o
   9   5   6          9.67         14.42         6.73 o
  10   5   6       1331.16       1296.22        42.63 o
 -11   6   6         17.86         13.68         7.74 o
 -10   6   6          5.59         12.97         7.32 o
  -9   6   6       2674.48       2713.63        39.82 o
  -8   6   6        479.53        480.05        18.96 o
  -7   6   6         45.15         56.93         4.73 o
  -6   6   6          8.17         10.33         2.48 o
  -5   6   6       2001.54       2001.83       162.42 o
  -4   6   6        163.17        287.15         6.26 o
  -3   6   6       3702.72       4160.88       216.69 o
  -2   6   6        673.72        473.80        14.50 o
  -1   6   6       1301.28       1390.94        21.47 o
   0   6   6       2042.83       1753.40        77.99 o
   1   6   6        115.21         56.06         4.05 o
   2   6   6        192.51        189.46         4.05 o
   3   6   6        247.97        291.37         8.86 o
   4   6   6        233.11        168.55         9.75 o
   5   6   6       1165.34       1127.46        21.75 o
   6   6   6        863.63        828.25        45.94 o
   7   6   6         21.95         22.46         4.65 o
   8   6   6        585.45        599.22        13.65 o
   9   6   6          5.49          8.02         5.85 o
  10   6   6         12.37          5.95         9.41 o
 -11   7   6          3.80          7.68         7.49 o
 -10   7   6         11.10          2.23         6.60 o
  -9   7   6        520.02        459.72        22.57 o
  -8   7   6       2961.14       3053.79       102.37 o
  -7   7   6       1320.39       1276.73        25.27 o
  -6   7   6       1311.68       1371.22        40.61 o
  -5   7   6        835.65        876.91        30.00 o
  -4   7   6      13115.44      14965.35       284.61 o
  -3   7   6      21444.63      21124.28       475.49 o
  -2   7   6       1523.18       1640.48        29.92 o
  -1   7   6       6974.42       7392.73       109.85 o
   0   7   6       2333.15       2308.94        38.02 o
   1   7   6       1646.74       2160.93        51.20 o
   2   7   6        210.85        217.24        14.20 o
   3   7   6        563.42        477.31        35.10 o
   4   7   6        135.14        137.88         5.97 o
   5   7   6       6363.50       6089.12       135.57 o
   6   7   6        216.51        247.40        13.39 o
   7   7   6        690.48        688.35        14.19 o
   8   7   6        531.27        455.57        11.81 o
   9   7   6        150.58        125.87        10.33 o
  10   7   6        497.99        513.74        24.05 o
 -10   8   6         89.17         86.60         8.30 o
  -9   8   6         91.78        100.95         7.22 o
  -8   8   6        227.07        217.92        12.42 o
  -7   8   6       1530.07       1517.03        48.15 o
  -6   8   6        597.41        722.52        30.24 o
  -5   8   6        398.35        476.22        16.54 o
  -4   8   6        706.57        901.48        15.82 o
  -3   8   6        921.60        998.04        24.28 o
  -2   8   6       2127.11       1744.38        38.48 o
  -1   8   6        202.93         81.33         2.92 o
   0   8   6       4687.07       5044.82       128.11 o
   1   8   6       2336.84       2532.36        61.98 o
   2   8   6       2615.84       2455.99       167.92 o
   3   8   6       2652.22       2551.02        55.90 o
   4   8   6        910.10        827.27        63.26 o
   5   8   6        108.46        107.05         5.38 o
   6   8   6       2288.85       2169.55        32.28 o
   7   8   6         48.51         52.14         5.49 o
   8   8   6        778.03        738.44        15.23 o
   9   8   6          0.86         -5.16         7.40 o
 -10   9   6         35.66         35.28         6.92 o
  -9   9   6        404.92        410.28        11.56 o
  -8   9   6       3566.24       3637.90        48.00 o
  -7   9   6        389.32        418.87         8.58 o
  -6   9   6       1558.76       1562.80        28.05 o
  -5   9   6          4.37          2.87         2.89 o
  -4   9   6       4204.16       4344.09        64.30 o
  -3   9   6       4078.87       4523.63       112.74 o
  -2   9   6       2873.75       3034.01        86.72 o
  -1   9   6       1060.18       1082.44        32.61 o
   0   9   6       4983.92       6113.17        92.86 o
   1   9   6      20413.69      20675.51       660.28 o
   2   9   6         36.26         43.09         2.88 o
   3   9   6       2291.78       2345.85        48.72 o
   4   9   6          9.08         13.91         3.48 o
   5   9   6        152.66        154.77         5.98 o
   6   9   6        553.07        573.17        11.61 o
   7   9   6        472.20        466.71        10.97 o
   8   9   6        462.39        453.88        10.84 o
   9   9   6        152.85        189.22         9.03 o
 -10  10   6        286.52        248.58         9.89 o
  -9  10   6        463.69        446.67        17.18 o
  -8  10   6        584.71        547.57        29.29 o
  -7  10   6        109.41        126.73         6.00 o
  -6  10   6       1435.94       1384.50        65.91 o
  -5  10   6       1450.64       1421.79        28.35 o
  -4  10   6        351.55        428.37        16.05 o
  -3  10   6       2111.07       2242.03        40.59 o
  -2  10   6         53.42         88.14         4.24 o
  -1  10   6        319.61        239.76         5.32 o
   0  10   6       7901.61       8058.10       110.57 o
   1  10   6          9.39          4.74         2.74 o
   2  10   6        579.81        533.65        23.75 o
   3  10   6        531.73        368.14        12.87 o
   4  10   6          1.06         41.04         7.66 o
   5  10   6          0.82          1.83         4.51 o
   6  10   6        537.06        507.65        10.43 o
   7  10   6        205.63        174.64         6.75 o
   8  10   6          3.43          8.30         5.49 o
   9  10   6         27.87         10.41         9.27 o
 -10  11   6         74.10         47.58         8.23 o
  -9  11   6        504.21        479.14        25.17 o
  -8  11   6        804.70        748.03        26.32 o
  -7  11   6         80.83        118.91         5.66 o
  -6  11   6       5448.29       5628.34        97.93 o
  -5  11   6       1060.77       1143.51        32.97 o
  -4  11   6          0.62         16.99         3.55 o
  -3  11   6       1381.56       1356.67        53.60 o
  -2  11   6          7.68         26.37         2.91 o
  -1  11   6       9066.33       9042.81       373.50 o
   0  11   6       9886.58      10495.78      1341.63 o
   1  11   6        141.27        138.49         7.90 o
   2  11   6         22.98         32.75         6.76 o
   3  11   6       1292.06       1433.08        64.92 o
   4  11   6       1245.34       1329.26        28.14 o
   5  11   6       1786.72       1959.38        45.46 o
   6  11   6         22.10         46.52         6.76 o
   7  11   6         16.71         24.42         5.46 o
   8  11   6        750.24        722.86        24.67 o
   9  11   6          5.96         13.96         6.48 o
 -10  12   6        810.86        779.87        19.20 o
  -9  12   6         76.40         79.86         8.41 o
  -8  12   6         19.74         32.96         4.83 o
  -7  12   6         41.46         30.09         4.22 o
  -6  12   6       2083.38       2187.54        43.80 o
  -5  12   6       1783.12       2105.93        78.11 o
  -4  12   6       1513.40       1335.39        27.01 o
  -3  12   6       8514.28       7733.59       288.57 o
  -2  12   6        444.87        372.40         8.20 o
  -1  12   6        143.56        176.19         4.99 o
   0  12   6         65.25        145.25         4.66 o
   1  12   6       3077.90       2635.59        91.32 o
   2  12   6      19338.38      18567.36       967.83 o
   3  12   6       1114.47       1097.08        57.32 o
   4  12   6          2.21          7.14         3.61 o
   5  12   6        450.02        395.75         9.87 o
   6  12   6        649.34        645.26        12.18 o
   7  12   6       2964.85       3008.73        86.19 o
   8  12   6        867.29        852.04        18.38 o
   9  12   6          3.73         16.39         8.33 o
 -10  13   6         24.29         16.75         9.64 o
  -9  13   6          0.19         -2.02         6.08 o
  -8  13   6         35.92         33.71         6.70 o
  -7  13   6       1518.47       1506.62        23.88 o
  -6  13   6        888.79        813.60        23.08 o
  -5  13   6       1121.10       1244.08        50.37 o
  -4  13   6      11261.30      10713.50       143.97 o
  -3  13   6       1087.30       1130.19        54.32 o
  -2  13   6        565.43        587.34        10.71 o
  -1  13   6        303.76        279.41         9.03 o
   0  13   6       6451.40       6300.53       127.82 o
   1  13   6       7249.65       7208.10       173.52 o
   2  13   6       6112.37       5851.68       141.50 o
   3  13   6       1221.98       1047.77        18.65 o
   4  13   6       2015.34       2117.37        33.28 o
   5  13   6       1959.14       1995.69        76.48 o
   6  13   6        696.65        784.25        18.92 o
   7  13   6        148.68        159.60         6.32 o
   8  13   6       1328.85       1391.44        23.58 o
  -9  14   6       3168.92       3102.23        44.26 o
  -8  14   6       2723.91       2658.08        66.99 o
  -7  14   6        320.74        356.55        11.93 o
  -6  14   6        236.07        247.20         7.27 o
  -5  14   6          6.84         27.29         6.90 o
  -4  14   6       5306.55       5357.93        92.91 o
  -3  14   6       3684.26       3774.67       115.97 o
  -2  14   6       1917.43       1866.77        31.66 o
  -1  14   6       4108.20       4296.94       202.89 o
   0  14   6       1411.48       1307.42        25.32 o
   1  14   6        178.17        191.61         7.54 o
   2  14   6       1397.43       1250.03        27.99 o
   3  14   6       2480.71       2535.46        35.80 o
   4  14   6       2506.12       2517.62        57.49 o
   5  14   6       2063.43       1952.23        29.16 o
   6  14   6       2530.99       2502.11        74.79 o
   7  14   6       1247.38       1222.81        28.28 o
   8  14   6         14.57         13.04         6.33 o
  -9  15   6        173.26        241.02         9.25 o
  -8  15   6          4.14         10.84         6.00 o
  -7  15   6          7.16          6.63         5.66 o
  -6  15   6        747.43        713.86        13.28 o
  -5  15   6        130.35        157.28        14.75 o
  -4  15   6        489.79        489.57        12.27 o
  -3  15   6       3710.54       3692.85       136.04 o
  -2  15   6       6313.01       6168.02       140.54 o
  -1  15   6          6.25         12.23         3.23 o
   0  15   6       5645.00       5703.41       306.28 o
   1  15   6       8245.54       5686.89      2127.20 o
   2  15   6       1901.75       1785.06        29.31 o
   3  15   6        447.28        457.79        11.14 o
   4  15   6        887.04        830.57        50.64 o
   5  15   6       2779.93       2784.22        37.20 o
   6  15   6       1001.20        987.21        16.96 o
   7  15   6          3.43         32.45         6.15 o
   8  15   6        429.73        426.87        12.09 o
  -9  16   6        249.52        220.99        10.44 o
  -8  16   6        680.55        721.60        14.19 o
  -7  16   6       2423.85       2445.88        45.23 o
  -6  16   6         97.98         97.53         5.67 o
  -5  16   6       5300.55       5406.46        81.43 o
  -4  16   6          4.17          4.96         3.75 o
  -3  16   6        428.31        440.21        19.74 o
  -2  16   6       1329.37       1380.70        21.22 o
  -1  16   6        327.72        434.00        29.65 o
   0  16   6       1929.80       2160.88        36.42 o
   1  16   6       1017.35        998.25        19.26 o
   2  16   6       1854.01       1736.83        30.10 o
   3  16   6       5834.77       5541.13        72.72 o
   4  16   6       1358.37       1222.26        21.42 o
   5  16   6        238.16        186.24         7.39 o
   6  16   6        474.65        458.65        12.36 o
   7  16   6       3722.03       3799.02       141.35 o
   8  16   6        540.67        515.56        13.75 o
  -8  17   6       1486.32       1497.28        24.21 o
  -7  17   6        240.29        276.07        13.17 o
  -6  17   6         31.09         32.77         6.95 o
  -5  17   6       2583.70       2487.40        36.62 o
  -4  17   6       4015.03       4001.30       153.97 o
  -3  17   6       6378.53       5927.45       113.71 o
  -2  17   6          6.15         22.07         5.67 o
  -1  17   6       1992.33       1940.28        47.33 o
   0  17   6       5007.69       4678.36        92.23 o
   1  17   6       3027.36       2712.80        52.13 o
   2  17   6       5357.71       5575.30       197.59 o
   3  17   6        144.72        159.05         5.56 o
   4  17   6       3521.23       3419.27        57.42 o
   5  17   6       1161.03       1185.33        19.43 o
   6  17   6        613.76        594.67        13.31 o
   7  17   6         38.17         49.83         8.51 o
  -8  18   6        308.83        283.43        16.85 o
  -7  18   6        949.01        980.96        17.97 o
  -6  18   6        102.77         92.56         6.01 o
  -5  18   6        356.89        389.67        28.17 o
  -4  18   6        633.62        621.42        19.87 o
  -3  18   6         88.44        110.21         6.06 o
  -2  18   6        962.33       1198.87        36.20 o
  -1  18   6       4358.68       3315.72       989.36 o
   0  18   6       3090.21       3011.35        66.09 o
   1  18   6       3322.45       3201.67        47.57 o
   2  18   6        397.15        373.37         9.92 o
   3  18   6        420.89        522.44        21.61 o
   4  18   6        185.47        237.06         7.47 o
   5  18   6       1309.86       1145.71        21.91 o
   6  18   6       1675.46       1465.31        24.16 o
   7  18   6        325.63        362.40        10.81 o
  -8  19   6        198.62        219.22        10.29 o
  -7  19   6        373.08        358.19        10.23 o
  -6  19   6       1848.81       1945.43        38.55 o
  -5  19   6        822.22        745.77        28.32 o
  -4  19   6       3624.67       3441.18       175.08 o
  -3  19   6        158.84        182.89         7.61 o
  -2  19   6       1503.92       1407.14        32.89 o
  -1  19   6        263.33        319.79        11.80 o
   0  19   6       1357.05       1385.03        21.15 o
   1  19   6       1693.60       1687.43        25.04 o
   2  19   6        155.84        161.46         7.50 o
   3  19   6         65.29         49.42         8.25 o
   4  19   6         81.97         61.36         9.90 o
   5  19   6       1099.51       1161.47        28.81 o
   6  19   6        510.29        458.53        13.02 o
   7  19   6         17.33          7.46         7.38 o
  -7  20   6        760.17        892.86        38.73 o
  -6  20   6        358.17        399.28        12.96 o
  -5  20   6       2318.77       2210.24        51.12 o
  -4  20   6          2.01          1.98         5.77 o
  -3  20   6         85.43         67.29         7.69 o
  -2  20   6         21.04         59.82        19.11 o
  -1  20   6        129.75        134.13         5.96 o
   0  20   6        898.83        875.18        20.35 o
   1  20   6        371.81        424.19        12.48 o
   2  20   6       1164.24       1134.26        26.52 o
   3  20   6        886.53        758.05        42.33 o
   4  20   6        872.00        952.71        24.47 o
   5  20   6         51.18         51.78         8.16 o
   6  20   6        177.06        233.05         9.81 o
  -7  21   6         38.65         36.85         7.09 o
  -6  21   6         20.09         18.85         7.59 o
  -5  21   6        121.30        145.83        14.60 o
  -4  21   6        956.80        953.72        29.78 o
  -3  21   6       1123.28       1143.10        24.96 o
  -2  21   6       3577.73       3407.16        56.12 o
  -1  21   6        179.86        179.31         7.68 o
   0  21   6       3553.39       3471.25        87.55 o
   1  21   6        563.73        464.67        13.32 o
   2  21   6       2552.83       2638.23        57.94 o
   3  21   6       1703.63       1793.18        52.39 o
   4  21   6       1744.58       1658.49        54.05 o
   5  21   6       1363.66       1317.38        44.46 o
   6  21   6        228.07        258.24        15.48 o
  -6  22   6         38.00         63.41        13.04 o
  -5  22   6        757.03        821.72        19.41 o
  -4  22   6        468.00        534.48        14.73 o
  -3  22   6        647.24        652.23       114.56 o
  -2  22   6         55.59         48.49         5.55 o
  -1  22   6       2280.03       2164.22        47.80 o
   0  22   6         57.71         47.85         5.46 o
   1  22   6         65.66         56.84         5.18 o
   2  22   6        196.00        240.58         9.90 o
   3  22   6        883.95        878.03        17.70 o
   4  22   6          1.20         -2.10         6.05 o
   5  22   6         24.08         35.95         7.60 o
  -5  23   6          1.23         15.38        18.20 o
  -4  23   6        806.60        796.45       184.33 o
  -3  23   6          4.25          1.00         8.75 o
  -2  23   6        308.39        287.24         8.87 o
  -1  23   6       1657.95       1563.15        24.50 o
   0  23   6         26.11         36.25         6.13 o
   1  23   6       1229.46       1332.97        35.65 o
   2  23   6        267.26        275.35         9.23 o
   3  23   6        500.02        483.72        21.77 o
   4  23   6        322.07        358.97        11.66 o
  -5  24   6        590.42        546.60        13.23 o
  -4  24   6         19.55         15.51         6.90 o
  -3  24   6        115.52        114.31         7.78 o
  -2  24   6        474.69        546.92        21.08 o
  -1  24   6        511.62        406.73        14.31 o
   0  24   6         48.91         35.70         5.43 o
   1  24   6        378.86        374.54        22.83 o
   2  24   6        780.53        725.91        14.41 o
   3  24   6         51.53         34.70         8.19 o
  -3  25   6          0.76          2.09         7.85 o
  -2  25   6        306.19        329.46        21.80 o
  -1  25   6        136.39         84.88         8.05 o
   0  25   6          0.53         -6.38         7.47 o
   1  25   6       2122.82       2497.21        59.14 o
   2  25   6         10.25          1.20         6.92 o
  -2  26   6         10.50         -2.85         9.12 o
  -1  26   6        164.57        177.83         9.83 o
   0  26   6         76.02        101.63         9.73 o
   1  26   6          0.09          9.02         7.93 o
 -11   1   7         20.74         29.09         7.69 o
 -10   1   7        722.07        771.60        59.65 o
  -9   1   7        419.26        354.51        11.72 o
  -8   1   7       1864.97       1995.76        58.00 o
  -7   1   7        767.56        802.13        24.06 o
  -6   1   7         74.95         80.10         5.55 o
  -5   1   7          5.46         14.19         1.99 o
  -4   1   7        748.26        835.61        34.81 o
  -3   1   7       3245.21       2875.84       100.51 o
  -2   1   7       1469.25       1457.97        32.46 o
  -1   1   7       1196.14       1089.05        38.20 o
   0   1   7       4446.31       4883.89       109.06 o
   1   1   7      18390.63      19121.84       230.37 o
   2   1   7        664.22        475.18        14.02 o
   3   1   7      12139.50      13478.56       168.49 o
   4   1   7       2697.13       2442.27        33.11 o
   5   1   7       1340.72       1488.56        25.18 o
   6   1   7         37.64         42.97         5.19 o
   7   1   7       1256.93       1230.85        28.64 o
   8   1   7       1967.20       1949.57        54.19 o
   9   1   7       1843.06       1877.86        42.01 o
  10   1   7         20.44         12.53         9.47 o
 -11   2   7          6.67          7.95         7.89 o
 -10   2   7        358.78        350.48        10.92 o
  -9   2   7        182.42        183.23        10.78 o
  -8   2   7        122.69        139.68         5.57 o
  -7   2   7        262.59        297.28        11.63 o
  -6   2   7        996.95        925.81        15.12 o
  -5   2   7       2381.75       2221.79       201.97 o
  -4   2   7         83.13         48.50         4.14 o
  -3   2   7       1085.08       1102.42        60.35 o
  -2   2   7         28.44        106.20         5.50 o
  -1   2   7          9.00         35.19         2.49 o
   0   2   7         52.84         74.20         3.96 o
   1   2   7      11201.67      13287.58       320.26 o
   2   2   7       1556.12       1997.52        26.74 o
   3   2   7       1324.46       1525.91        36.62 o
   4   2   7        847.63        831.84        14.30 o
   5   2   7       1401.76       1302.32        30.57 o
   6   2   7       1044.39       1032.94        28.49 o
   7   2   7       1234.36       1241.91        24.95 o
   8   2   7         34.07         31.49         6.06 o
   9   2   7          1.09          8.45         7.52 o
  10   2   7         21.74          7.31         8.50 o
 -11   3   7        619.89        576.60        16.73 o
 -10   3   7         91.56        121.26         7.11 o
  -9   3   7        157.41        196.33         9.21 o
  -8   3   7        135.90        159.82        11.50 o
  -7   3   7        600.40        618.13        12.55 o
  -6   3   7       2271.39       2201.73        40.29 o
  -5   3   7       1939.27       1847.89        70.88 o
  -4   3   7          3.52         28.03         2.43 o
  -3   3   7       9532.62       9728.33       319.91 o
  -2   3   7        160.76        300.40        30.95 o
  -1   3   7       6773.98       6964.86       115.08 o
   0   3   7        153.32        184.19         7.92 o
   1   3   7      19336.89      21834.78       401.18 o
   2   3   7       5274.33       5817.05       211.89 o
   3   3   7       4941.23       5236.17       110.60 o
   4   3   7         36.09         89.20         8.92 o
   5   3   7          0.36          1.58         3.88 o
   6   3   7        154.69        171.29         5.77 o
   7   3   7       2766.02       3047.44       118.50 o
   8   3   7        420.57        363.28        11.75 o
   9   3   7       1532.33       1476.67        26.39 o
  10   3   7          2.29         -0.31         9.17 o
 -11   4   7        885.77        910.49        20.30 o
 -10   4   7        981.80        925.38        38.31 o
  -9   4   7          3.77         12.58         4.85 o
  -8   4   7        611.28        640.17        24.87 o
  -7   4   7          0.72          6.06         3.65 o
  -6   4   7        214.41        167.09        10.06 o
  -5   4   7        399.86        489.66        30.61 o
  -4   4   7        742.82        684.53        32.98 o
  -3   4   7          9.26         28.65         2.84 o
  -2   4   7      10515.84       9927.83       637.53 o
  -1   4   7      25624.73      26964.90       598.37 o
   0   4   7       3075.63       2805.17        87.08 o
   1   4   7        110.58        168.94         9.89 o
   2   4   7        314.40        143.27         9.64 o
   3   4   7       9106.58       8949.78       208.32 o
   4   4   7      16340.98      15999.13       204.30 o
   5   4   7       1421.38       1225.66        54.80 o
   6   4   7       1860.01       1907.31        30.00 o
   7   4   7        661.28        597.65        18.12 o
   8   4   7        222.82        186.63         9.13 o
   9   4   7        405.55        402.80        13.53 o
  10   4   7          0.16         11.13         8.97 o
 -11   5   7         59.38         53.79        10.17 o
 -10   5   7       1006.07        950.41        42.41 o
  -9   5   7        673.67        669.56        31.25 o
  -8   5   7       1301.31       1138.01        61.62 o
  -7   5   7       4993.18       5471.15       188.62 o
  -6   5   7       4711.71       4374.54       243.30 o
  -5   5   7       9331.27      10004.65       321.77 o
  -4   5   7       1210.01       1197.43        48.71 o
  -3   5   7       8586.87       7018.34       806.64 o
  -2   5   7      23442.98      21726.93      1151.52 o
  -1   5   7       2289.50       1675.33       148.34 o
   0   5   7       7210.95       8247.43       262.44 o
   1   5   7       2061.49       1857.47        51.76 o
   2   5   7       8422.52       8069.70       326.19 o
   3   5   7       8610.43       8627.49       807.45 o
   4   5   7       1086.18       1304.41        24.15 o
   5   5   7       9219.95       9013.97       306.79 o
   6   5   7        422.47        357.86        24.52 o
   7   5   7        504.67        567.35        13.76 o
   8   5   7         11.72         10.98        11.70 o
   9   5   7        481.85        450.23        12.20 o
 -11   6   7       1377.98       1304.85        30.69 o
 -10   6   7        565.11        586.72        14.66 o
  -9   6   7       1326.48       1377.26        20.52 o
  -8   6   7       2016.86       2042.92        91.32 o
  -7   6   7       3232.71       3465.86        64.67 o
  -6   6   7        221.49        222.20         8.85 o
  -5   6   7       1213.85       1181.85        96.96 o
  -4   6   7        585.49        453.77        11.44 o
  -3   6   7       3843.47       3596.92        55.71 o
  -2   6   7       2866.78       3524.13        88.02 o
  -1   6   7        261.84         91.08         8.71 o
   0   6   7      31960.93      31370.30      1168.02 o
   1   6   7      17145.63      16345.11       212.76 o
   2   6   7       4164.26       4050.35        80.43 o
   3   6   7       3092.31       2801.78        51.85 o
   4   6   7       2816.99       2509.42        37.22 o
   5   6   7       9154.71       9414.79       308.22 o
   6   6   7       2317.57       2608.10       111.99 o
   7   6   7        221.98        216.45         7.40 o
   8   6   7       1348.20       1320.84        25.41 o
   9   6   7         49.62         54.98         7.55 o
 -11   7   7        892.02        887.95        44.13 o
 -10   7   7        924.23        939.00        25.38 o
  -9   7   7        211.50        174.90         7.85 o
  -8   7   7        202.14        236.73         6.78 o
  -7   7   7       1096.85       1166.15        53.57 o
  -6   7   7       8267.32       8443.25       203.85 o
  -5   7   7       1937.43       2006.09        33.04 o
  -4   7   7         47.24         49.94         3.76 o
  -3   7   7        690.01        499.76        10.12 o
  -2   7   7      23299.34      22687.18      1190.11 o
  -1   7   7       6947.71       5722.21       289.98 o
   0   7   7       1295.48       1129.90        31.40 o
   1   7   7      12105.19      11677.34       392.75 o
   2   7   7       5600.33       4846.60        74.26 o
   3   7   7       1175.88       1260.46        33.96 o
   4   7   7        914.81        973.96        29.38 o
   5   7   7        243.82        197.49         8.04 o
   6   7   7       2062.74       1993.73        35.10 o
   7   7   7        776.96        677.77        29.05 o
   8   7   7         45.15         21.49         6.62 o
   9   7   7        793.87        764.02        19.82 o
 -10   8   7          0.88         -2.63         6.50 o
  -9   8   7         10.76         14.82         6.12 o
  -8   8   7        209.89        217.55         7.62 o
  -7   8   7         24.06         23.55         6.88 o
  -6   8   7       2668.18       2540.98        64.57 o
  -5   8   7        702.73        787.39        24.67 o
  -4   8   7       2671.38       2977.87        41.91 o
  -3   8   7        734.49        973.40        34.16 o
  -2   8   7      18261.90      17585.93       657.87 o
  -1   8   7      11904.38      11657.50       169.16 o
   0   8   7        646.32        714.87        26.30 o
   1   8   7       1483.16       1721.83        53.70 o
   2   8   7        707.99        563.50        24.73 o
   3   8   7       1125.99       1046.25        29.35 o
   4   8   7      13777.11      12926.02       172.57 o
   5   8   7       2075.05       2165.86        38.86 o
   6   8   7       3403.87       3320.44        62.75 o
   7   8   7        658.35        639.21        13.32 o
   8   8   7        141.94        132.76        11.79 o
   9   8   7       1811.22       1848.56        32.49 o
 -10   9   7        388.71        347.00        11.12 o
  -9   9   7        156.00        198.84         8.34 o
  -8   9   7          5.36         22.66         4.74 o
  -7   9   7       5739.33       6031.04       197.37 o
  -6   9   7       2523.01       2632.23        84.32 o
  -5   9   7        225.01        285.90        12.42 o
  -4   9   7        416.22        364.24        14.32 o
  -3   9   7      14441.60      14217.57       265.69 o
  -2   9   7       3288.82       3068.55        52.23 o
  -1   9   7          5.41         13.00         2.00 o
   0   9   7        396.29        517.49        27.11 o
   1   9   7       6595.27       6418.96       196.63 o
   2   9   7       6511.29       6817.77        86.64 o
   3   9   7        111.13        158.56         4.59 o
   4   9   7         72.23         31.40         3.82 o
   5   9   7       2199.06       2221.10        49.34 o
   6   9   7       2440.72       2600.55        54.26 o
   7   9   7         83.16         45.98         5.24 o
   8   9   7         13.76          7.64         6.38 o
   9   9   7       1249.89       1241.20        51.27 o
 -10  10   7        219.85        214.52         8.99 o
  -9  10   7        311.26        305.98         9.55 o
  -8  10   7        374.07        424.06        18.37 o
  -7  10   7       2386.51       2461.58        33.73 o
  -6  10   7        471.93        488.53        23.61 o
  -5  10   7       3566.91       3381.92        75.01 o
  -4  10   7          6.48         14.40         4.50 o
  -3  10   7        444.46        360.73        10.76 o
  -2  10   7        362.51        274.66         6.61 o
  -1  10   7         34.32         39.46         6.10 o
   0  10   7      14824.68      14967.55       790.94 o
   1  10   7       3280.16       3579.70        97.74 o
   2  10   7       5718.38       5445.56       226.40 o
   3  10   7        894.81        751.55        41.19 o
   4  10   7        837.23        680.32        34.84 o
   5  10   7       1460.82       1567.36        27.13 o
   6  10   7       1245.63       1131.87        23.06 o
   7  10   7        364.36        307.26        10.18 o
   8  10   7       1383.26       1410.76        39.57 o
   9  10   7         85.12        100.55         9.04 o
 -10  11   7       1740.09       1807.12        73.19 o
  -9  11   7        684.29        669.99        21.73 o
  -8  11   7          0.99          8.25         4.68 o
  -7  11   7       5248.19       5558.40       242.90 o
  -6  11   7       2872.76       2889.32        55.87 o
  -5  11   7       1386.13       1232.03        19.21 o
  -4  11   7       8881.75       8606.43       221.76 o
  -3  11   7       5005.63       5296.96       254.20 o
  -2  11   7      12742.15      12253.23       205.38 o
  -1  11   7       1957.77       1655.81        31.05 o
   0  11   7       2867.82       2505.42        76.74 o
   1  11   7        391.75        449.28        15.84 o
   2  11   7        161.57        185.71        12.78 o
   3  11   7       1561.42       1699.90        78.51 o
   4  11   7       2434.57       2444.93        86.30 o
   5  11   7       2173.07       2149.17        55.14 o
   6  11   7         29.13         43.40         4.42 o
   7  11   7        246.78        234.49        13.53 o
   8  11   7        379.51        373.69        10.62 o
   9  11   7        178.34        126.80        10.90 o
 -10  12   7        242.71        265.83        11.32 o
  -9  12   7          2.88          6.84         7.43 o
  -8  12   7         92.91        116.84         7.28 o
  -7  12   7         78.44        107.72         5.58 o
  -6  12   7         19.28         47.84         4.39 o
  -5  12   7       1580.09       1529.23        36.25 o
  -4  12   7       1601.32       1499.63        93.91 o
  -3  12   7       3250.23       3225.62        57.17 o
  -2  12   7       4374.63       4193.62        58.67 o
  -1  12   7       2180.46       2070.02        43.72 o
   0  12   7        156.46        147.58         5.68 o
   1  12   7        468.38        541.13        16.07 o
   2  12   7         51.94         94.11         4.37 o
   3  12   7        827.07        726.45        36.56 o
   4  12   7       3607.85       3525.07        77.90 o
   5  12   7       3532.66       2905.12        44.49 o
   6  12   7       2301.33       2237.05        37.76 o
   7  12   7         13.24         15.49         5.65 o
   8  12   7        194.06        199.22         9.39 o
  -9  13   7          1.24          1.45         5.43 o
  -8  13   7       1652.90       1621.12        29.78 o
  -7  13   7        268.66        300.59        11.37 o
  -6  13   7       5102.02       5080.61        78.39 o
  -5  13   7        463.24        483.16        17.84 o
  -4  13   7        109.93        101.65         5.09 o
  -3  13   7       1161.90       1150.86        20.24 o
  -2  13   7          2.76          5.01         3.10 o
  -1  13   7       3548.48       3727.43       114.12 o
   0  13   7       1285.69       1295.72        25.46 o
   1  13   7       4895.76       4960.54       328.43 o
   2  13   7       5727.11       5697.25       226.34 o
   3  13   7       1496.01       1691.27        53.64 o
   4  13   7        460.74        422.40        10.55 o
   5  13   7       1113.07       1166.41        46.80 o
   6  13   7        623.07        555.31        15.18 o
   7  13   7        341.17        246.39         8.36 o
   8  13   7        266.89        271.18         9.95 o
  -9  14   7        257.04        261.91        14.39 o
  -8  14   7        229.49        209.79        15.25 o
  -7  14   7       2744.20       2769.92        36.77 o
  -6  14   7        419.29        434.36         9.25 o
  -5  14   7         23.48         20.92         4.30 o
  -4  14   7        629.90        688.03        14.38 o
  -3  14   7       1248.07       1288.76        35.70 o
  -2  14   7          7.22         22.55         3.79 o
  -1  14   7         27.57         28.58         3.45 o
   0  14   7       1669.38       1769.23        30.35 o
   1  14   7       3527.69       3884.28       168.36 o
   2  14   7       4218.39       4225.32       164.25 o
   3  14   7         57.81         56.66        13.38 o
   4  14   7        808.53        826.70        43.35 o
   5  14   7          8.97         32.30         6.61 o
   6  14   7        480.54        523.88        11.38 o
   7  14   7        917.47        971.60        22.28 o
   8  14   7          8.14          9.78         7.16 o
  -9  15   7         33.28         40.58         7.69 o
  -8  15   7          7.93         15.58         6.69 o
  -7  15   7       1192.90       1142.37        22.73 o
  -6  15   7         75.30         60.30         5.03 o
  -5  15   7        946.71        995.99        16.91 o
  -4  15   7       5295.58       5310.29        74.23 o
  -3  15   7       1709.75       1619.48        39.37 o
  -2  15   7       4079.36       3992.78        67.71 o
  -1  15   7        249.98        227.20         8.93 o
   0  15   7        135.61        143.89         7.52 o
   1  15   7         33.77         38.03         9.15 o
   2  15   7        932.49        907.67        20.94 o
   3  15   7       1765.76       1688.96        35.66 o
   4  15   7        582.93        510.81        13.16 o
   5  15   7       2257.04       2327.37        61.57 o
   6  15   7        188.03        166.50         8.38 o
   7  15   7        579.30        582.76        17.26 o
   8  15   7        136.79         74.15         8.55 o
  -9  16   7         90.80        104.30         8.27 o
  -8  16   7        423.88        438.11        33.70 o
  -7  16   7        248.76        265.57         9.18 o
  -6  16   7        180.47        157.29         6.51 o
  -5  16   7        117.05        138.41         9.35 o
  -4  16   7         97.32        122.79         6.91 o
  -3  16   7        846.49        832.19        17.43 o
  -2  16   7          0.65         17.33         3.61 o
  -1  16   7       1793.93       1581.43        37.79 o
   0  16   7        257.05        255.09        17.89 o
   1  16   7        179.82        145.38         6.28 o
   2  16   7        610.03        555.02        29.71 o
   3  16   7        193.51        209.54         7.13 o
   4  16   7       1518.99       1460.22        32.71 o
   5  16   7         56.97         71.35         8.85 o
   6  16   7         95.82         74.73         5.95 o
   7  16   7        625.55        689.45        14.87 o
  -8  17   7        929.96        889.64        16.90 o
  -7  17   7         72.57         69.56         8.25 o
  -6  17   7        109.44        122.06         6.41 o
  -5  17   7       1893.26       1709.37        35.05 o
  -4  17   7        316.80        315.03         7.84 o
  -3  17   7        241.90        236.87        20.16 o
  -2  17   7       6579.68       6411.78       122.97 o
  -1  17   7        260.57        247.16         7.16 o
   0  17   7        986.86        946.72       164.76 o
   1  17   7        110.00        115.61        14.01 o
   2  17   7        165.11        199.85         6.23 o
   3  17   7       7051.28       7392.94       377.52 o
   4  17   7        164.64        164.16         6.96 o
   5  17   7        511.12        610.91        21.28 o
   6  17   7         42.18         57.60         6.64 o
   7  17   7         22.26         24.99         6.35 o
  -8  18   7        821.07        825.18        24.66 o
  -7  18   7        155.17        124.50         8.18 o
  -6  18   7        741.41        785.64        38.03 o
  -5  18   7        523.72        498.30        35.95 o
  -4  18   7        807.26        830.12        23.51 o
  -3  18   7        298.33        282.98        14.63 o
  -2  18   7        446.34        458.01         9.99 o
  -1  18   7       1090.04       1210.46        25.21 o
   0  18   7       3722.80       3560.03        86.15 o
   1  18   7       1186.94       1089.58        29.36 o
   2  18   7        633.33        617.62        18.08 o
   3  18   7        780.74        788.45        22.14 o
   4  18   7        194.90        233.54         7.94 o
   5  18   7        458.93        492.46        12.36 o
   6  18   7       2256.43       2206.61        48.48 o
   7  18   7        131.17        125.83         9.33 o
  -7  19   7        195.22        263.78         9.66 o
  -6  19   7       1369.37       1488.04        90.41 o
  -5  19   7        163.53        200.73         7.80 o
  -4  19   7       1237.01       1156.00        63.30 o
  -3  19   7         38.95         28.02         5.78 o
  -2  19   7         36.87         28.71         5.69 o
  -1  19   7       3014.00       3167.95        56.87 o
   0  19   7         65.61         79.53        11.50 o
   1  19   7       1228.14       1289.84       119.41 o
   2  19   7        408.74        409.75        12.64 o
   3  19   7          0.42          3.64         5.56 o
   4  19   7         12.91         24.37         5.53 o
   5  19   7        424.68        428.76        10.60 o
   6  19   7        152.72        147.85         8.84 o
  -7  20   7       1334.19       1407.36        26.82 o
  -6  20   7         70.69         90.23         7.34 o
  -5  20   7        124.73        134.84         8.01 o
  -4  20   7        467.28        483.92        23.36 o
  -3  20   7       1107.01       1101.37        39.63 o
  -2  20   7       2739.12       2836.39       109.12 o
  -1  20   7       2100.67       2089.24        37.72 o
   0  20   7         65.38         61.24         8.55 o
   1  20   7        657.10        603.32        36.76 o
   2  20   7        212.27        192.28        19.13 o
   3  20   7       2196.21       2304.04        48.07 o
   4  20   7       1331.78       1348.39        36.03 o
   5  20   7         10.12         13.01         6.47 o
   6  20   7          9.18          1.57         8.74 o
  -6  21   7         22.52         21.59         6.43 o
  -5  21   7        462.33        426.46        16.24 o
  -4  21   7        283.93        288.93        16.29 o
  -3  21   7        602.49        640.91        17.06 o
  -2  21   7        942.17        903.14        19.00 o
  -1  21   7        108.14        121.72         7.52 o
   0  21   7        226.54        240.07         9.73 o
   1  21   7        113.04        115.85         7.18 o
   2  21   7         13.58         24.93         5.64 o
   3  21   7        203.81        204.92         9.46 o
   4  21   7        245.26        241.13         8.32 o
   5  21   7        102.08        114.66         8.41 o
  -6  22   7         16.87         17.76         8.15 o
  -5  22   7        210.22        184.81         8.85 o
  -4  22   7        296.58        232.62        24.52 o
  -3  22   7        435.80        446.32        15.88 o
  -2  22   7        219.38        218.63        12.31 o
  -1  22   7       1720.91       1496.05        44.03 o
   0  22   7       2536.96       2486.09       126.07 o
   1  22   7        310.13        241.65         8.09 o
   2  22   7       1027.03       1057.77        39.79 o
   3  22   7        543.24        493.39        19.58 o
   4  22   7         53.21         49.11         7.72 o
   5  22   7       1003.96       1002.36        41.27 o
  -5  23   7       2113.44       1975.38       110.45 o
  -4  23   7        532.92        561.41        12.88 o
  -3  23   7        766.45        732.65        33.45 o
  -2  23   7       1431.59       1419.44        21.78 o
  -1  23   7       6171.75       6121.50        92.44 o
   0  23   7        236.10        238.67         9.87 o
   1  23   7        108.42        175.21        13.16 o
   2  23   7       1939.75       1986.01        60.55 o
   3  23   7        573.22        565.37        13.11 o
   4  23   7         63.49         55.15         9.27 o
  -4  24   7       2098.20       2310.35       111.53 o
  -3  24   7       1086.26       1061.42       217.61 o
  -2  24   7        375.58        239.30        12.19 o
  -1  24   7        863.29        797.75        14.25 o
   0  24   7       1284.27       1248.06        52.88 o
   1  24   7        333.31        411.61        23.05 o
   2  24   7        756.12        822.38        35.63 o
   3  24   7       1768.43       1741.90        74.46 o
  -3  25   7        538.72        581.44        16.08 o
  -2  25   7       1332.97       1243.67        26.44 o
  -1  25   7        583.14        502.84        12.05 o
   0  25   7          0.50          4.34         7.56 o
   1  25   7        416.58        398.40        14.52 o
   2  25   7        670.71        669.63        24.22 o
 -11   0   8        811.40        855.52        24.29 o
 -10   0   8        186.67        174.14        11.79 o
  -9   0   8        280.68        304.19        12.06 o
  -8   0   8        637.70        717.36        17.86 o
  -7   0   8        566.39        694.80        51.72 o
  -6   0   8        159.99         88.63        15.91 o
  -5   0   8       4284.00       4109.35       140.63 o
  -4   0   8       1508.88       1452.35       117.12 o
  -3   0   8         43.87         58.05         4.04 o
  -2   0   8      16683.21      16362.38       516.18 o
  -1   0   8       4261.54       4462.84       145.10 o
   0   0   8      17902.66      17572.45       568.92 o
   1   0   8       4549.49       5087.59       117.46 o
   2   0   8        106.88        157.53        14.65 o
   3   0   8        697.30        635.77        18.11 o
   4   0   8      14786.57      14658.28       284.63 o
   5   0   8       1741.29       1679.16        81.21 o
   6   0   8        764.51        750.27        21.13 o
   7   0   8         28.54         62.20        15.18 o
   8   0   8       3421.26       3519.74       190.94 o
   9   0   8        354.66        349.69        19.10 o
 -11   1   8         59.12         20.93         9.62 o
 -10   1   8        101.96        122.85         7.67 o
  -9   1   8       3890.59       4343.20       140.62 o
  -8   1   8         26.45         27.97         4.39 o
  -7   1   8        454.72        509.27         9.37 o
  -6   1   8          4.18          0.42         2.97 o
  -5   1   8       4388.31       4391.97        93.31 o
  -4   1   8         41.69         39.05         5.36 o
  -3   1   8          9.70         20.92         1.73 o
  -2   1   8        494.04        428.87         9.16 o
  -1   1   8       8494.38       8674.06       124.64 o
   0   1   8        665.03        793.76        35.73 o
   1   1   8         93.91        235.10         6.60 o
   2   1   8       1068.12        818.13        14.99 o
   3   1   8      16065.14      16306.60       205.32 o
   4   1   8        396.41        322.40         9.16 o
   5   1   8         64.62         59.70         4.62 o
   6   1   8         57.25         46.81         4.75 o
   7   1   8       4486.96       4374.38        57.95 o
   8   1   8        107.58         80.03         6.27 o
   9   1   8         38.84         42.19        10.23 o
 -11   2   8        333.09        307.12        10.87 o
 -10   2   8       1247.73       1153.35        21.63 o
  -9   2   8       1896.53       2035.84        39.85 o
  -8   2   8       2399.96       2334.74       161.13 o
  -7   2   8         31.74         43.64         3.84 o
  -6   2   8       4093.27       4526.70       169.49 o
  -5   2   8        125.54        124.17         5.63 o
  -4   2   8      19965.37      19423.15       570.92 o
  -3   2   8      21139.34      19580.50      1465.08 o
  -2   2   8       6964.07       6390.87       148.43 o
  -1   2   8       1148.37       1456.76        62.19 o
   0   2   8          5.96         40.23         3.23 o
   1   2   8       7969.21       7072.41       272.39 o
   2   2   8      34635.65      35479.87       837.23 o
   3   2   8       8881.86       9446.67       361.49 o
   4   2   8      13525.91      14078.59       374.21 o
   5   2   8        356.30        424.23        10.54 o
   6   2   8        486.78        408.51        10.13 o
   7   2   8        148.34        130.86         6.90 o
   8   2   8       1225.44       1360.40        24.03 o
   9   2   8         13.67          4.51         7.62 o
 -11   3   8         42.90         46.06         7.26 o
 -10   3   8        194.15        192.44         8.58 o
  -9   3   8       4282.88       4777.90       140.07 o
  -8   3   8       4957.52       4830.69        75.40 o
  -7   3   8        265.80        257.87        11.69 o
  -6   3   8       4116.80       3918.96       187.19 o
  -5   3   8      15491.83      16598.11       868.86 o
  -4   3   8       5599.10       5447.69        82.09 o
  -3   3   8        478.33        473.76        14.90 o
  -2   3   8       3482.45       2996.63        72.74 o
  -1   3   8      24985.71      22854.11       586.88 o
   0   3   8      15675.85      16134.34      1084.18 o
   1   3   8        422.15        374.73         6.74 o
   3   3   8       2149.79       1622.47        35.95 o
   4   3   8       5695.48       5407.97       128.43 o
   5   3   8        460.67        489.72        10.96 o
   6   3   8        440.18        376.75        11.65 o
   7   3   8       2717.19       2666.92        42.24 o
   8   3   8         26.56         17.03         6.08 o
   9   3   8        140.00        116.01         9.94 o
 -11   4   8        256.96        269.35        10.67 o
 -10   4   8        894.86        925.64        34.86 o
  -9   4   8       1337.37       1433.78        47.42 o
  -8   4   8         22.00         33.98         5.11 o
  -7   4   8       1630.15       1674.62        46.44 o
  -6   4   8       1906.77       2143.67        39.24 o
  -5   4   8        206.03        181.10        22.42 o
  -4   4   8       2468.05       2300.03        40.85 o
  -3   4   8        204.19         80.44         7.65 o
  -2   4   8      20612.57      19989.68       369.83 o
  -1   4   8       1831.15       1936.68        45.37 o
   0   4   8      18206.76      20048.58       315.27 o
   1   4   8       2509.63       1885.83        75.42 o
   2   4   8       3513.27       3395.90       223.52 o
   3   4   8        785.81       1021.48        27.14 o
   4   4   8          8.76         24.32         6.43 o
   5   4   8        404.63        455.46        10.02 o
   6   4   8       7757.18       7820.71       154.84 o
   7   4   8        364.24        369.33        11.20 o
   8   4   8       3575.48       3328.96       568.90 o
   9   4   8        203.60        214.26        14.85 o
 -11   5   8       1304.00       1257.99        28.88 o
 -10   5   8        117.90        127.87        11.70 o
  -9   5   8       1119.67       1206.48        36.73 o
  -8   5   8         11.02         22.91         4.92 o
  -7   5   8        705.28        799.50        24.43 o
  -6   5   8       3806.71       3952.31        61.30 o
  -5   5   8       2946.43       3403.02        69.78 o
  -4   5   8       1272.05       1376.40        52.80 o
  -3   5   8       1801.69       2345.52        73.77 o
  -2   5   8       1135.42       1380.37       118.78 o
  -1   5   8       2378.00       3017.73        68.58 o
   0   5   8       1260.24       1238.47        18.90 o
   1   5   8        364.52        659.50        14.58 o
   2   5   8        429.15        316.39         6.97 o
   3   5   8       8244.21       8167.82       117.28 o
   4   5   8        128.50        150.43         5.73 o
   5   5   8       3176.09       3218.01        66.57 o
   6   5   8       1554.56       1469.05        44.32 o
   7   5   8         11.03          6.98         5.50 o
   8   5   8          9.59          1.33         7.36 o
   9   5   8          0.29          0.27         9.25 o
 -11   6   8         18.31         24.52         9.89 o
 -10   6   8         12.73          8.02         7.32 o
  -9   6   8         14.82         12.61         6.02 o
  -8   6   8       1687.12       1674.20        23.30 o
  -7   6   8       1003.89       1023.15        20.10 o
  -6   6   8       1201.09       1357.19        43.24 o
  -5   6   8         20.55         12.54         2.94 o
  -4   6   8       1354.52       1251.36        27.84 o
  -3   6   8       2419.71       2779.10        79.96 o
  -2   6   8          2.88          3.62         3.37 o
  -1   6   8         44.35         97.78         5.92 o
   0   6   8          0.52         18.36         2.93 o
   1   6   8         46.66         46.46         7.80 o
   2   6   8       6979.35       6852.77       140.72 o
   3   6   8        115.26        105.57         4.16 o
   4   6   8        761.37        795.04        28.08 o
   5   6   8        500.02        564.44        18.92 o
   6   6   8        321.40        294.20         7.69 o
   7   6   8         19.40         16.70         4.77 o
   8   6   8          0.90        -13.84        16.74 o
   9   6   8          3.32         12.75         7.27 o
 -10   7   8         40.31         33.91         7.25 o
  -9   7   8         23.63         29.75         6.42 o
  -8   7   8        583.58        582.58        27.55 o
  -7   7   8        119.83        138.98        11.31 o
  -6   7   8       2667.77       2679.65        99.41 o
  -5   7   8        523.93        585.96        25.79 o
  -4   7   8       5776.74       6071.33       165.30 o
  -3   7   8        298.33        349.49        30.61 o
  -2   7   8       1789.90       1933.83        51.40 o
  -1   7   8       1142.31       1329.35        42.22 o
   0   7   8          1.74         19.18         5.66 o
   1   7   8       3143.89       3191.82        61.41 o
   2   7   8        142.94        154.94         4.93 o
   3   7   8        407.83        392.26        45.89 o
   4   7   8       1038.65       1112.61        38.07 o
   5   7   8       3178.04       3297.35        58.50 o
   6   7   8         83.67         93.99         9.97 o
   7   7   8       3842.58       4060.61       103.72 o
   8   7   8          3.79          8.75         5.79 o
   9   7   8          2.40          2.00         8.23 o
 -10   8   8         12.82          6.17         7.99 o
  -9   8   8        992.61       1058.05        25.92 o
  -8   8   8        256.37        294.93        15.63 o
  -7   8   8         42.97         44.81         4.24 o
  -6   8   8        111.52         86.03         3.87 o
  -5   8   8          0.26          3.45         3.52 o
  -4   8   8        178.02        199.10        14.92 o
  -3   8   8       2210.57       2168.30        57.06 o
  -2   8   8        172.17        308.39         6.68 o
  -1   8   8        640.68        675.11        17.00 o
   0   8   8        136.97        125.50        10.27 o
   1   8   8       3455.33       3743.65        54.40 o
   2   8   8        110.72        125.35         5.07 o
   3   8   8        133.18        141.64        12.05 o
   4   8   8        601.15        662.23        20.85 o
   5   8   8         95.78        113.01         7.01 o
   6   8   8        188.06        163.09         7.09 o
   7   8   8        347.25        354.02        10.99 o
   8   8   8         42.28         35.95         9.03 o
   9   8   8         46.46         41.11        10.69 o
 -10   9   8          0.65         11.76         7.45 o
  -9   9   8        448.68        362.43        11.02 o
  -8   9   8       3277.26       3166.00        67.30 o
  -7   9   8          4.54         12.82         4.25 o
  -6   9   8       1788.94       1776.41        69.38 o
  -5   9   8       2275.63       2486.76       105.43 o
  -4   9   8       2501.70       2618.95        54.11 o
  -3   9   8        745.11        745.53        32.14 o
  -2   9   8        218.46        208.22         5.71 o
  -1   9   8       3100.75       2991.12       174.59 o
   0   9   8       3993.44       3992.86       175.67 o
   1   9   8       1130.66       1074.66        47.06 o
   2   9   8       1162.35       1057.56        44.33 o
   3   9   8          2.25          2.95         3.32 o
   4   9   8        580.73        582.89        11.52 o
   5   9   8       1753.18       1806.50        50.00 o
   6   9   8        443.84        366.25        14.30 o
   7   9   8       1252.18       1176.76        72.47 o
   8   9   8        108.25        107.80         7.38 o
   9   9   8         22.19         21.30         6.83 o
 -10  10   8          1.16          8.09         8.16 o
  -9  10   8       2154.07       2314.44        48.92 o
  -8  10   8        871.83        880.40        18.85 o
  -7  10   8          5.13          7.85         4.46 o
  -6  10   8        156.36        186.32         9.65 o
  -5  10   8        167.98        136.24         5.63 o
  -4  10   8       3236.44       3294.03       104.10 o
  -3  10   8       8209.96       7905.26       117.94 o
  -2  10   8        391.30        292.98         6.78 o
  -1  10   8        388.72        462.34        15.82 o
   0  10   8         20.54         49.94         2.97 o
   1  10   8       1832.54       1715.85        46.75 o
   2  10   8       2321.57       2319.85        35.68 o
   3  10   8       1866.54       1787.96        41.30 o
   4  10   8        511.73        548.17        24.70 o
   5  10   8          0.79          2.63         3.96 o
   6  10   8         44.08         48.20         7.08 o
   7  10   8       1154.43       1113.41        47.25 o
   8  10   8        403.41        425.97        12.52 o
   9  10   8        207.52        169.61        11.50 o
 -10  11   8        908.77        980.85        33.29 o
  -9  11   8        310.41        324.71        10.96 o
  -8  11   8        349.77        318.21        22.63 o
  -7  11   8         51.87         55.72         7.35 o
  -6  11   8         38.28         50.45         3.77 o
  -5  11   8       1295.22       1471.53        31.78 o
  -4  11   8       1949.86       2046.39        74.66 o
  -3  11   8       1097.70       1022.04        20.91 o
  -2  11   8       1121.88       1160.43        17.36 o
  -1  11   8       1306.84       1244.37        34.03 o
   0  11   8         46.44         61.06         5.38 o
   1  11   8         17.10         23.91         3.01 o
   2  11   8        176.79        169.11         5.41 o
   3  11   8        657.51        627.24        11.91 o
   4  11   8         17.96          8.46         6.13 o
   5  11   8        881.86        801.75        33.43 o
   6  11   8        643.64        671.95        18.87 o
   7  11   8        336.55        318.92         8.72 o
   8  11   8        295.91        308.64         9.42 o
 -10  12   8         34.77         39.83         9.28 o
  -9  12   8         47.15         33.68         5.95 o
  -8  12   8         25.51         28.46         5.12 o
  -7  12   8        134.60        130.68         5.76 o
  -6  12   8         15.83         11.10         3.61 o
  -5  12   8       4278.89       4032.62        64.65 o
  -4  12   8         76.01         72.58         4.10 o
  -3  12   8         97.59         85.81         9.70 o
  -2  12   8        969.88       1030.39        14.97 o
  -1  12   8        991.11       1109.61        17.92 o
   0  12   8       2085.62       2135.61        29.59 o
   1  12   8         86.21        125.44         8.08 o
   2  12   8        153.25        185.71         6.66 o
   3  12   8        439.71        430.81        18.51 o
   4  12   8       1801.09       1881.68        34.60 o
   5  12   8          2.92         11.64         5.19 o
   6  12   8        382.95        358.66         9.27 o
   7  12   8        413.86        324.71        10.58 o
   8  12   8        287.91        275.31        11.88 o
  -9  13   8       1188.96       1199.23        39.60 o
  -8  13   8        904.86        928.44        15.38 o
  -7  13   8       1104.98       1031.76        43.76 o
  -6  13   8       1522.25       1485.30        22.57 o
  -5  13   8       1844.35       1894.31        31.93 o
  -4  13   8        972.77        930.41        19.62 o
  -3  13   8        539.80        531.30        25.49 o
  -2  13   8        604.05        605.43        11.76 o
  -1  13   8       2284.40       2430.53       139.01 o
   0  13   8       3538.86       3626.81       115.91 o
   1  13   8         81.86        105.41         9.99 o
   2  13   8        530.86        525.78         9.49 o
   3  13   8       1227.75       1272.00        28.98 o
   4  13   8        475.33        562.62        14.87 o
   5  13   8       1092.69       1112.93        24.67 o
   6  13   8       1225.23       1115.30        19.67 o
   7  13   8        337.85        377.58        10.02 o
   8  13   8        113.88        123.54         8.98 o
  -9  14   8         21.35         17.98         6.25 o
  -8  14   8       1160.28       1238.83        27.27 o
  -7  14   8        419.99        447.60        10.60 o
  -6  14   8       1354.94       1464.12        28.50 o
  -5  14   8        520.04        531.66        13.51 o
  -4  14   8       8058.26       7372.02       109.54 o
  -3  14   8      15301.00      14542.74       235.15 o
  -2  14   8       5035.61       4993.03        89.13 o
  -1  14   8         83.48         81.06         3.67 o
   0  14   8       2455.54       2149.28        63.49 o
   1  14   8       7293.79       6785.29       105.80 o
   2  14   8      15285.17      14263.54       380.09 o
   3  14   8        843.24        713.51        52.33 o
   4  14   8       3016.66       2791.70        50.83 o
   5  14   8        603.03        539.50        13.57 o
   6  14   8         33.63         40.45         5.37 o
   7  14   8        393.75        319.31         9.66 o
   8  14   8        289.35        296.39        15.23 o
  -9  15   8       3843.56       4121.80       125.49 o
  -8  15   8       1153.44       1285.02        22.10 o
  -7  15   8        894.93        972.05        20.26 o
  -6  15   8        204.53        250.45        13.50 o
  -5  15   8       5828.71       5785.48        82.52 o
  -4  15   8       3437.83       3554.50        56.58 o
  -3  15   8        655.09        620.59        14.81 o
  -2  15   8       2310.34       2169.36        48.65 o
  -1  15   8      11516.79      11314.18       261.16 o
   0  15   8        402.71        395.35        15.90 o
   1  15   8         25.08         45.04         4.34 o
   2  15   8       4721.63       4756.32       183.31 o
   3  15   8       5175.66       4940.62       101.21 o
   4  15   8        698.19        676.31        23.02 o
   5  15   8        157.86        168.20         8.88 o
   6  15   8        929.77        998.94        22.70 o
   7  15   8       2704.99       2818.64        77.99 o
  -9  16   8        112.32        162.95        14.54 o
  -8  16   8          5.58          4.96         6.73 o
  -7  16   8       2257.74       2169.56        36.66 o
  -6  16   8        806.41        809.22        16.37 o
  -5  16   8       1691.66       1696.03        33.94 o
  -4  16   8        920.76        959.34        16.58 o
  -3  16   8       1891.37       1688.93        29.67 o
  -2  16   8       4955.42       5022.70        64.84 o
  -1  16   8        179.98        214.01         7.02 o
   0  16   8       3043.61       3089.47        66.77 o
   1  16   8       3764.49       3713.76        90.40 o
   2  16   8         82.72        101.70         9.44 o
   3  16   8        153.57        227.57         9.01 o
   4  16   8        192.71        163.37         6.59 o
   5  16   8        258.18        244.13        14.51 o
   6  16   8        968.19        955.30        39.11 o
   7  16   8        351.44        338.70        11.98 o
  -8  17   8       1309.28       1492.13        31.65 o
  -7  17   8         61.88         49.78         6.14 o
  -6  17   8        360.34        327.44        11.17 o
  -5  17   8        886.57        879.15        17.10 o
  -4  17   8         33.96         57.40        10.05 o
  -3  17   8        309.17        251.23         7.16 o
  -2  17   8        453.20        453.58        14.19 o
  -1  17   8        189.54        239.40         7.01 o
   0  17   8        426.48        359.99         8.85 o
   1  17   8        389.59        315.33        13.40 o
   2  17   8        160.09        164.29        11.50 o
   3  17   8       1750.50       1792.61       115.81 o
   4  17   8         66.72         83.14         9.96 o
   5  17   8       1193.52       1107.29        19.27 o
   6  17   8        777.61        813.23        27.59 o
   7  17   8        320.14        315.18        11.35 o
  -8  18   8        731.76        635.63        15.05 o
  -7  18   8        478.33        558.40        13.20 o
  -6  18   8        164.17        180.79         8.98 o
  -5  18   8          2.16          0.34         4.88 o
  -4  18   8       1266.35       1156.34        26.83 o
  -3  18   8       1340.24       1271.99        65.34 o
  -2  18   8       1036.34        920.50        16.01 o
  -1  18   8        661.97        715.66        15.59 o
   0  18   8         89.14         95.13         6.21 o
   1  18   8        122.20        147.31         9.54 o
   2  18   8       4643.36       3134.10      1004.86 o
   3  18   8         38.06         36.02         5.48 o
   4  18   8        924.16        911.86        26.03 o
   5  18   8         60.74         56.90         7.16 o
   6  18   8        107.05        118.17         7.65 o
  -7  19   8         44.31         60.82         8.02 o
  -6  19   8        793.49        797.46        41.80 o
  -5  19   8       2042.38       2209.87        38.27 o
  -4  19   8          3.81         -0.06         8.55 o
  -3  19   8       1230.75       1212.16        50.25 o
  -2  19   8         63.57         74.10         4.92 o
  -1  19   8       3477.99       3677.93       144.61 o
   0  19   8        399.08        430.10        26.71 o
   1  19   8         91.84         85.59        10.23 o
   2  19   8        461.47        405.04        12.81 o
   3  19   8        815.99        946.82        97.41 o
   4  19   8        152.46        154.88         7.50 o
   5  19   8        503.91        439.34        12.36 o
   6  19   8        243.90        265.84        10.48 o
  -7  20   8        888.49        972.30        22.06 o
  -6  20   8        447.01        401.42        10.01 o
  -5  20   8          5.20         14.77         5.65 o
  -4  20   8       2557.72       2441.33        35.36 o
  -3  20   8         31.74         28.81         5.44 o
  -2  20   8       2046.37       2150.52        31.32 o
  -1  20   8        227.51        271.70         7.41 o
   0  20   8       2141.25       2112.63        83.78 o
   1  20   8        297.24        314.62        13.03 o
   2  20   8        523.25        518.59        24.06 o
   3  20   8          2.62          3.17         5.40 o
   4  20   8          2.58          7.29         6.93 o
   5  20   8        815.43        788.11        26.14 o
  -6  21   8        436.38        506.79        13.84 o
  -5  21   8       1102.48       1093.92        21.34 o
  -4  21   8        479.62        407.99        26.04 o
  -3  21   8         29.35         24.73         5.19 o
  -2  21   8        307.98        372.67        13.18 o
  -1  21   8         45.85         47.83         7.06 o
   0  21   8       1491.68       1465.50        57.94 o
   1  21   8        450.93        372.86         8.63 o
   2  21   8        279.79        390.68        10.65 o
   3  21   8       2372.26       2423.70        52.29 o
   4  21   8        240.66        197.79         8.76 o
   5  21   8        841.66        842.03        21.12 o
  -6  22   8        765.97        848.35        16.10 o
  -5  22   8          2.93         20.63        11.83 o
  -4  22   8         15.78         12.10         8.08 o
  -3  22   8         16.36         15.16         6.01 o
  -2  22   8        491.86        446.46        10.80 o
  -1  22   8          8.47         24.44         6.15 o
   0  22   8        627.85        497.92        12.30 o
   1  22   8        149.28        213.47        17.47 o
   2  22   8        310.75        315.94        20.01 o
   3  22   8        473.11        467.81        12.24 o
   4  22   8        725.35        701.40        16.29 o
  -5  23   8        272.53        208.67         9.74 o
  -4  23   8         86.74         77.69         7.84 o
  -3  23   8        103.74         88.90         9.26 o
  -2  23   8        175.77        200.51        21.22 o
  -1  23   8        788.44        719.73        17.80 o
   0  23   8        508.29        429.94        24.61 o
   1  23   8       1949.71       2127.48        73.62 o
   2  23   8        259.10        257.09        10.81 o
   3  23   8         59.95         52.79         8.64 o
  -4  24   8        191.77        189.98        11.17 o
  -3  24   8          0.54          1.31         6.69 o
  -2  24   8        782.50        665.75        15.75 o
  -1  24   8        662.74        647.63        41.51 o
   0  24   8         30.13         17.02         7.63 o
   1  24   8         20.97         11.68         5.64 o
   2  24   8        372.64        348.86        10.65 o
  -2  25   8        112.88         65.69        18.81 o
  -1  25   8        152.06        170.08         9.89 o
   0  25   8       1191.33       1066.31        27.50 o
   1  25   8       1023.66       1143.32        20.50 o
 -11   1   9         35.75         25.25         7.84 o
 -10   1   9       1937.07       2053.07        69.78 o
  -9   1   9         44.93         33.18         4.86 o
  -8   1   9       1313.11       1455.68        48.19 o
  -7   1   9        248.89        236.10        12.82 o
  -6   1   9        586.68        715.83        37.94 o
  -5   1   9       2549.27       2552.62        82.59 o
  -4   1   9       2200.94       2189.00        91.56 o
  -3   1   9       4279.21       4088.21       178.93 o
  -2   1   9       7438.45       7689.87       216.48 o
  -1   1   9       2222.05       2213.83        69.53 o
   0   1   9        162.10        217.03         7.08 o
   1   1   9        139.12        354.70        13.20 o
   2   1   9        484.52        682.41        21.80 o
   3   1   9       4067.13       4227.70        57.85 o
   4   1   9        577.90        598.86        11.79 o
   5   1   9        537.83        497.56        10.16 o
   6   1   9         80.46         78.59         5.09 o
   7   1   9          1.93          2.24         6.08 o
   8   1   9         28.51         34.96         6.63 o
   9   1   9        266.30        324.99        12.54 o
 -11   2   9        210.11        199.76        11.25 o
 -10   2   9        303.41        261.86         9.91 o
  -9   2   9        146.99        161.97         7.43 o
  -8   2   9        648.13        634.56        11.47 o
  -7   2   9       4017.69       4182.68       220.39 o
  -6   2   9        260.67        292.24         8.81 o
  -5   2   9        388.37        363.55        10.82 o
  -4   2   9         60.33         55.26         2.55 o
  -3   2   9        140.77         96.73         2.91 o
  -2   2   9       2523.08       3249.97       113.52 o
  -1   2   9        927.12        884.76        30.93 o
   0   2   9       1398.46       1375.20        24.61 o
   1   2   9        458.58        472.11        12.44 o
   2   2   9        518.67        607.42        31.87 o
   3   2   9        641.22        531.61         9.48 o
   4   2   9        220.66        298.03         7.29 o
   5   2   9        836.86        906.20        18.67 o
   6   2   9          2.75          7.70         5.05 o
   7   2   9        264.48        288.98         9.18 o
   8   2   9        604.52        604.14        17.82 o
   9   2   9        600.38        613.65        16.52 o
 -11   3   9        104.94        124.13        11.18 o
 -10   3   9       1039.39       1077.14        37.06 o
  -9   3   9         57.98         67.45         6.39 o
  -8   3   9        321.70        339.29         8.73 o
  -7   3   9        345.93        335.18         7.09 o
  -6   3   9       1089.02       1077.57        36.76 o
  -5   3   9       1283.96       1474.13        63.23 o
  -4   3   9        317.05        390.86        10.18 o
  -3   3   9       4359.34       4113.42        73.00 o
  -2   3   9       1580.94       1303.17        32.67 o
  -1   3   9         12.92         23.85         3.58 o
   0   3   9       3827.24       4195.12        72.63 o
   1   3   9         11.62          8.04         2.39 o
   2   3   9          0.05          7.04         2.48 o
   3   3   9       4128.10       4214.55        67.45 o
   4   3   9        410.25        433.10        20.42 o
   5   3   9        268.07        275.79         7.46 o
   6   3   9         31.29         19.10         4.75 o
   7   3   9        222.71        262.40         9.12 o
   8   3   9        312.03        307.07        15.83 o
   9   3   9         21.60         23.92         8.28 o
 -11   4   9        676.04        689.78        33.31 o
 -10   4   9       1674.20       1727.80        31.96 o
  -9   4   9         20.87         21.40         4.48 o
  -8   4   9       1380.64       1418.06        71.33 o
  -7   4   9          6.80         11.32         3.49 o
  -6   4   9       2451.43       2214.20       165.24 o
  -5   4   9      12872.29      12436.88       641.71 o
  -4   4   9       5064.68       4566.16       192.53 o
  -3   4   9       2336.52       2849.95       158.09 o
  -2   4   9         49.47         38.90         3.81 o
  -1   4   9       3501.67       3382.72       109.06 o
   0   4   9      11220.06      11187.60      1317.47 o
   1   4   9        859.04        767.79        13.73 o
   2   4   9        143.89        205.92         9.34 o
   3   4   9        276.22        277.81        26.46 o
   4   4   9         88.53        122.60         7.50 o
   5   4   9          2.19          8.52         4.83 o
   6   4   9         54.53         55.95         6.50 o
   7   4   9          6.76         10.42         6.29 o
   8   4   9        189.99        188.04        10.29 o
   9   4   9        602.75        461.87        34.32 o
 -11   5   9       1155.90       1164.29        23.59 o
 -10   5   9          1.30          3.15         6.48 o
  -9   5   9        183.28        182.90         8.15 o
  -8   5   9        811.23        865.06        34.98 o
  -7   5   9       2173.55       2392.15       121.18 o
  -6   5   9         10.75         28.01         3.88 o
  -5   5   9       4267.36       4209.06        88.66 o
  -4   5   9      11981.91      11290.96       322.22 o
  -3   5   9       4838.74       4627.28       232.69 o
  -2   5   9       4423.38       4722.68       188.31 o
  -1   5   9       2953.99       2978.06        51.91 o
   0   5   9      11756.91      11379.68       496.44 o
   1   5   9      15050.04      15117.39       390.98 o
   2   5   9          0.38          6.86         2.63 o
   3   5   9       3338.30       2905.07        47.75 o
   4   5   9       4150.77       3724.16        72.48 o
   5   5   9       1141.76       1058.74        19.74 o
   6   5   9        779.63        853.28        15.13 o
   7   5   9         36.11         40.81         6.76 o
   8   5   9       1671.55       1648.23        57.00 o
   9   5   9         98.45         75.71        12.61 o
 -10   6   9        347.90        399.41        11.51 o
  -9   6   9       3878.63       4138.82       315.67 o
  -8   6   9          3.10          6.30         4.23 o
  -7   6   9       9180.80       8385.37      1168.79 o
  -6   6   9       7991.53       7691.02       213.66 o
  -5   6   9       1042.74        960.07        68.32 o
  -4   6   9       3406.86       3338.13        81.75 o
  -3   6   9       3946.51       3885.35        98.11 o
  -2   6   9      11597.62      10681.01       247.60 o
  -1   6   9      16679.52      15498.09       250.50 o
   0   6   9         15.94         88.68         6.03 o
   1   6   9       7586.17       7856.68       106.80 o
   2   6   9         44.68        127.44         8.67 o
   3   6   9       1095.99       1089.15        45.81 o
   4   6   9         87.91         72.75         4.20 o
   5   6   9       3405.97       3581.49        47.49 o
   6   6   9       2760.84       2763.50        71.97 o
   7   6   9        422.10        455.00        15.09 o
   8   6   9       1357.40       1367.30        27.53 o
   9   6   9        657.89        659.43        22.01 o
 -10   7   9         63.58         45.43         6.86 o
  -9   7   9         99.88         81.85         7.76 o
  -8   7   9       2077.90       2158.89        33.73 o
  -7   7   9       1517.23       1658.46        31.20 o
  -6   7   9        852.17        858.87        23.35 o
  -5   7   9        278.08        249.04        24.10 o
  -4   7   9       5230.08       4994.21       182.76 o
  -3   7   9       3314.00       2938.66        58.67 o
  -2   7   9        189.71        113.18         8.27 o
  -1   7   9       5335.92       4757.15       108.38 o
   0   7   9      10554.77       9830.30       161.84 o
   1   7   9       3641.29       4048.27       224.16 o
   2   7   9        539.02        439.72        20.37 o
   3   7   9       1756.85       1426.66        40.26 o
   4   7   9        738.14        652.94        11.46 o
   5   7   9        873.47        769.52        12.95 o
   6   7   9         84.98        107.07         5.95 o
   7   7   9        326.90        345.03        18.46 o
   8   7   9        169.32        138.80        11.73 o
   9   7   9         88.32         61.50        10.02 o
 -10   8   9       1998.61       1965.25        81.86 o
  -9   8   9        210.31        182.92         7.71 o
  -8   8   9        450.36        512.05        16.70 o
  -7   8   9        112.24        108.28         6.14 o
  -6   8   9       4623.65       4577.34       127.95 o
  -5   8   9      15253.26      15266.61      1122.66 o
  -4   8   9       2464.16       2285.57        45.34 o
  -3   8   9       1652.39       1810.71        62.82 o
  -2   8   9        625.01        634.95        42.44 o
  -1   8   9       2156.01       1966.61       104.96 o
   0   8   9      24013.46      24597.75       682.98 o
   1   8   9       1925.97       1779.27        36.93 o
   2   8   9       1049.34       1258.72        26.86 o
   3   8   9        139.74        146.16        12.57 o
   4   8   9       2146.28       2021.82        72.07 o
   5   8   9          4.24         15.34         4.08 o
   6   8   9       2366.07       2391.40        61.88 o
   7   8   9         39.89         49.02        11.46 o
   8   8   9        786.39        768.32        17.63 o
   9   8   9       1551.72       1441.12        46.49 o
 -10   9   9        134.24        146.86        10.58 o
  -9   9   9        260.28        247.44         8.98 o
  -8   9   9        414.12        451.09        14.45 o
  -7   9   9        347.73        401.74        36.71 o
  -6   9   9        200.91        224.45        15.02 o
  -5   9   9       2564.56       2861.10        46.50 o
  -4   9   9       2732.47       2786.22        53.64 o
  -3   9   9        781.97        756.13        13.73 o
  -2   9   9          5.66          5.95         2.80 o
  -1   9   9          4.71         17.90         2.41 o
   0   9   9       2192.28       2316.19       120.18 o
   1   9   9        428.09        484.09         9.01 o
   2   9   9       1005.16        929.08        21.01 o
   3   9   9       1222.51       1088.44        21.45 o
   4   9   9       4119.55       4137.54        56.37 o
   5   9   9       1127.99       1174.89        33.74 o
   6   9   9         45.99         55.66         5.87 o
   7   9   9         19.21         26.46         8.33 o
   8   9   9        190.41        222.74        13.45 o
 -10  10   9         74.91         71.38         8.34 o
  -9  10   9        746.69        663.20        19.45 o
  -8  10   9        114.16        124.00         9.06 o
  -7  10   9       6018.56       5959.66       124.48 o
  -6  10   9       3209.30       3221.97        71.53 o
  -5  10   9       1387.48       1479.21        82.38 o
  -4  10   9       6080.15       5920.75       141.70 o
  -3  10   9         13.94         36.75         4.14 o
  -2  10   9       3779.94       4002.63       101.56 o
  -1  10   9       3484.85       3651.64       105.02 o
   0  10   9       1530.08       1328.42        98.71 o
   1  10   9        198.79        256.58        14.61 o
   2  10   9        359.22        373.84         7.51 o
   3  10   9         20.08          9.68         3.07 o
   4  10   9       2402.76       2495.46        61.54 o
   5  10   9       1600.28       1599.90        70.71 o
   6  10   9       1808.89       1795.19        60.55 o
   7  10   9          3.26          4.37         6.58 o
   8  10   9         98.97         76.38        10.83 o
 -10  11   9        229.37        234.98        10.17 o
  -9  11   9         55.20         55.21         8.67 o
  -8  11   9         17.22         20.80         5.63 o
  -7  11   9        166.11        198.16        11.69 o
  -6  11   9         15.96         10.10         3.85 o
  -5  11   9       5717.27       5826.55       112.67 o
  -4  11   9       2789.88       2619.78        53.62 o
  -3  11   9        382.75        413.62        26.54 o
  -2  11   9       7726.02       7457.33       227.67 o
  -1  11   9         30.84          5.63         2.59 o
   0  11   9      17246.11      15896.03       570.85 o
   1  11   9       5761.21       5561.38        99.03 o
   2  11   9       4941.29       4731.55       298.84 o
   3  11   9       2308.08       2290.80        34.72 o
   4  11   9       3429.86       3476.33        48.24 o
   5  11   9       1575.32       1409.78        66.31 o
   6  11   9        297.23        306.86        14.72 o
   7  11   9        103.19         87.89         7.24 o
   8  11   9       2887.94       3082.72        66.12 o
  -9  12   9         59.57         61.39         8.14 o
  -8  12   9        993.32       1053.83        32.55 o
  -7  12   9        866.17        870.08        36.06 o
  -6  12   9        313.87        357.51        16.72 o
  -5  12   9       9181.42       9250.92       251.59 o
  -4  12   9       1205.11       1268.56        29.71 o
  -3  12   9       4489.80       4387.57        99.24 o
  -2  12   9       1398.85       1394.62        43.10 o
  -1  12   9        115.60        127.35         4.01 o
   0  12   9        193.20        288.94         7.48 o
   1  12   9        562.12        560.87        12.25 o
   2  12   9        793.06        735.28        22.39 o
   3  12   9         57.25         31.02         3.56 o
   4  12   9        425.23        469.37        20.27 o
   5  12   9       1776.84       1758.73        45.75 o
   6  12   9          3.00         11.27         6.79 o
   7  12   9        141.81         90.18        25.74 o
   8  12   9         24.74         24.50         7.38 o
  -9  13   9        250.01        255.13         9.77 o
  -8  13   9       1707.72       1634.98        60.18 o
  -7  13   9       3259.48       3421.66        89.23 o
  -6  13   9        742.01        670.62        32.50 o
  -5  13   9       1312.51       1273.57        25.34 o
  -4  13   9        400.84        324.42         8.63 o
  -3  13   9       3434.97       3792.08       102.04 o
  -2  13   9        510.90        552.36        22.36 o
  -1  13   9       5596.85       5387.93       155.97 o
   0  13   9         36.59         44.14         7.56 o
   1  13   9       2172.76       2223.20       214.03 o
   2  13   9       1577.27       1739.59        89.45 o
   3  13   9        183.07        205.49        11.53 o
   4  13   9       1210.44       1311.47        23.91 o
   5  13   9       1912.89       1756.73        30.11 o
   6  13   9       1468.85       1452.25        35.51 o
   7  13   9         99.82        119.04         7.55 o
   8  13   9         25.93         22.60         8.05 o
  -9  14   9        933.23       1035.61        33.82 o
  -8  14   9        614.02        682.96        14.69 o
  -7  14   9        250.87        201.57        11.12 o
  -6  14   9        782.40        789.88        29.67 o
  -5  14   9        697.08        632.01        15.81 o
  -4  14   9        548.43        702.81        13.61 o
  -3  14   9          3.56          3.68         3.40 o
  -2  14   9         93.55         96.33         9.80 o
  -1  14   9        686.26        726.69        48.49 o
   0  14   9       4775.41       5105.09       533.19 o
   1  14   9       4693.34       4755.16       106.82 o
   2  14   9        164.07        169.77         6.95 o
   3  14   9        522.52        524.37        25.19 o
   4  14   9       1083.33        930.11        48.84 o
   5  14   9       1142.90       1262.01        22.32 o
   6  14   9         85.51         74.85        14.11 o
   7  14   9         21.86         21.49         6.19 o
  -9  15   9        112.77        114.98         9.06 o
  -8  15   9        125.12        134.41         7.55 o
  -7  15   9        181.86        220.56        10.97 o
  -6  15   9          1.28          8.63         5.35 o
  -5  15   9         40.51         47.28         7.24 o
  -4  15   9        739.88        898.37        16.12 o
  -3  15   9         19.06          7.56         3.45 o
  -2  15   9       3870.71       3532.43        52.46 o
  -1  15   9        585.26        644.37        23.89 o
   0  15   9        363.24        405.55         9.15 o
   1  15   9        943.50       1037.06        58.48 o
   2  15   9        819.61        823.64        21.88 o
   3  15   9       1700.48       1567.88       287.61 o
   4  15   9       1555.22       1482.14        36.11 o
   5  15   9         10.24          6.05         5.81 o
   6  15   9        101.70         85.13         7.12 o
   7  15   9         69.32         58.89         6.90 o
  -8  16   9          2.35          4.80         8.60 o
  -7  16   9         79.39         87.97         7.64 o
  -6  16   9         42.85         43.06         5.15 o
  -5  16   9       1662.69       1639.30        29.08 o
  -4  16   9         83.29         75.85         5.16 o
  -3  16   9        357.67        254.70         9.29 o
  -2  16   9        127.45        164.92         8.92 o
  -1  16   9       1070.40       1112.33        42.11 o
   0  16   9        211.68        204.29        16.51 o
   1  16   9       1302.84       1314.61        81.92 o
   2  16   9        326.43        334.58        35.51 o
   3  16   9        314.20        258.47         7.78 o
   4  16   9        625.82        605.00        25.44 o
   5  16   9        502.78        509.46        51.03 o
   6  16   9        174.17        182.67         7.69 o
   7  16   9        430.94        510.87        12.69 o
  -8  17   9        230.96        253.18        14.33 o
  -7  17   9        528.27        627.56        18.47 o
  -6  17   9        707.11        781.03        15.56 o
  -5  17   9        315.45        290.33        12.17 o
  -4  17   9       1797.22       1790.11        42.98 o
  -3  17   9         21.87         41.08         4.54 o
  -2  17   9        252.28        305.36        13.75 o
  -1  17   9        204.82        199.58         5.87 o
   0  17   9          2.87          3.55         4.46 o
   1  17   9       2006.02       1964.65        56.68 o
   2  17   9        649.26        627.02        21.87 o
   3  17   9       2221.38       2222.88        60.73 o
   4  17   9        181.86        236.11        10.77 o
   5  17   9        465.29        428.98        17.04 o
   6  17   9        472.33        437.15        12.52 o
  -8  18   9        260.89        307.80        32.06 o
  -7  18   9        723.38        799.25        16.63 o
  -6  18   9       1059.05       1116.31        29.10 o
  -5  18   9        685.96        684.32        13.90 o
  -4  18   9         12.80         31.83         6.46 o
  -3  18   9          5.81          8.73         3.97 o
  -2  18   9       5225.43       5139.95       157.53 o
  -1  18   9       2247.43       2219.95        82.68 o
   0  18   9         73.47         76.92         4.95 o
   1  18   9        227.02        238.01         9.22 o
   2  18   9          7.77         12.69         5.84 o
   3  18   9         41.89         56.11         5.33 o
   4  18   9         89.00         69.26         7.39 o
   5  18   9          0.47          3.89         6.12 o
   6  18   9        235.27        249.80        15.59 o
  -7  19   9         19.01         37.35         7.63 o
  -6  19   9        128.90        126.21         7.64 o
  -5  19   9          0.42         11.47         5.70 o
  -4  19   9        236.05        260.60         9.69 o
  -3  19   9         58.18         85.53         5.81 o
  -2  19   9        530.69        563.68        22.46 o
  -1  19   9       2663.29       2624.51        68.79 o
   0  19   9        470.29        523.14        11.35 o
   1  19   9         51.38         34.83         4.32 o
   2  19   9         80.07        101.08         9.72 o
   3  19   9         86.50         99.61         7.91 o
   4  19   9        435.35        401.86        11.72 o
   5  19   9        183.27        192.73        10.03 o
   6  19   9         31.92         24.78         7.78 o
  -7  20   9        113.48        114.38         8.23 o
  -6  20   9        752.82        695.48        16.24 o
  -5  20   9       2107.71       2115.92        42.25 o
  -4  20   9        142.32        111.57         7.25 o
  -3  20   9         27.06         38.69         6.38 o
  -2  20   9        529.38        560.15        10.57 o
  -1  20   9        109.63        104.14         6.06 o
   0  20   9       1607.64       1523.94        45.47 o
   1  20   9       2234.23       1842.33       152.21 o
   2  20   9        140.20        134.23         7.74 o
   3  20   9         26.11         29.03         6.82 o
   4  20   9        474.32        424.53        12.35 o
   5  20   9        140.42        122.95         9.05 o
  -6  21   9        145.38        219.04        10.43 o
  -5  21   9        283.40        289.39        14.07 o
  -4  21   9         68.78         56.77         8.64 o
  -3  21   9          6.74          0.66         5.97 o
  -2  21   9         49.13         39.65         5.14 o
  -1  21   9         28.51         14.19         5.27 o
   0  21   9         24.39         26.92         5.61 o
   1  21   9        908.12        974.22        20.12 o
   2  21   9        316.27        338.31        13.01 o
   3  21   9        129.14        109.23         8.62 o
   4  21   9          7.62          6.55         7.44 o
  -5  22   9        198.27        218.19        12.15 o
  -4  22   9        709.12        675.15        34.58 o
  -3  22   9         98.58         89.81         7.28 o
  -2  22   9       1105.08       1094.07        67.80 o
  -1  22   9       2802.18       2810.67       114.48 o
   0  22   9        596.28        590.23        18.62 o
   1  22   9         14.93          7.87         6.85 o
   2  22   9        265.80        275.40         9.75 o
   3  22   9         98.84         87.18         8.78 o
   4  22   9        259.57        266.75        10.71 o
  -5  23   9       1117.91       1009.30        21.60 o
  -4  23   9        595.73        467.31        19.18 o
  -3  23   9        288.82        265.33        10.71 o
  -2  23   9        132.03        126.44        12.38 o
  -1  23   9       1014.63       1118.33        23.74 o
   0  23   9       4327.66       4303.02       121.64 o
   1  23   9        577.65        549.85        29.18 o
   2  23   9        148.02        237.93        12.70 o
   3  23   9       1465.98       1651.78        36.49 o
  -3  24   9       1317.26       1376.79        53.28 o
  -2  24   9       1684.17       1858.79        46.90 o
  -1  24   9         43.95         73.42         8.48 o
   0  24   9       2039.29       2021.70        63.03 o
   1  24   9         41.87         72.66         8.71 o
   2  24   9       2340.20       2357.63        59.85 o
  -1  25   9        662.20        560.12        37.04 o
   0  25   9       1687.26       1594.72       110.27 o
 -11   0  10        809.78        813.49        53.82 o
 -10   0  10        653.42        658.36        27.64 o
  -9   0  10       3891.31       4285.41       390.00 o
  -8   0  10       1382.43       1413.72        32.23 o
  -7   0  10        142.68        155.57        24.09 o
  -6   0  10       1950.98       2073.88        38.81 o
  -5   0  10       4788.12       5152.46       332.64 o
  -4   0  10       2001.43       1766.91        46.97 o
  -3   0  10      20972.61      20829.22       472.68 o
  -2   0  10         61.35         25.51         7.69 o
  -1   0  10      18258.37      21471.32       679.48 o
   0   0  10       1330.79       1426.21        37.76 o
   1   0  10       4003.58       4289.38       108.36 o
   2   0  10       3554.36       3624.76        75.29 o
   3   0  10       2155.82       2291.51       123.25 o
   4   0  10       1326.67       1444.48        67.15 o
   5   0  10       4405.80       4236.40        81.84 o
   6   0  10       2490.97       2439.39        47.13 o
   7   0  10        380.65        331.80        12.62 o
   8   0  10        716.72        609.38        20.02 o
   9   0  10        594.53        543.32        19.30 o
 -11   1  10         53.14         42.09         9.40 o
 -10   1  10         15.74         26.66         7.07 o
  -9   1  10         11.21         27.92         5.68 o
  -8   1  10       1079.42        973.46        17.60 o
  -7   1  10        893.14        817.22        37.79 o
  -6   1  10       3248.12       3318.89        47.83 o
  -5   1  10          6.46          9.98         2.88 o
  -4   1  10       2327.47       1741.26       151.66 o
  -3   1  10       1635.53       1508.84        32.42 o
  -2   1  10       7470.76       7020.38       197.18 o
  -1   1  10       5771.06       5692.70       248.07 o
   0   1  10        354.25        453.50        10.08 o
   1   1  10        110.13         85.14         3.54 o
   2   1  10       5543.32       5475.57        84.68 o
   3   1  10          4.54         26.69         3.99 o
   4   1  10        372.41        471.99         9.67 o
   5   1  10        237.59        221.91         7.29 o
   6   1  10       1113.77       1164.68        21.65 o
   7   1  10        199.99        209.07         7.82 o
   8   1  10       1117.12       1069.53        21.15 o
   9   1  10        447.76        463.92        19.27 o
 -11   2  10         88.23         74.64        10.71 o
 -10   2  10         16.16         27.90         7.61 o
  -9   2  10       1989.91       1954.44        54.24 o
  -8   2  10        354.17        426.18        11.38 o
  -7   2  10       5527.12       6064.97       171.53 o
  -6   2  10          1.19          4.60         2.76 o
  -5   2  10       4529.12       4310.73        72.03 o
  -4   2  10        249.91        296.75         7.72 o
  -3   2  10        147.96        212.94         8.16 o
  -2   2  10       2418.79       2160.92        74.93 o
  -1   2  10        103.26        110.53         4.91 o
   0   2  10        173.79        248.68        13.87 o
   1   2  10        544.20        566.01        28.33 o
   2   2  10       3595.44       3551.48       260.54 o
   3   2  10       5037.69       4916.76        92.96 o
   4   2  10       4100.43       4438.49       108.95 o
   5   2  10        889.00        890.89        21.11 o
   6   2  10       1089.29       1155.65        25.39 o
   7   2  10       3401.96       3375.99        49.57 o
   8   2  10          7.91          9.60         6.07 o
   9   2  10        839.78        764.77        17.99 o
 -11   3  10        310.64        265.06        16.87 o
 -10   3  10       2572.62       2746.05        53.97 o
  -9   3  10        587.63        542.34        37.79 o
  -8   3  10        818.05        857.99        50.06 o
  -7   3  10        930.38        874.40        46.82 o
  -6   3  10       1603.60       1587.58        55.65 o
  -5   3  10         75.86         85.88         6.56 o
  -4   3  10       4131.94       3966.09       256.47 o
  -3   3  10       5426.53       4768.85        92.57 o
  -2   3  10      19455.85      20996.36       536.71 o
  -1   3  10       4700.50       5114.17       158.80 o
   0   3  10       5828.51       5880.07       276.54 o
   1   3  10          4.75         23.03         4.49 o
   2   3  10       1987.35       1933.85        26.78 o
   3   3  10         42.93         36.69         3.75 o
   4   3  10        652.91        602.75        24.72 o
   5   3  10       2532.14       2652.58       115.48 o
   6   3  10        314.81        359.29         9.87 o
   7   3  10       2113.03       2235.70        38.41 o
   8   3  10        608.29        627.94        16.72 o
   9   3  10        101.65        108.74         9.38 o
 -11   4  10        589.58        644.52        22.98 o
 -10   4  10         25.41         22.12        10.17 o
  -9   4  10       3800.12       4053.70       142.31 o
  -8   4  10       6657.41       6759.02       113.82 o
  -7   4  10        778.71        817.84        16.42 o
  -6   4  10         21.65         33.07         5.23 o
  -5   4  10       2486.35       2317.07       155.70 o
  -4   4  10       5570.86       5482.51       301.06 o
  -3   4  10       7786.89       7695.21       178.15 o
  -2   4  10          4.22         18.81         4.58 o
  -1   4  10      10324.25      10044.59       188.05 o
   0   4  10         80.31        150.02         9.24 o
   1   4  10        146.22        166.80         4.56 o
   2   4  10         31.49         74.85         7.59 o
   3   4  10        606.59        593.80        31.23 o
   4   4  10        132.21        122.40         6.96 o
   5   4  10        401.86        483.55        11.58 o
   6   4  10        187.87        225.74         7.61 o
   7   4  10       1178.26       1144.99        22.13 o
   8   4  10        112.66        120.47         8.20 o
   9   4  10        240.97        198.92        10.88 o
 -10   5  10        504.82        494.21        30.90 o
  -9   5  10         24.55         40.85         7.98 o
  -8   5  10        637.47        682.32        28.50 o
  -7   5  10        559.00        560.99        21.73 o
  -6   5  10      10058.18      10161.81       606.33 o
  -5   5  10        207.59        216.25         5.13 o
  -4   5  10       8329.41       8486.12       339.84 o
  -3   5  10        777.50        641.86        18.40 o
  -2   5  10       4046.93       3829.73        77.28 o
  -1   5  10       4039.37       4133.31        61.50 o
   0   5  10        149.99        249.66         9.56 o
   1   5  10       4807.30       5032.98       150.23 o
   2   5  10       8720.36       8326.12       146.51 o
   3   5  10       1179.01       1112.41        36.51 o
   4   5  10         31.06         31.96         4.69 o
   5   5  10       1621.66       1767.94        58.73 o
   6   5  10       2762.13       2757.29       101.60 o
   7   5  10        415.19        467.16        13.87 o
   8   5  10        550.23        476.94        14.99 o
   9   5  10        305.75        247.01        13.07 o
 -10   6  10          3.67          4.59         7.95 o
  -9   6  10        285.90        275.89        10.91 o
  -8   6  10         84.49         63.26         5.30 o
  -7   6  10        938.44        964.23        98.65 o
  -6   6  10        130.48        107.60         9.21 o
  -5   6  10       1057.55       1009.29        55.12 o
  -4   6  10        227.04        194.26        10.12 o
  -3   6  10          0.24          3.51         4.01 o
  -2   6  10        112.47        115.35         5.94 o
  -1   6  10       1097.33       1159.18        50.63 o
   0   6  10        121.07        101.60         5.60 o
   1   6  10        931.32        873.98        14.79 o
   2   6  10        393.09        419.96         8.40 o
   3   6  10       1944.65       1926.10        72.58 o
   4   6  10       1119.83       1149.07        53.34 o
   5   6  10         50.36         50.15         4.42 o
   6   6  10          3.02          8.61         4.25 o
   7   6  10       1961.13       2018.65        47.70 o
   8   6  10         16.81         16.84         7.75 o
   9   6  10        129.66        121.65        10.55 o
 -10   7  10          9.09          7.09         8.00 o
  -9   7  10         35.11         41.30         6.83 o
  -8   7  10        429.14        398.63        27.41 o
  -7   7  10       1185.43       1196.35        25.19 o
  -6   7  10       2050.39       1753.17       246.88 o
  -5   7  10        573.97        479.15        23.54 o
  -4   7  10       2346.80       2288.54        87.49 o
  -3   7  10        160.27        156.33        16.88 o
  -2   7  10        190.07        249.61        19.51 o
  -1   7  10       3673.56       3574.93        62.66 o
   0   7  10       3006.32       3234.10        46.51 o
   1   7  10       4183.83       4401.69       144.20 o
   2   7  10        247.06        246.70         6.92 o
   3   7  10        897.36        997.85        20.89 o
   4   7  10       1786.21       1903.31        88.86 o
   5   7  10        783.86        877.24        27.78 o
   6   7  10        175.05        202.05         7.11 o
   7   7  10       1892.65       1841.23        28.87 o
   8   7  10          6.39          7.16         6.72 o
 -10   8  10         18.13         31.79         8.22 o
  -9   8  10        112.91        140.04         7.96 o
  -8   8  10       2005.90       2214.43        55.41 o
  -7   8  10        380.97        352.29        11.98 o
  -6   8  10       1673.85       1516.84        66.64 o
  -5   8  10         50.11         28.33         2.66 o
  -4   8  10       1221.82       1150.34        32.65 o
  -3   8  10        347.41        344.05        10.19 o
  -2   8  10        158.18        132.84         6.42 o
  -1   8  10        293.08        333.10         7.45 o
   0   8  10        269.78        172.61        10.16 o
   1   8  10         22.15         15.16         2.96 o
   2   8  10         71.15         74.58         3.90 o
   3   8  10        191.19        279.38        13.56 o
   4   8  10        262.05        275.72         8.11 o
   5   8  10         69.92        125.14         6.51 o
   6   8  10        244.97        289.83         8.12 o
   7   8  10          1.57          3.03         4.99 o
   8   8  10        138.94        161.30         9.76 o
 -10   9  10        177.80        173.44         9.79 o
  -9   9  10        127.22        113.29         6.96 o
  -8   9  10        587.75        555.76        10.56 o
  -7   9  10        104.57         95.33         5.38 o
  -6   9  10       1411.92       1379.91        22.51 o
  -5   9  10       1081.72       1115.04        43.94 o
  -4   9  10         47.35         42.88         2.06 o
  -3   9  10       1411.24       1497.82        38.60 o
  -2   9  10        281.40        274.82        10.85 o
  -1   9  10        275.70        298.08        30.29 o
   0   9  10       2167.44       2052.24        93.35 o
   1   9  10       4281.49       4352.66        52.61 o
   2   9  10         19.54         27.09         3.36 o
   3   9  10          7.37          4.98         3.45 o
   4   9  10         29.15         42.85         4.29 o
   5   9  10       2672.68       2694.87       116.36 o
   6   9  10       1068.48       1050.36        19.04 o
   7   9  10       1888.69       1811.48        71.70 o
   8   9  10         20.55         25.92         8.14 o
 -10  10  10         47.54         34.85         8.81 o
  -9  10  10        184.60        187.75        10.28 o
  -8  10  10        401.09        373.88        11.87 o
  -7  10  10        106.61        119.77         6.62 o
  -6  10  10          3.11          4.89         3.35 o
  -5  10  10        199.66        189.90         6.80 o
  -4  10  10        421.40        366.87        12.17 o
  -3  10  10        926.84        997.19        18.15 o
  -2  10  10        118.42         64.97         9.02 o
  -1  10  10        157.89        131.87         4.80 o
   0  10  10        643.48        600.83        13.70 o
   1  10  10        508.86        580.09        10.68 o
   2  10  10       3742.28       3775.73        56.15 o
   3  10  10        519.69        464.45        15.88 o
   4  10  10         55.83         94.70         8.51 o
   5  10  10       1418.14       1352.33        58.94 o
   6  10  10         47.97         69.21         6.03 o
   7  10  10         46.49         53.69         9.45 o
   8  10  10        475.54        466.99        13.25 o
 -10  11  10        590.65        679.60        27.30 o
  -9  11  10        286.05        271.36         9.89 o
  -8  11  10        184.79        200.06         7.95 o
  -7  11  10        360.39        376.98        17.66 o
  -6  11  10        950.32        899.59        87.54 o
  -5  11  10        666.08        688.29        35.15 o
  -4  11  10         87.13         98.21         4.87 o
  -3  11  10         31.17         41.53         4.87 o
  -2  11  10        276.20        272.58        12.00 o
  -1  11  10       3211.82       3161.34        69.33 o
   0  11  10       2752.57       2778.09        40.54 o
   1  11  10       2237.02       2177.31       173.41 o
   2  11  10         65.18         98.32         5.03 o
   3  11  10         49.81         62.83         4.77 o
   4  11  10         29.99         51.01         4.63 o
   5  11  10       2221.29       2045.98        32.36 o
   6  11  10         83.27         72.94         6.02 o
   7  11  10         55.07         51.94         6.64 o
   8  11  10        531.48        537.67        28.26 o
  -9  12  10       1530.00       1630.76        57.02 o
  -8  12  10       2210.44       2402.38        48.75 o
  -7  12  10         76.77        104.39         6.69 o
  -6  12  10        392.98        391.29         8.54 o
  -5  12  10         88.90        100.89         4.91 o
  -4  12  10       1598.94       1533.64        27.05 o
  -3  12  10       6337.22       6098.99       156.62 o
  -2  12  10        672.33        522.23        19.85 o
  -1  12  10         16.47         11.18         4.23 o
   0  12  10        445.47        474.32        11.07 o
   1  12  10          8.41          8.88         3.64 o
   2  12  10       5184.39       5363.57        97.96 o
   3  12  10        118.10        100.16         5.40 o
   4  12  10        806.85        865.29        48.43 o
   5  12  10         98.18         88.94         5.88 o
   6  12  10        702.43        623.22       100.59 o
   7  12  10          1.82          3.58         6.84 o
   8  12  10         14.68          8.66         7.33 o
  -9  13  10         43.29         71.72         7.89 o
  -8  13  10       1213.57       1135.03        34.11 o
  -7  13  10        375.89        353.36        12.18 o
  -6  13  10       1048.70       1129.50        62.87 o
  -5  13  10         35.75         63.77         4.74 o
  -4  13  10         46.05         31.67         3.53 o
  -3  13  10       5892.63       5504.19        84.29 o
  -2  13  10       6041.11       6117.87        78.58 o
  -1  13  10         25.59         57.66         7.71 o
   0  13  10         81.78         96.59         7.39 o
   1  13  10         15.27          8.73         4.74 o
   2  13  10       2425.24       2280.35        74.25 o
   3  13  10       1215.55       1029.56        20.97 o
   4  13  10         51.74         45.79         4.72 o
   5  13  10       1012.01        920.84        28.22 o
   6  13  10         10.11          5.70         8.50 o
   7  13  10        145.71        158.02        10.37 o
  -9  14  10        208.17        236.94         9.84 o
  -8  14  10       2394.18       2582.15        48.75 o
  -7  14  10       2539.74       2589.83        56.78 o
  -6  14  10         73.06         72.01         4.98 o
  -5  14  10       3657.50       3572.13       112.21 o
  -4  14  10        702.04        717.99        18.07 o
  -3  14  10         57.08         64.57         5.72 o
  -2  14  10        405.06        439.34        10.32 o
  -1  14  10          3.45          8.57         3.81 o
   0  14  10       1097.02       1239.03        19.44 o
   1  14  10          2.68          9.05         3.89 o
   2  14  10       4569.43       4765.61       102.50 o
   3  14  10       2747.65       2557.14        41.29 o
   4  14  10       2411.20       2331.24        63.46 o
   5  14  10        691.76        713.72       145.27 o
   6  14  10        216.95        195.63        10.10 o
   7  14  10       2231.13       2182.05       114.16 o
  -9  15  10          5.32         16.64         7.49 o
  -8  15  10        175.46        144.76        17.42 o
  -7  15  10       1610.13       1462.81        60.76 o
  -6  15  10       1541.49       1631.00       171.70 o
  -5  15  10         44.08         44.05         4.58 o
  -4  15  10       3648.40       3451.05        49.24 o
  -3  15  10       2365.82       2123.19        32.54 o
  -2  15  10       5049.64       4705.72       251.45 o
  -1  15  10          3.97         33.16         3.89 o
   0  15  10       3940.10       3549.35       143.80 o
   1  15  10       2978.71       2834.73       181.62 o
   2  15  10         73.26         69.35        12.01 o
   3  15  10        111.56        161.06         6.96 o
   4  15  10       1973.82       1898.98        41.24 o
   5  15  10        294.53        288.56        15.72 o
   6  15  10        100.81         91.64         8.26 o
   7  15  10       1362.91       1562.35        30.75 o
  -8  16  10       1349.44       1542.50        34.64 o
  -7  16  10        253.16        295.57        35.61 o
  -6  16  10         97.12         70.55         5.67 o
  -5  16  10        683.57        655.87        19.69 o
  -4  16  10       1524.72       1577.87        28.34 o
  -3  16  10       5787.17       6011.24       153.96 o
  -2  16  10       4501.72       4509.28       110.02 o
  -1  16  10       2989.35       3066.58       118.85 o
   0  16  10         56.29         64.20         5.46 o
   1  16  10        125.48        133.50         5.62 o
   2  16  10         74.68         99.70         5.84 o
   3  16  10        479.88        546.18        23.36 o
   4  16  10       2514.93       2307.68        97.71 o
   5  16  10        201.60        240.54        11.90 o
   6  16  10       1199.92       1233.82        80.63 o
  -8  17  10        185.97        183.52        11.82 o
  -7  17  10        947.62       1024.18        17.91 o
  -6  17  10       1318.43       1388.38        62.05 o
  -5  17  10        124.00        153.93         9.11 o
  -4  17  10       2191.27       2119.92        41.68 o
  -3  17  10       1610.76       1642.15        30.97 o
  -2  17  10        882.08        913.09        15.08 o
  -1  17  10       1215.15       1408.80        28.51 o
   0  17  10         11.81         12.38         3.71 o
   1  17  10       1253.64       1389.11       133.28 o
   2  17  10       3212.88       3078.41        71.58 o
   3  17  10          3.96         15.49         5.20 o
   4  17  10        179.24        189.28        19.86 o
   5  17  10        111.98        123.82         9.37 o
   6  17  10        193.92        168.44         9.54 o
  -7  18  10       2909.97       3207.98       108.51 o
  -6  18  10         17.83         17.00         7.14 o
  -5  18  10       1146.20       1169.91        28.66 o
  -4  18  10        412.80        360.44        10.47 o
  -3  18  10         93.63         95.79         5.47 o
  -2  18  10       1578.28       1642.74        32.57 o
  -1  18  10          3.14          9.28         5.80 o
   0  18  10        304.93        321.01        15.57 o
   1  18  10        508.81        488.36        10.25 o
   2  18  10        247.47        253.41        17.49 o
   3  18  10       1615.26       1567.10        39.29 o
   4  18  10        100.91         95.45         9.18 o
   5  18  10        434.87        460.16        15.76 o
   6  18  10         26.81         46.17         7.88 o
  -7  19  10        115.98        138.76         8.89 o
  -6  19  10         44.66         67.55         7.15 o
  -5  19  10        417.39        435.26        19.28 o
  -4  19  10        176.41        121.16         7.01 o
  -3  19  10        705.55        672.56        29.05 o
  -2  19  10       1650.81       1641.77        27.60 o
  -1  19  10        373.74        350.64         9.25 o
   0  19  10       1206.77       1105.79        51.72 o
   1  19  10         46.43         59.31         5.44 o
   2  19  10        302.42        340.55        69.63 o
   3  19  10        751.43        746.47       133.81 o
   4  19  10        133.52        133.10         7.67 o
   5  19  10        722.11        781.86        50.33 o
  -6  20  10        381.05        459.18        13.14 o
  -5  20  10         17.41         27.97         9.21 o
  -4  20  10        834.14        853.16        29.51 o
  -3  20  10        132.53        152.28         7.69 o
  -2  20  10          9.66          9.22         4.92 o
  -1  20  10       2094.87       1963.74        34.53 o
   0  20  10        497.59        512.95        24.32 o
   1  20  10         45.93         51.16         5.77 o
   2  20  10          1.71         16.32         7.44 o
   3  20  10       1722.11       1727.02        36.63 o
   4  20  10         95.40         78.86        12.99 o
   5  20  10         21.59         16.52         7.44 o
  -6  21  10       3946.47       3979.48        62.88 o
  -5  21  10        350.79        343.63        10.85 o
  -4  21  10       2105.98       1859.59        27.39 o
  -3  21  10        213.46        225.11        11.30 o
  -2  21  10        868.11        848.68        25.68 o
  -1  21  10         38.01         44.87         6.04 o
   0  21  10        199.11        202.47         9.97 o
   1  21  10       1749.71       1630.82        64.97 o
   2  21  10       3524.81       3705.66        95.46 o
   3  21  10        524.09        552.81        35.86 o
   4  21  10        292.76        294.98        16.88 o
  -5  22  10       1399.72       1681.37        67.92 o
  -4  22  10         12.02         22.99         8.09 o
  -3  22  10         36.24         47.55         6.76 o
  -2  22  10         15.67          4.05         5.91 o
  -1  22  10       1136.48       1156.55        22.35 o
   0  22  10        989.50       1198.78        31.52 o
   1  22  10         22.91         38.91         7.46 o
   2  22  10        745.25        773.53        46.68 o
   3  22  10       1116.06       1129.62        23.68 o
  -4  23  10         59.82         46.12         9.29 o
  -3  23  10        308.88        350.89        18.27 o
  -2  23  10        665.50        658.14        13.85 o
  -1  23  10        984.42        922.27        34.89 o
   0  23  10       3057.09       2978.52        89.74 o
   1  23  10        748.08        757.92        21.15 o
   2  23  10        311.05        277.75        13.82 o
  -3  24  10          0.03          3.01        11.11 o
  -2  24  10        733.65        775.93        25.12 o
  -1  24  10        234.37        195.32        11.95 o
   0  24  10        555.40        717.10        22.14 o
   1  24  10          2.93         11.73         9.48 o
 -10   1  11       1647.53       1680.42        27.88 o
  -9   1  11        147.17        135.17         8.93 o
  -8   1  11       2714.97       3012.89        46.17 o
  -7   1  11        659.42        697.26        37.01 o
  -6   1  11         73.25         81.43         6.31 o
  -5   1  11        216.66        255.16        12.64 o
  -4   1  11       1530.18       1503.41       157.51 o
  -3   1  11      10728.97      10015.39       136.10 o
  -2   1  11      11378.97      11745.72       401.41 o
  -1   1  11       1523.04       1804.93        83.30 o
   0   1  11        482.42        452.77        23.25 o
   1   1  11         30.00         17.75         2.53 o
   2   1  11        626.41        548.89        11.68 o
   3   1  11       5805.84       6415.61        99.28 o
   4   1  11        790.90        827.83        24.02 o
   5   1  11       1219.26       1210.82        36.75 o
   6   1  11        122.10        111.10         6.60 o
   7   1  11        694.28        714.03        18.74 o
   8   1  11       2021.86       1976.82        34.06 o
   9   1  11        798.42        953.06        22.13 o
 -10   2  11         15.93         17.99         7.38 o
  -9   2  11       1145.81       1188.86        20.69 o
  -8   2  11        186.81        195.41         6.98 o
  -7   2  11        581.57        603.88        11.48 o
  -6   2  11          6.74          2.92         3.00 o
  -5   2  11       2428.09       2239.80        33.62 o
  -4   2  11       1279.79       1136.95        22.74 o
  -3   2  11        179.79        249.09         6.43 o
  -2   2  11        888.80       1043.22        20.79 o
  -1   2  11       2997.69       3005.65        73.09 o
   0   2  11        200.91        155.56         4.18 o
   1   2  11         33.28         52.75         4.47 o
   2   2  11         75.49        113.68         4.82 o
   3   2  11          6.49          9.54         3.41 o
   4   2  11         14.27         30.70         4.77 o
   5   2  11        990.84       1093.56        22.66 o
   6   2  11       1181.28       1165.97        20.61 o
   7   2  11        161.34        161.10         9.78 o
   8   2  11          3.58          5.39         7.10 o
 -10   3  11       1423.19       1384.74        42.69 o
  -9   3  11        762.99        716.92        15.21 o
  -8   3  11        840.07        849.49        32.95 o
  -7   3  11        455.35        437.66         9.12 o
  -6   3  11        128.34        183.49         5.84 o
  -5   3  11       3938.97       3668.93        73.36 o
  -4   3  11       5245.11       5117.09       103.69 o
  -3   3  11         42.00         49.87         4.70 o
  -2   3  11       7479.59       7727.87       176.30 o
  -1   3  11       1703.59       1804.61        48.27 o
   0   3  11         57.09         43.79         5.79 o
   1   3  11       1205.53       1329.21        32.04 o
   2   3  11        582.67        650.90        21.21 o
   3   3  11       5572.41       5707.31        72.98 o
   4   3  11         46.17         67.21         5.05 o
   5   3  11       4710.41       5384.58       221.47 o
   6   3  11         43.35         71.96         7.20 o
   7   3  11          0.12          0.82         5.92 o
   8   3  11        227.57        174.62         9.93 o
 -10   4  11          2.91        -11.08         8.42 o
  -9   4  11        130.11        158.86         7.28 o
  -8   4  11       1502.29       1459.53        52.98 o
  -7   4  11       3294.39       3441.03        69.79 o
  -6   4  11        285.21        272.82        10.06 o
  -5   4  11       2131.47       2174.16       120.05 o
  -4   4  11       2947.36       3063.28        60.79 o
  -3   4  11        393.87        316.97        11.74 o
  -2   4  11       1854.82       2185.86       114.69 o
  -1   4  11        442.76        369.44         7.51 o
   0   4  11       7855.46       7532.46       909.32 o
   1   4  11       4871.24       4812.31       269.32 o
   2   4  11       4288.95       4644.88       108.05 o
   3   4  11          3.78         15.15         5.22 o
   4   4  11       1575.55       1576.59        55.61 o
   5   4  11       1238.88       1262.55        24.49 o
   6   4  11        958.22       1002.71        40.26 o
   7   4  11        736.28        714.40        20.13 o
   8   4  11       2940.32       2879.80       109.86 o
 -10   5  11        323.69        346.46        27.78 o
  -9   5  11       1244.06       1215.15        69.14 o
  -8   5  11       2752.79       2814.87        96.14 o
  -7   5  11       2173.27       2189.92        92.06 o
  -6   5  11       7793.32       7380.30       211.16 o
  -5   5  11       1822.82       1559.58        53.60 o
  -4   5  11        194.49        175.37        10.46 o
  -3   5  11        312.77        393.47        11.17 o
  -2   5  11        114.90         89.77         5.35 o
  -1   5  11       3079.81       2937.93       107.35 o
   0   5  11        663.00        731.44        35.78 o
   1   5  11       6348.73       6552.46       260.30 o
   2   5  11       4850.62       4936.65        79.57 o
   3   5  11       5903.62       6037.56       137.28 o
   4   5  11         15.77         28.56         4.91 o
   5   5  11       2602.36       2645.57        41.20 o
   6   5  11       1434.66       1329.51        26.62 o
   7   5  11        741.80        664.78        15.40 o
   8   5  11         84.33        120.75         7.75 o
 -10   6  11       2416.67       2758.34       135.02 o
  -9   6  11          7.97          3.14         7.28 o
  -8   6  11        814.72        761.58        15.74 o
  -7   6  11        220.63        219.17         6.43 o
  -6   6  11        594.91        586.05        18.39 o
  -5   6  11       2961.63       2977.16       124.19 o
  -4   6  11       2816.05       2903.66        58.55 o
  -3   6  11       3427.04       3812.42        93.52 o
  -2   6  11       1955.68       1909.81        84.72 o
  -1   6  11       1923.99       1880.90        62.09 o
   0   6  11        626.25        762.95        19.53 o
   1   6  11         47.70         97.61         3.50 o
   2   6  11        167.89        171.96         7.59 o
   3   6  11        806.06        846.12        45.61 o
   4   6  11       9589.83       9544.64       115.36 o
   5   6  11        244.06        284.64        14.33 o
   6   6  11       6045.34       6375.09       141.59 o
   7   6  11          6.02          4.02         5.53 o
   8   6  11        303.69        311.76        11.26 o
 -10   7  11        984.72        837.70        17.73 o
  -9   7  11        980.61        911.47        17.29 o
  -8   7  11        652.07        703.68        14.43 o
  -7   7  11        688.64        657.01        32.48 o
  -6   7  11        762.20        735.05        40.81 o
  -5   7  11       6190.74       5916.11       327.92 o
  -4   7  11       4220.33       4063.37        78.83 o
  -3   7  11        766.01        928.30        22.36 o
  -2   7  11         11.84         20.99        13.24 o
  -1   7  11        445.96        500.88        20.53 o
   0   7  11        239.52        270.95         6.23 o
   1   7  11        453.16        554.67        29.03 o
   2   7  11        282.59        226.73        15.06 o
   3   7  11          6.52         10.96         4.45 o
   4   7  11       1287.15       1186.94        24.12 o
   5   7  11       3412.65       3564.85        56.20 o
   6   7  11        403.57        436.35        19.23 o
   7   7  11         44.41         56.95         7.16 o
   8   7  11        283.22        309.40        12.70 o
 -10   8  11         56.57         39.80         8.70 o
  -9   8  11       1636.50       1797.91        29.11 o
  -8   8  11        215.04        222.51        15.84 o
  -7   8  11       2873.14       2995.52        49.12 o
  -6   8  11        156.27        108.28         5.67 o
  -5   8  11        790.62        901.31        57.56 o
  -4   8  11        474.64        579.97        19.02 o
  -3   8  11        288.12        296.80        11.78 o
  -2   8  11        780.59        784.37        24.26 o
  -1   8  11          3.65          7.36         5.35 o
   0   8  11      13295.31      13348.80       196.77 o
   1   8  11       6561.05       6438.00       142.08 o
   2   8  11       4248.43       4994.78       482.70 o
   3   8  11        170.02        178.52         5.79 o
   4   8  11        113.50        143.06         6.28 o
   5   8  11       3532.94       3534.55        91.76 o
   6   8  11       2315.59       2496.20       117.50 o
   7   8  11        276.40        263.41         9.92 o
   8   8  11       2792.96       2778.55        43.51 o
 -10   9  11       1066.01       1065.47        43.29 o
  -9   9  11        811.36        776.82        29.22 o
  -8   9  11        238.60        256.97        10.93 o
  -7   9  11       1346.46       1254.99        52.75 o
  -6   9  11       1049.93        999.31        15.88 o
  -5   9  11       2447.15       2403.17       154.22 o
  -4   9  11       6264.44       6427.59       416.23 o
  -3   9  11         23.18         30.30         5.14 o
  -2   9  11       1356.51       1335.52        29.99 o
  -1   9  11        375.21        353.41        10.41 o
   0   9  11       2899.74       2905.33        59.40 o
   1   9  11        278.85        312.66         9.31 o
   2   9  11        154.03        174.66         6.59 o
   3   9  11        836.15        842.69        14.75 o
   4   9  11        712.41        653.07        34.40 o
   5   9  11       3663.54       3783.78        49.80 o
   6   9  11        690.79        710.95        27.15 o
   7   9  11        156.59        158.34         8.75 o
   8   9  11        198.14        174.78         9.04 o
 -10  10  11       1687.38       1804.71        36.95 o
  -9  10  11          2.17         13.20         7.15 o
  -8  10  11        131.21         99.30         6.10 o
  -7  10  11          5.46          7.86         4.42 o
  -6  10  11        199.96        199.54         8.33 o
  -5  10  11       3349.12       3098.44       336.91 o
  -4  10  11       1537.53       1513.87        34.35 o
  -3  10  11       1464.37       1667.23        37.01 o
  -2  10  11        477.93        492.21        10.16 o
  -1  10  11         99.23        120.31         9.14 o
   0  10  11        122.84        138.67         6.39 o
   1  10  11        657.91        654.20        17.97 o
   2  10  11       2698.82       2770.78        56.41 o
   3  10  11         23.32         35.82         5.81 o
   4  10  11       7820.54       7721.15       108.52 o
   5  10  11        641.92        770.62        36.86 o
   6  10  11        880.31        758.52        21.78 o
   7  10  11          1.04          0.94         6.14 o
   8  10  11         54.94         44.15        11.16 o
  -9  11  11         90.49         79.97         7.28 o
  -8  11  11       1632.66       1758.79        73.25 o
  -7  11  11          5.92         12.21         4.10 o
  -6  11  11       2730.83       2569.96       232.10 o
  -5  11  11         34.16         26.88         3.07 o
  -4  11  11       1546.55       1403.94        65.15 o
  -3  11  11        340.02        289.75        17.57 o
  -2  11  11        128.43        165.46        15.87 o
  -1  11  11        291.36        285.79         9.37 o
   0  11  11       3340.39       3511.70        51.63 o
   1  11  11       4304.88       4365.41       144.56 o
   2  11  11        421.46        430.33        17.09 o
   3  11  11        131.31        150.06         5.19 o
   4  11  11        226.44        219.10         6.41 o
   5  11  11        416.55        478.98        17.73 o
   6  11  11        238.58        211.23         7.52 o
   7  11  11        398.05        325.68        11.78 o
  -9  12  11       1140.40       1285.24        32.15 o
  -8  12  11        527.65        533.10        17.58 o
  -7  12  11       1277.34       1279.26        63.97 o
  -6  12  11         13.82         23.52         4.60 o
  -5  12  11        346.40        341.34        34.79 o
  -4  12  11       1201.27       1271.37        39.13 o
  -3  12  11       1192.08       1141.62        31.69 o
  -2  12  11        193.70        191.52         8.62 o
  -1  12  11        118.08        188.40        18.32 o
   0  12  11      13124.77      13606.88       645.19 o
   1  12  11        429.81        491.48        32.16 o
   2  12  11       1589.99       1499.74        35.95 o
   3  12  11        134.22        122.34         7.76 o
   4  12  11         11.77         27.98         6.03 o
   5  12  11       1586.70       1602.19        28.37 o
   6  12  11         51.90         61.86         7.21 o
   7  12  11        131.71        110.53         8.13 o
  -9  13  11       1647.75       1629.69        50.05 o
  -8  13  11        129.13        132.40        10.79 o
  -7  13  11       5221.86       5085.11       146.84 o
  -6  13  11          7.11          9.10         4.85 o
  -5  13  11       2717.47       2594.50        63.95 o
  -4  13  11        948.77       1049.26        16.88 o
  -3  13  11       5224.78       4963.47        76.12 o
  -2  13  11       4401.11       4273.51       109.66 o
  -1  13  11       1497.06       1413.73        92.53 o
   0  13  11       1083.14       1060.66        45.93 o
   1  13  11        253.82        223.71        10.06 o
   2  13  11        239.11        247.05        13.38 o
   3  13  11       3233.02       3363.44       207.43 o
   4  13  11         39.29         22.86         7.79 o
   5  13  11       1625.16       1557.08        39.62 o
   6  13  11        287.54        266.17         9.07 o
   7  13  11        228.21        235.19        10.37 o
  -9  14  11        101.19        122.41        10.11 o
  -8  14  11        444.73        486.66        28.16 o
  -7  14  11       1419.28       1461.48        58.66 o
  -6  14  11       1435.76       1374.07        47.59 o
  -5  14  11         13.90          4.50         4.35 o
  -4  14  11       2039.86       1988.31        47.66 o
  -3  14  11       2099.29       2111.45        72.46 o
  -2  14  11       3462.44       3194.02       121.97 o
  -1  14  11         95.30         75.72         4.92 o
   0  14  11       1168.72       1074.01        18.07 o
   1  14  11       2008.17       1908.39        74.32 o
   2  14  11        131.23        124.87         6.74 o
   3  14  11          3.62         21.94         5.07 o
   4  14  11       3370.08       3341.76       148.56 o
   5  14  11        394.36        387.09        22.01 o
   6  14  11        426.30        406.03        19.75 o
   7  14  11        856.62        934.38        40.70 o
  -8  15  11       2559.09       2632.05       123.19 o
  -7  15  11        133.26        109.25        12.23 o
  -6  15  11        895.58        944.46        21.56 o
  -5  15  11          2.77         10.56         4.10 o
  -4  15  11          1.83         11.38         3.85 o
  -3  15  11        215.80        232.76        10.33 o
  -2  15  11       2939.64       3029.00       117.42 o
  -1  15  11       1055.82       1173.94        24.83 o
   0  15  11       1681.61       1663.28        51.91 o
   1  15  11       1149.06       1145.95        43.50 o
   2  15  11        136.42        169.26        14.06 o
   3  15  11       1986.07       1900.71        74.66 o
   4  15  11        503.07        501.63        11.23 o
   5  15  11        273.63        294.47        12.68 o
   6  15  11         35.81         40.61        21.67 o
  -8  16  11        117.65        129.62         8.87 o
  -7  16  11        486.73        478.20        13.77 o
  -6  16  11          2.79         -1.60         5.07 o
  -5  16  11       1223.14       1228.49        23.88 o
  -4  16  11        142.74        159.91        11.15 o
  -3  16  11          1.69          3.25         3.60 o
  -2  16  11        322.43        283.38         9.23 o
  -1  16  11         83.79        116.99         8.23 o
   0  16  11         90.28         75.92         5.47 o
   1  16  11         84.44         78.93         5.89 o
   2  16  11         12.60         15.57         6.11 o
   3  16  11        769.22        794.00        43.52 o
   4  16  11         30.64         31.29         5.96 o
   5  16  11         51.66         51.78         7.03 o
   6  16  11         50.09         33.87         7.96 o
  -8  17  11        617.01        713.84        38.90 o
  -7  17  11        105.15         95.16         7.01 o
  -6  17  11       2692.12       2603.62        40.67 o
  -5  17  11        942.60        960.35        29.29 o
  -4  17  11        936.80        915.13        18.48 o
  -3  17  11        517.65        546.71        19.48 o
  -2  17  11       1386.75       1374.43        25.76 o
  -1  17  11        951.32        905.45        39.85 o
   0  17  11        247.72        220.34        12.94 o
   1  17  11         45.04         54.87         6.26 o
   2  17  11        112.29        109.86         6.14 o
   3  17  11       3085.19       2980.38        57.84 o
   4  17  11       2080.37       2094.13        75.18 o
   5  17  11        680.08        645.49        44.12 o
   6  17  11        141.52        134.36        12.63 o
  -7  18  11        202.98        208.58        10.84 o
  -6  18  11        856.79        975.28        17.68 o
  -5  18  11         15.19         28.19         5.49 o
  -4  18  11        789.49        862.47        30.51 o
  -3  18  11        295.29        226.66        11.67 o
  -2  18  11          5.62         11.26         4.47 o
  -1  18  11        414.65        400.81        28.25 o
   0  18  11         55.22         64.07         6.36 o
   1  18  11       1140.72       1016.93        77.82 o
   2  18  11         14.34         24.40         6.60 o
   3  18  11        503.53        492.94        11.80 o
   4  18  11         15.11         15.92         6.23 o
   5  18  11         63.97         63.67         9.10 o
  -7  19  11         58.94         67.62         8.66 o
  -6  19  11         85.37        120.94         9.17 o
  -5  19  11        342.57        305.61         9.11 o
  -4  19  11       2488.47       2424.40        41.51 o
  -3  19  11         76.50         98.73         9.27 o
  -2  19  11        218.88        189.40        11.12 o
  -1  19  11        118.21        116.53         5.94 o
   0  19  11        146.41        149.33         7.67 o
   1  19  11       1485.63       1521.12        86.19 o
   2  19  11         75.53         82.21         7.21 o
   3  19  11        168.04        190.43         8.81 o
   4  19  11        145.75        125.85         7.19 o
   5  19  11        604.33        557.14        19.64 o
  -6  20  11         44.28         71.88         8.11 o
  -5  20  11        443.43        361.75        13.40 o
  -4  20  11          8.20         10.78         4.98 o
  -3  20  11        343.04        298.09        16.25 o
  -2  20  11        516.04        603.48        11.66 o
  -1  20  11         38.38         43.86         5.39 o
   0  20  11        859.29        766.10        21.79 o
   1  20  11        616.17        596.25        66.16 o
   2  20  11        211.42        236.00        11.53 o
   3  20  11        653.65        620.96        41.14 o
   4  20  11        162.26        184.35        16.59 o
  -5  21  11        595.92        587.15        16.97 o
  -4  21  11         86.86        111.01         7.76 o
  -3  21  11        152.99        145.95         7.84 o
  -2  21  11         10.96         11.67         6.56 o
  -1  21  11       1662.56       1719.52        37.65 o
   0  21  11        104.89        116.64         6.35 o
   1  21  11        154.29        153.64         9.02 o
   2  21  11        258.26        337.15        20.90 o
   3  21  11         54.92         75.99         8.34 o
  -5  22  11       1535.97       1507.36        33.98 o
  -4  22  11        577.56        629.64        22.75 o
  -3  22  11        500.39        468.26        16.27 o
  -2  22  11         46.64         36.43         6.50 o
  -1  22  11       1240.89       1265.03        54.18 o
   0  22  11         10.32          9.98         6.95 o
   1  22  11          3.53         14.79         6.96 o
   2  22  11        193.17        197.64        19.94 o
   3  22  11        125.93        112.00        18.15 o
  -3  23  11         60.16         85.58         9.37 o
  -2  23  11        523.48        466.35        11.28 o
  -1  23  11         70.67         27.02         7.76 o
   0  23  11          0.17          3.20         9.28 o
   1  23  11         10.54         10.35         7.64 o
  -1  24  11         36.12         24.54         8.23 o
 -10   0  12         52.60         59.95        14.90 o
  -9   0  12       1280.00       1202.17        29.61 o
  -8   0  12        294.47        217.39         9.58 o
  -7   0  12       2424.08       2559.97        81.55 o
  -6   0  12       1723.32       1727.75        54.60 o
  -5   0  12       2441.46       2556.11       293.90 o
  -3   0  12      17767.62      17123.42       386.45 o
  -2   0  12        913.87        928.23        42.33 o
  -1   0  12       1168.47       1439.83        35.81 o
   0   0  12       1249.75       1140.38        30.95 o
   1   0  12       2001.81       1830.12       148.46 o
   2   0  12      12957.81      12838.76       506.54 o
   3   0  12       1174.57       1249.71        37.18 o
   4   0  12      11937.12      11731.47       303.93 o
   5   0  12       3085.13       3291.23        72.26 o
   6   0  12       1628.24       1784.55        61.55 o
   7   0  12        319.28        372.22        47.88 o
   8   0  12        368.87        347.21        23.75 o
 -10   1  12        214.84        258.70        10.25 o
  -9   1  12       1521.26       1448.78        22.10 o
  -8   1  12        655.70        643.00        13.70 o
  -7   1  12       2569.92       2594.18       131.39 o
  -6   1  12        708.07        758.74        66.83 o
  -5   1  12       1402.18       1441.73        26.27 o
  -4   1  12        446.18        453.78        34.85 o
  -3   1  12       3179.03       3266.12       101.31 o
  -2   1  12         11.93         11.29         2.89 o
  -1   1  12       1238.93       1199.13        22.40 o
   0   1  12          9.48         14.19         3.28 o
   1   1  12         22.30         23.33         2.53 o
   2   1  12       3475.45       3430.10        48.48 o
   3   1  12       5306.00       5410.65        82.51 o
   4   1  12         78.88         85.85         5.36 o
   5   1  12        324.27        314.10         9.04 o
   6   1  12        817.67        881.77        17.23 o
   7   1  12       5951.88       6163.64        78.16 o
   8   1  12        211.01        219.60        10.19 o
 -10   2  12       1303.98       1356.72        24.46 o
  -9   2  12       1880.02       2019.41        46.41 o
  -8   2  12          0.10          5.43         5.02 o
  -7   2  12       4151.19       4104.70        78.68 o
  -6   2  12       5535.08       5951.04       423.90 o
  -5   2  12       1606.73       1679.59       109.93 o
  -4   2  12        172.67        165.11         3.93 o
  -3   2  12       2509.14       2528.45       285.69 o
  -2   2  12      14885.11      14123.05       623.38 o
  -1   2  12       3916.72       4159.54       123.94 o
   0   2  12        783.93        801.16        20.50 o
   1   2  12        885.91        820.05        17.40 o
   2   2  12        545.44        488.44        13.23 o
   3   2  12         10.57         17.43         3.40 o
   4   2  12        149.13        177.71         7.53 o
   5   2  12         11.11         19.28         9.87 o
   6   2  12       5580.50       5648.02        82.15 o
   7   2  12        284.57        318.74        16.57 o
   8   2  12       2112.82       2066.74        37.25 o
 -10   3  12        218.97        152.85         8.90 o
  -9   3  12       1410.72       1343.32        51.76 o
  -8   3  12        239.10        199.09         9.31 o
  -7   3  12       2595.27       2452.72        36.72 o
  -6   3  12        816.25        834.63        52.14 o
  -5   3  12        167.22        151.53         4.70 o
  -4   3  12        968.84       1073.74        25.51 o
  -3   3  12         11.43         20.75         3.23 o
  -2   3  12       1572.67       2044.37        80.00 o
  -1   3  12          7.24          8.30         2.38 o
   0   3  12       1707.65       1579.68       204.75 o
   1   3  12         14.32          7.30         2.96 o
   2   3  12       1694.02       1761.34        58.62 o
   3   3  12       2587.75       2988.51        72.43 o
   4   3  12        536.91        626.34        22.62 o
   5   3  12        831.06        811.58        18.21 o
   6   3  12       1038.50       1114.86        34.48 o
   7   3  12        236.36        216.08        10.43 o
   8   3  12         64.87         43.18        10.86 o
 -10   4  12       1499.81       1567.68        50.74 o
  -9   4  12        643.39        566.88        26.65 o
  -8   4  12       2968.32       2717.26       122.45 o
  -7   4  12        467.79        531.51        43.92 o
  -6   4  12       4048.21       4050.86       363.00 o
  -5   4  12        871.55        972.85       119.85 o
  -4   4  12       3545.71       2953.49        84.72 o
  -3   4  12       6985.36       6583.81       149.43 o
  -2   4  12       2606.04       2639.17        61.12 o
  -1   4  12       3374.71       3424.64       248.30 o
   0   4  12        202.19        131.79        19.13 o
   1   4  12        211.39        151.11         5.54 o
   2   4  12       7246.84       7343.51       268.45 o
   3   4  12       2217.19       2448.99        38.18 o
   4   4  12       1443.30       1576.28        52.10 o
   5   4  12        307.30        270.90         8.57 o
   6   4  12          0.70         20.90         7.12 o
   7   4  12          2.67         -2.10         8.74 o
   8   4  12         13.84         19.87         8.24 o
 -10   5  12        100.77        140.93         8.56 o
  -9   5  12        409.08        356.07        23.28 o
  -8   5  12       1285.96       1157.34        46.89 o
  -7   5  12        467.56        470.76        16.01 o
  -6   5  12       3313.78       3329.00        57.45 o
  -5   5  12       1966.12       1881.61        84.63 o
  -4   5  12       1614.90       1687.68        38.75 o
  -3   5  12          3.68         11.76         3.58 o
  -2   5  12         29.59          3.92         9.93 o
  -1   5  12      11701.24      11436.35       510.18 o
   0   5  12         29.64         62.39         3.79 o
   1   5  12       5100.01       5061.47       122.50 o
   2   5  12        719.09        850.72        26.97 o
   3   5  12       6370.55       6305.77       160.87 o
   4   5  12        697.31        673.12        13.86 o
   5   5  12        973.21        987.68        19.78 o
   6   5  12       1043.85       1041.85        21.28 o
   7   5  12       3034.86       3063.79        66.71 o
   8   5  12        173.20        196.35        10.67 o
 -10   6  12        128.14        128.30        10.06 o
  -9   6  12         27.84         33.45         5.82 o
  -8   6  12        398.86        365.78        18.68 o
  -7   6  12       2225.62       2076.76        71.13 o
  -6   6  12        108.79        112.94        15.96 o
  -5   6  12        194.59        163.75        31.39 o
  -4   6  12        170.49        156.95         6.66 o
  -3   6  12         58.58         40.38         7.83 o
  -2   6  12       1292.38       1265.89        75.32 o
  -1   6  12        887.68        924.97        20.58 o
   0   6  12        110.64         84.38         7.01 o
   1   6  12       3360.45       3304.32       162.97 o
   2   6  12        283.80        239.87        10.40 o
   3   6  12        267.68        311.32        10.76 o
   4   6  12         84.87         80.00         4.41 o
   5   6  12        463.35        420.55        11.46 o
   6   6  12       2554.53       2465.99        49.57 o
   7   6  12         89.32        106.64         9.43 o
   8   6  12        113.05         98.17        11.41 o
 -10   7  12          5.29          8.78        10.48 o
  -9   7  12        720.23        723.41        39.43 o
  -8   7  12        598.59        563.02        24.05 o
  -7   7  12        165.36        170.40         5.91 o
  -6   7  12       6038.67       6232.82       128.86 o
  -5   7  12         98.40         91.54         6.78 o
  -4   7  12       2594.89       2766.34       108.46 o
  -3   7  12        791.26        782.28        22.77 o
  -2   7  12       2144.27       1917.94        48.87 o
  -1   7  12          1.85          4.18         2.50 o
   0   7  12       1150.81       1311.44        32.88 o
   1   7  12      13737.65      14063.73       189.32 o
   2   7  12       1036.68       1057.61        16.62 o
   3   7  12        116.30        156.57         5.95 o
   4   7  12         16.36         14.60         4.08 o
   5   7  12          6.77         11.00         5.01 o
   6   7  12        547.75        581.14        18.53 o
   7   7  12        286.53        285.40        10.14 o
   8   7  12        107.23        125.98         9.24 o
 -10   8  12          4.37         19.60        12.07 o
  -9   8  12        228.79        203.86        13.53 o
  -8   8  12        559.56        600.51        36.77 o
  -7   8  12        838.35        816.97        17.66 o
  -6   8  12          9.46         -1.17         2.96 o
  -5   8  12        465.83        359.90        11.07 o
  -4   8  12        476.13        413.47        12.56 o
  -3   8  12       1404.95       1422.12        65.01 o
  -2   8  12       3281.89       3225.22       147.39 o
  -1   8  12          0.37         13.24         9.73 o
   0   8  12        270.52        174.85         9.55 o
   1   8  12       3380.39       3177.52        45.92 o
   2   8  12       2414.76       2679.75        48.67 o
   3   8  12        491.50        520.01        13.41 o
   4   8  12        355.43        411.00        11.15 o
   5   8  12        268.84        254.04         8.07 o
   6   8  12          1.23          0.46         6.86 o
   7   8  12         67.85         92.39         7.97 o
   8   8  12        161.50        172.87        11.26 o
 -10   9  12        266.74        252.26        11.72 o
  -9   9  12       1148.93       1050.06        22.66 o
  -8   9  12          7.29          6.36         4.99 o
  -7   9  12        440.84        389.14        27.69 o
  -6   9  12       1473.00       1314.95        35.20 o
  -5   9  12          0.99         23.55         7.52 o
  -4   9  12       2816.69       2783.44        69.57 o
  -3   9  12          0.74          2.78         5.65 o
  -2   9  12         11.05          6.25         4.96 o
  -1   9  12         32.97         47.69         8.86 o
   0   9  12       2056.85       2013.82        37.20 o
   1   9  12        653.88        749.54        15.21 o
   2   9  12        608.28        565.36        12.36 o
   3   9  12       2272.51       2248.96        65.72 o
   4   9  12         24.50         32.14         5.46 o
   5   9  12       1734.07       1666.64        24.37 o
   6   9  12         41.47         47.11         7.27 o
   7   9  12        187.27        148.58         9.26 o
  -9  10  12         33.47         63.14         6.76 o
  -8  10  12       1064.57       1213.96        61.96 o
  -7  10  12        108.93         88.05         6.40 o
  -6  10  12        160.27        134.67         6.01 o
  -5  10  12        701.88        610.38        20.83 o
  -4  10  12       1513.74       1472.60        68.22 o
  -3  10  12         33.44         63.35         7.32 o
  -2  10  12        548.30        520.70        30.27 o
  -1  10  12          9.49         18.12         3.59 o
   0  10  12        846.65        725.47        13.50 o
   1  10  12        577.56        602.57        14.80 o
   2  10  12        358.87        452.48        13.13 o
   3  10  12        995.49        978.02        48.15 o
   4  10  12          1.74          0.98         4.71 o
   5  10  12        468.39        461.24        10.86 o
   6  10  12        339.89        319.66        11.78 o
   7  10  12        170.55        168.58         8.46 o
  -9  11  12        216.80        227.19        11.46 o
  -8  11  12        828.45        732.21        30.85 o
  -7  11  12        489.93        478.48        27.70 o
  -6  11  12         14.70          9.27         4.57 o
  -5  11  12        416.83        498.82        14.54 o
  -4  11  12       1780.68       1593.28        41.36 o
  -3  11  12        837.57        763.40        27.83 o
  -2  11  12       1028.77       1017.41        21.06 o
  -1  11  12        344.39        306.61         7.26 o
   0  11  12       2472.88       2691.88       128.39 o
   1  11  12       2470.87       2420.19        45.70 o
   2  11  12       2083.19       2148.70       103.01 o
   3  11  12        256.48        238.31         7.57 o
   4  11  12        451.54        481.01        23.84 o
   5  11  12       1079.92       1089.09        39.74 o
   6  11  12        591.67        607.81        25.20 o
   7  11  12       2290.84       2429.79        44.21 o
  -9  12  12        748.78        802.01        46.21 o
  -8  12  12         44.92         32.42         6.05 o
  -7  12  12        376.45        428.50        34.09 o
  -6  12  12        809.05        743.07        81.94 o
  -5  12  12         21.24         13.90         7.03 o
  -4  12  12        266.84        236.34         9.36 o
  -3  12  12       1099.52       1200.34        34.17 o
  -2  12  12        116.75        115.36         9.25 o
  -1  12  12        134.26        159.02         5.27 o
   0  12  12        217.98        186.66         5.94 o
   1  12  12          8.50         18.04         3.96 o
   2  12  12       3518.35       3677.28        55.65 o
   3  12  12         44.94         62.27         5.08 o
   4  12  12       2788.94       2813.40        79.52 o
   5  12  12        507.63        529.83        18.32 o
   6  12  12        192.32        225.32         9.64 o
   7  12  12          0.42          8.97         7.42 o
  -9  13  12        289.62        238.82        14.56 o
  -8  13  12        633.66        652.76        35.02 o
  -7  13  12         16.85         31.99         8.43 o
  -6  13  12       1628.72       1614.64        32.68 o
  -5  13  12         31.77         28.34         4.12 o
  -4  13  12       1357.19       1224.34        26.11 o
  -3  13  12        195.18        180.25        11.66 o
  -2  13  12       2683.76       2424.35        98.64 o
  -1  13  12         60.87         79.51         9.68 o
   0  13  12        572.25        585.93        15.07 o
   1  13  12         58.06         74.24         5.24 o
   2  13  12       2165.07       2236.81        50.03 o
   3  13  12       4174.05       4160.40       120.02 o
   4  13  12        883.82        836.74        28.91 o
   5  13  12       1942.54       2041.60        89.70 o
   6  13  12        697.26        759.94        24.88 o
   7  13  12        281.16        282.42        11.53 o
  -8  14  12         13.68         27.23         7.98 o
  -7  14  12       6215.39       5409.77       507.42 o
  -6  14  12        979.91        961.87        38.50 o
  -5  14  12         12.46          9.51         2.69 o
  -4  14  12        102.42         84.54         3.59 o
  -3  14  12         35.92         34.92         5.60 o
  -2  14  12       5982.59       5796.25       113.82 o
  -1  14  12       1667.79       1727.32        52.55 o
   0  14  12       1287.70       1249.33        55.32 o
   1  14  12       1403.26       1340.89        63.45 o
   2  14  12          3.38         23.67         4.90 o
   3  14  12         64.59         76.05         5.91 o
   4  14  12        585.55        596.06        30.17 o
   5  14  12        571.65        508.92        14.36 o
   6  14  12        782.43        716.92        42.69 o
  -8  15  12        812.91        846.99        18.71 o
  -7  15  12       4116.01       3997.92       125.27 o
  -6  15  12        237.69        167.65         9.86 o
  -5  15  12        373.17        313.36        10.02 o
  -4  15  12        441.86        418.53         9.07 o
  -3  15  12          6.08         34.00        11.31 o
  -2  15  12        621.45        664.61        44.84 o
  -1  15  12       3102.44       2734.89       124.99 o
   0  15  12         45.68         64.40        14.18 o
   1  15  12        222.02        216.82        10.42 o
   2  15  12        849.94        951.93        23.89 o
   3  15  12       1117.98       1107.20        48.28 o
   4  15  12          8.52         13.79         6.28 o
   5  15  12        457.83        407.89        11.29 o
   6  15  12        361.95        356.96        15.62 o
  -8  16  12       1040.86        940.29        72.92 o
  -7  16  12        112.20        125.08         8.93 o
  -6  16  12        708.68        766.56        25.45 o
  -5  16  12        257.34        272.22        14.81 o
  -4  16  12       1197.33       1134.28        33.32 o
  -3  16  12       7807.36       7142.42       167.44 o
  -2  16  12        149.07        145.28         6.29 o
  -1  16  12        337.62        361.46        15.47 o
   0  16  12         53.82         47.79         4.98 o
   1  16  12        960.02        860.21        16.14 o
   2  16  12       5356.31       4839.94       160.19 o
   3  16  12         18.42         13.12         5.61 o
   4  16  12       1863.59       1745.28        44.78 o
   5  16  12        967.01        934.08        26.22 o
   6  16  12          4.08          5.19         8.31 o
  -7  17  12        163.17        128.67        11.34 o
  -6  17  12        285.54        268.50        11.35 o
  -5  17  12        206.29        208.54        22.15 o
  -4  17  12         60.19         48.68         4.35 o
  -3  17  12        235.59        208.10         9.08 o
  -2  17  12        510.78        515.32        49.68 o
  -1  17  12       1602.88       1712.39        40.22 o
   0  17  12         74.07         59.54         7.22 o
   1  17  12         53.84         43.56         5.80 o
   2  17  12       1806.46       1717.19        71.27 o
   3  17  12       2084.22       2235.79        67.62 o
   4  17  12        175.95        228.88        10.83 o
   5  17  12          4.34          2.10         7.42 o
  -7  18  12        557.66        596.65        41.45 o
  -6  18  12       1340.88       1405.72        52.31 o
  -5  18  12         58.04         30.73         4.71 o
  -4  18  12        548.90        502.35        12.44 o
  -3  18  12        123.64        130.48         7.80 o
  -2  18  12       4233.35       4143.35        89.17 o
  -1  18  12       1935.95       1844.41        75.55 o
   0  18  12        951.31        828.88        36.62 o
   1  18  12        229.58        223.48        10.08 o
   2  18  12       1327.06       1366.16       110.17 o
   3  18  12          0.30         -1.54         6.55 o
   4  18  12        741.85        747.20        16.77 o
   5  18  12        131.57        128.42        11.40 o
  -6  19  12       1338.67       1481.41        26.42 o
  -5  19  12         35.38         27.21         5.87 o
  -4  19  12        434.79        396.55        10.53 o
  -3  19  12       1154.81       1138.57        25.31 o
  -2  19  12          1.36          8.97         6.51 o
  -1  19  12         10.24          6.66         5.51 o
   0  19  12         84.97         78.94         6.49 o
   1  19  12        528.13        490.39        31.23 o
   2  19  12          2.56          4.88         6.01 o
   3  19  12        246.89        229.20        10.36 o
   4  19  12        251.06        246.37        11.23 o
  -6  20  12        296.92        283.30        11.49 o
  -5  20  12        914.91       1050.08        27.60 o
  -4  20  12         48.11         81.87         8.00 o
  -3  20  12        963.68        953.06        18.08 o
  -2  20  12       2877.34       2880.37        40.85 o
  -1  20  12         44.31         73.69         7.22 o
   0  20  12        550.93        530.52        31.59 o
   1  20  12          5.06          5.00         5.72 o
   2  20  12       2792.09       2844.31       107.09 o
   3  20  12        827.26        905.05        27.14 o
  -5  21  12       1572.58       1629.18        26.04 o
  -4  21  12        463.96        315.98        11.91 o
  -3  21  12         27.04         27.93         9.27 o
  -2  21  12          0.28          6.40         7.35 o
  -1  21  12       1686.71       1696.99       126.80 o
   0  21  12        224.40        177.48        10.17 o
   1  21  12          9.89         12.75         8.21 o
   2  21  12        195.50        185.06        10.17 o
   3  21  12        927.29        831.83        37.88 o
  -4  22  12       1242.82       1418.20        48.75 o
  -3  22  12        156.31        142.70        16.36 o
  -2  22  12       1453.96       1403.55        24.83 o
  -1  22  12        264.04        251.67         9.31 o
   0  22  12        247.04        279.40         9.49 o
   1  22  12       1505.50       1698.25        54.48 o
   2  22  12         62.10         65.43         9.18 o
  -2  23  12       1124.47       1145.08        43.83 o
  -1  23  12        208.48        208.89        10.49 o
   0  23  12        144.54        141.65         9.24 o
 -10   1  13         75.89         66.47         8.03 o
  -9   1  13       1320.01       1264.35        59.52 o
  -8   1  13       1024.52       1075.55        21.66 o
  -7   1  13        419.36        387.64        11.81 o
  -6   1  13          6.09          7.99         3.20 o
  -5   1  13        458.65        539.47        24.81 o
  -4   1  13       2089.10       2128.29        40.40 o
  -3   1  13         34.07         35.16         2.53 o
  -2   1  13      11254.83      12075.48       758.45 o
  -1   1  13         21.63         33.53         3.99 o
   0   1  13       1451.65       1515.31        45.84 o
   1   1  13        233.89        208.20         7.71 o
   2   1  13        235.39        214.71         7.05 o
   3   1  13       2616.63       3048.03        98.37 o
   4   1  13         28.00         27.38         4.67 o
   5   1  13       2308.77       2435.52       115.20 o
   6   1  13        376.68        391.13        10.49 o
   7   1  13        351.60        321.60        17.32 o
   8   1  13        697.29        637.76        16.00 o
 -10   2  13         93.54         65.39         9.22 o
  -9   2  13          0.76          9.77         6.29 o
  -8   2  13        362.69        331.37         9.34 o
  -7   2  13        207.80        191.86        15.90 o
  -6   2  13        396.13        409.21        20.76 o
  -5   2  13         57.73         59.30         4.49 o
  -4   2  13       4606.42       4535.78       176.50 o
  -3   2  13       1644.90       1745.37        36.37 o
  -2   2  13       1443.38       1360.26        71.67 o
  -1   2  13          1.77          5.54         2.24 o
   0   2  13       2059.04       2031.23        39.11 o
   1   2  13          8.49         29.71         4.14 o
   2   2  13        563.78        718.98        12.72 o
   3   2  13       2356.40       2536.01       162.84 o
   4   2  13         26.33         34.18         4.52 o
   5   2  13        464.59        496.06        10.79 o
   6   2  13         98.17         78.15         7.52 o
   7   2  13       1414.97       1485.21        22.22 o
   8   2  13        661.77        677.80        17.48 o
 -10   3  13         52.83         51.24         9.29 o
  -9   3  13          1.44         19.09         7.11 o
  -8   3  13       2278.71       2366.99       109.42 o
  -7   3  13        150.75        133.78        10.43 o
  -6   3  13        455.77        539.75        23.13 o
  -5   3  13       1562.11       1540.16       298.04 o
  -4   3  13       3065.96       3299.38        68.79 o
  -3   3  13          6.87          0.52         3.11 o
  -2   3  13       4370.20       3878.57       199.02 o
  -1   3  13        204.42        175.95         8.47 o
   0   3  13         89.40         68.54        10.95 o
   1   3  13       1052.80       1073.49        29.05 o
   2   3  13        141.38        111.09         6.67 o
   3   3  13       1778.75       1813.60        61.20 o
   4   3  13       3212.23       3089.45        78.28 o
   5   3  13          2.16          3.26         5.65 o
   6   3  13        143.88        166.97         9.32 o
   7   3  13         31.95         23.09         6.95 o
   8   3  13        671.97        695.70        23.08 o
 -10   4  13         25.85         40.73        11.56 o
  -9   4  13       1415.87       1306.45        68.21 o
  -8   4  13        361.27        302.88        10.73 o
  -7   4  13        113.03         87.30         6.22 o
  -6   4  13       2214.40       2249.68        48.80 o
  -5   4  13         18.33         31.44         5.60 o
  -4   4  13        226.67        229.87        20.44 o
  -3   4  13        647.17        779.55        29.68 o
  -2   4  13       1728.61       1940.60        80.29 o
  -1   4  13       5854.74       6081.36       329.81 o
   0   4  13       2417.60       2775.55       105.51 o
   1   4  13       3707.13       4059.54       206.35 o
   2   4  13        764.50        591.74        13.69 o
   3   4  13         23.08         24.58         4.10 o
   4   4  13        496.38        485.92        17.02 o
   5   4  13        202.51        216.51         7.10 o
   6   4  13       4805.02       5158.10        78.37 o
   7   4  13         15.01          7.65         6.48 o
   8   4  13         79.69         97.33         8.87 o
 -10   5  13       1118.05       1013.38        44.68 o
  -9   5  13        388.84        351.16        19.64 o
  -8   5  13       1613.97       1398.79        45.15 o
  -7   5  13       1830.02       1708.22       111.92 o
  -6   5  13       2700.07       2879.97        70.85 o
  -5   5  13         69.59         61.44         9.20 o
  -4   5  13        716.44        666.73        19.66 o
  -3   5  13         61.01         57.30         8.52 o
  -2   5  13        481.37        385.35        11.17 o
  -1   5  13        401.02        328.88         9.98 o
   0   5  13      15559.18      14068.61      1036.71 o
   1   5  13       1026.11        902.42        16.50 o
   2   5  13       1525.54       1347.18        36.86 o
   3   5  13         71.54         88.46         8.55 o
   4   5  13       3900.28       4032.87        57.54 o
   5   5  13       2798.73       2946.72        54.56 o
   6   5  13         34.40         41.15         5.72 o
   7   5  13        121.78        136.66         9.51 o
   8   5  13        539.75        481.27        13.39 o
 -10   6  13       3622.06       3646.40       105.47 o
  -9   6  13       1240.06       1173.09        31.02 o
  -8   6  13        105.08        108.58         6.97 o
  -7   6  13        259.89        290.74        12.35 o
  -6   6  13       1912.38       1713.42        91.67 o
  -5   6  13      13257.90      13775.21       259.00 o
  -4   6  13       1416.68       1481.01       175.85 o
  -3   6  13       6951.94       7347.90       371.12 o
  -2   6  13        927.98        768.30        19.25 o
  -1   6  13         70.99        138.52         4.38 o
   0   6  13       4170.20       3945.87       292.60 o
   1   6  13        236.18        348.82         8.41 o
   2   6  13       3739.49       3831.26        80.68 o
   3   6  13       7541.39       7074.82       150.11 o
   4   6  13        141.66        161.41         6.12 o
   5   6  13        348.79        342.76        10.02 o
   6   6  13         26.28         39.98         5.81 o
   7   6  13        546.19        490.41        12.76 o
 -10   7  13         98.88         99.76         8.63 o
  -9   7  13          4.82         13.75         6.58 o
  -8   7  13         40.67         19.51         5.26 o
  -7   7  13         15.12         20.55         4.40 o
  -6   7  13         23.97         18.20         5.00 o
  -5   7  13         26.43         40.72         6.04 o
  -4   7  13       1181.18       1063.39        31.53 o
  -3   7  13       1958.18       1880.47        47.93 o
  -2   7  13       3147.20       3032.20        80.58 o
  -1   7  13        416.17        425.09        17.82 o
   0   7  13       6417.03       6582.35       123.61 o
   1   7  13         29.84         70.37        17.66 o
   2   7  13       1351.49       1261.79        32.23 o
   3   7  13        949.22        896.46        20.15 o
   4   7  13       1636.79       1828.16        46.46 o
   5   7  13       2202.75       2230.32        33.87 o
   6   7  13        363.40        400.21        10.62 o
   7   7  13         21.19         11.41         7.98 o
  -9   8  13        582.07        513.85        20.99 o
  -8   8  13       3216.28       3076.01        64.70 o
  -7   8  13       1141.68       1044.15        23.67 o
  -6   8  13         54.10         61.22         9.25 o
  -5   8  13        978.90        925.57        24.06 o
  -4   8  13       2403.63       2353.03        58.42 o
  -3   8  13        226.73        259.49        22.43 o
  -2   8  13         78.88         88.35        10.61 o
  -1   8  13       6848.42       6878.68       242.32 o
   0   8  13        158.91        225.14         6.00 o
   1   8  13      16921.86      17983.94       369.23 o
   2   8  13        212.96        269.05         8.15 o
   3   8  13         75.20         65.59         7.16 o
   4   8  13       2326.18       2113.61        76.04 o
   5   8  13       2954.12       2945.39        42.22 o
   6   8  13       2583.03       2531.69        36.27 o
   7   8  13       1636.65       1688.01        96.34 o
  -9   9  13       1831.07       1912.58        55.28 o
  -8   9  13          1.61          7.84         5.40 o
  -7   9  13        100.02        104.05        12.41 o
  -6   9  13        395.29        413.15        15.99 o
  -5   9  13         59.55         84.48        13.72 o
  -4   9  13        958.20       1051.63        23.65 o
  -3   9  13         11.22         13.66         5.43 o
  -2   9  13          8.71         15.01         5.23 o
  -1   9  13       1089.28        999.38        63.65 o
   0   9  13        616.87        608.85        11.81 o
   1   9  13       7185.79       7814.74       351.63 o
   2   9  13         20.31         22.70         4.05 o
   3   9  13       1255.87       1412.05        23.38 o
   4   9  13       3198.73       3237.44        41.82 o
   5   9  13        829.15        837.77        15.56 o
   6   9  13         12.68         25.41         8.49 o
   7   9  13         34.50         16.45         8.26 o
  -9  10  13        443.49        325.19        16.07 o
  -8  10  13        963.73       1031.02        27.50 o
  -7  10  13          9.67         17.84         7.09 o
  -6  10  13         46.79         58.96         7.21 o
  -5  10  13      11798.39      11787.28       193.50 o
  -4  10  13       3136.73       2956.94       184.52 o
  -3  10  13       1202.18       1251.27        30.66 o
  -2  10  13        934.12        882.49        31.58 o
  -1  10  13         19.57         18.88         8.56 o
   0  10  13       8992.95       8673.61       131.67 o
   1  10  13        304.34        239.74        15.72 o
   2  10  13       2934.76       2985.01        42.98 o
   3  10  13       7183.47       7384.58        95.08 o
   4  10  13         17.74         34.89         5.29 o
   5  10  13        918.27        941.05        24.44 o
   6  10  13          2.21          1.98         6.57 o
   7  10  13        708.88        680.52        17.61 o
  -9  11  13        574.92        619.46        30.94 o
  -8  11  13        626.49        574.52        24.65 o
  -7  11  13       1225.59       1252.36        57.61 o
  -6  11  13         40.76         36.84         8.02 o
  -5  11  13        117.60        122.06         9.59 o
  -4  11  13        678.01        641.67        20.05 o
  -3  11  13       2193.14       2069.07       138.34 o
  -2  11  13        888.46        936.24        23.26 o
  -1  11  13         86.04         73.00         7.54 o
   0  11  13       6862.55       6774.77       144.82 o
   1  11  13       1586.15       1494.85        57.93 o
   2  11  13        279.60        294.40         9.13 o
   3  11  13       4513.51       4555.32       105.02 o
   4  11  13       3248.79       3102.63       133.41 o
   5  11  13       3209.75       3055.56        64.81 o
   6  11  13        256.17        226.36         9.23 o
   7  11  13         38.16         19.94         7.96 o
  -9  12  13       1945.64       1843.07        51.13 o
  -8  12  13        227.78        255.53        10.47 o
  -7  12  13       2449.93       2351.31        53.63 o
  -6  12  13        439.06        426.90        19.65 o
  -5  12  13        784.84        797.58        20.11 o
  -4  12  13        942.62        944.16        28.41 o
  -3  12  13         25.39         11.67         5.75 o
  -2  12  13       1220.83       1166.41        29.09 o
  -1  12  13       3675.39       3661.79       120.38 o
   0  12  13         26.06         19.61         4.45 o
   1  12  13        875.77        918.33        19.94 o
   2  12  13          0.94         -0.21         4.66 o
   3  12  13         76.02         90.70         5.93 o
   4  12  13       1530.82       1475.84        35.10 o
   5  12  13         92.29        121.91        11.67 o
   6  12  13        206.37        163.69         9.25 o
  -8  13  13         92.19         79.13         7.95 o
  -7  13  13          1.45         11.39        11.19 o
  -6  13  13        422.15        428.79        16.99 o
  -5  13  13          6.75          6.78         7.20 o
  -4  13  13       3089.09       2955.83        63.70 o
  -3  13  13        348.50        295.41         9.96 o
  -2  13  13       4430.32       4588.59        90.68 o
  -1  13  13        134.04        131.05         6.39 o
   0  13  13        147.82        171.05         5.84 o
   1  13  13        585.32        622.47        17.59 o
   2  13  13        443.49        507.63        25.88 o
   3  13  13       1225.12       1286.09        52.12 o
   4  13  13        796.98        743.15        23.63 o
   5  13  13       1435.08       1566.09        25.17 o
   6  13  13         75.90        112.40        10.30 o
  -8  14  13        177.09        197.52        10.55 o
  -7  14  13         46.55         52.66         5.48 o
  -6  14  13        715.83        747.72        59.12 o
  -5  14  13        165.37        186.31         8.58 o
  -4  14  13         12.73          8.99         7.54 o
  -3  14  13       1938.26       1688.09        78.00 o
  -2  14  13         10.82         25.51         4.00 o
  -1  14  13        100.59        103.92         4.98 o
   0  14  13        125.23        107.96         6.27 o
   1  14  13        459.28        453.23        28.68 o
   2  14  13          5.89          4.18         5.17 o
   3  14  13         11.45         27.40         5.79 o
   4  14  13          4.11          1.73         5.14 o
   5  14  13       2809.66       2863.52        42.38 o
   6  14  13        184.72        171.00        11.37 o
  -8  15  13       1611.90       1554.35        73.28 o
  -7  15  13         96.27        124.47        14.73 o
  -6  15  13         20.48         11.77         7.91 o
  -5  15  13        203.69        213.86         9.94 o
  -4  15  13        162.11        143.69        21.22 o
  -3  15  13       2171.09       2178.09       107.74 o
  -2  15  13       1564.45       1443.56        33.31 o
  -1  15  13         28.90         26.87         4.76 o
   0  15  13       1256.34       1329.50        43.51 o
   1  15  13         55.07         62.56         5.98 o
   2  15  13          7.01         20.85         6.25 o
   3  15  13       2956.53       2907.92       115.83 o
   4  15  13          4.55          5.03         6.05 o
   5  15  13        759.02        618.94        14.11 o
  -7  16  13          0.21          0.40         6.78 o
  -6  16  13         53.36         37.41         3.61 o
  -5  16  13        321.33        367.14        20.68 o
  -4  16  13       1504.93       1626.86        47.24 o
  -3  16  13        267.07        282.51         9.23 o
  -2  16  13         29.63         32.57         6.07 o
  -1  16  13        843.44        766.73        22.80 o
   0  16  13       2877.94       2726.68       328.29 o
   1  16  13         80.34         90.56         7.54 o
   2  16  13         15.38         35.20         8.30 o
   3  16  13         30.51         36.55         7.48 o
   4  16  13        346.74        330.61        10.54 o
   5  16  13        432.84        446.87        23.49 o
  -7  17  13          0.24          5.09         7.34 o
  -6  17  13        221.47        191.61         8.65 o
  -5  17  13        695.23        716.74        32.77 o
  -4  17  13        138.37        116.13         7.68 o
  -3  17  13          1.53          9.85         4.54 o
  -2  17  13        191.34        173.93         7.03 o
  -1  17  13       3909.11       3680.22        74.10 o
   0  17  13        797.71        727.04        24.81 o
   1  17  13        386.30        392.31        24.53 o
   2  17  13        378.32        321.09        10.48 o
   3  17  13         13.89         26.76         7.90 o
   4  17  13          0.86         10.18         7.34 o
   5  17  13        245.72        207.44         9.56 o
  -6  18  13        386.38        353.02        11.32 o
  -5  18  13        517.86        459.92        35.12 o
  -4  18  13          1.64          2.27         6.45 o
  -3  18  13        106.49        128.67         7.45 o
  -2  18  13        828.84        846.71        23.73 o
  -1  18  13         30.07         33.39         5.35 o
   0  18  13          0.25         -3.19         6.01 o
   1  18  13         69.04         56.29         6.19 o
   2  18  13       2405.48       2400.30        65.48 o
   3  18  13          2.25         12.43         7.85 o
   4  18  13         49.63         57.24         8.98 o
  -6  19  13        993.39        985.70        18.38 o
  -5  19  13         19.98         24.56         5.36 o
  -4  19  13        410.71        376.58        16.12 o
  -3  19  13         33.92         13.90        10.50 o
  -2  19  13        120.27        151.20         6.50 o
  -1  19  13         10.47         24.11         5.38 o
   0  19  13          0.92         14.04         6.81 o
   1  19  13        964.75       1069.62        34.25 o
   2  19  13       1230.60       1201.20        21.27 o
   3  19  13        830.10        703.49        44.11 o
  -5  20  13         29.34         30.90         6.97 o
  -4  20  13          2.95          5.15         6.97 o
  -3  20  13       1651.70       1591.59       126.14 o
  -2  20  13         39.15         29.11         5.95 o
  -1  20  13        868.46        928.01        46.02 o
   0  20  13        131.78        112.48         8.07 o
   1  20  13         63.91         50.15         7.77 o
   2  20  13          3.56          4.61         8.51 o
   3  20  13        207.52        200.90        12.42 o
  -4  21  13        124.44        169.88        26.32 o
  -3  21  13         47.22         26.95         7.00 o
  -2  21  13         67.02         56.21         8.07 o
  -1  21  13       1181.35       1316.18        32.17 o
   0  21  13        416.05        381.28        20.00 o
   1  21  13        617.77        579.80        18.39 o
   2  21  13        144.56        138.08        10.44 o
  -3  22  13        206.15        206.54        11.37 o
  -2  22  13        325.46        323.76        12.24 o
  -1  22  13        159.79        129.27         8.73 o
   0  22  13        666.83        615.35        16.17 o
   1  22  13        168.74        135.39        10.32 o
 -10   0  14          0.85         12.90        16.02 o
  -9   0  14        571.06        586.49        31.29 o
  -8   0  14         20.04         35.52         7.31 o
  -7   0  14      12458.67      10538.35       348.89 o
  -6   0  14       3116.77       3201.77       357.01 o
  -5   0  14        143.25        122.39        19.27 o
  -4   0  14       2387.31       2364.86        51.04 o
  -3   0  14        832.35        688.14        30.66 o
  -2   0  14         28.08         27.64         4.09 o
  -1   0  14         28.72          7.20         5.06 o
   0   0  14       2463.05       2355.70        59.17 o
   1   0  14       5069.42       4982.76       355.36 o
   2   0  14       3220.39       3917.82       264.12 o
   3   0  14       5094.38       5673.51       107.44 o
   4   0  14        260.41        223.49         9.21 o
   5   0  14        494.34        471.75        17.08 o
   6   0  14        226.39        130.26        20.39 o
   7   0  14        956.94       1069.71        31.17 o
 -10   1  14        542.62        504.91        18.57 o
  -9   1  14         59.78         71.00         6.68 o
  -8   1  14          2.97          3.20         6.14 o
  -7   1  14        345.04        322.04         8.44 o
  -6   1  14        958.47        892.98        45.87 o
  -5   1  14       1317.59       1407.59        50.55 o
  -4   1  14        630.44        603.04        17.58 o
  -3   1  14         90.06         41.22         5.31 o
  -2   1  14      16975.33      16505.70       978.39 o
  -1   1  14        690.05        642.99        13.65 o
   0   1  14        233.30        246.71         9.61 o
   1   1  14        481.05        507.74        10.22 o
   2   1  14       8291.42       8151.87       116.91 o
   3   1  14       1219.66       1311.05        26.25 o
   4   1  14        425.19        434.81        12.33 o
   5   1  14        363.72        361.39        10.97 o
   6   1  14       1561.88       1391.58        42.63 o
   7   1  14          0.46          4.96         7.97 o
 -10   2  14        164.99        150.76        12.29 o
  -9   2  14       2176.78       2285.18        44.49 o
  -8   2  14       1542.84       1421.90        34.41 o
  -7   2  14         69.52         35.85         5.34 o
  -6   2  14       1251.34       1314.12        31.60 o
  -5   2  14       1284.60       1235.09        32.62 o
  -4   2  14        152.39        104.64         3.81 o
  -3   2  14        616.26        642.38        30.79 o
  -2   2  14       1603.85       1595.51        45.16 o
  -1   2  14      12899.67      12164.00       457.95 o
   0   2  14        338.88        283.97         7.36 o
   1   2  14        639.00        497.57        16.45 o
   2   2  14        287.29        319.37         8.72 o
   3   2  14       3360.23       3238.36       143.07 o
   4   2  14       4724.87       4862.01       316.07 o
   5   2  14       3233.42       3099.97        53.94 o
   6   2  14        407.69        476.78        19.16 o
   7   2  14        923.50       1120.85        39.94 o
 -10   3  14        164.88        122.79        11.50 o
  -9   3  14        863.15        876.30        40.80 o
  -8   3  14        245.92        232.00        17.96 o
  -7   3  14        656.32        558.05        22.92 o
  -6   3  14       3754.80       3495.59        88.43 o
  -5   3  14       2045.83       2020.09       225.24 o
  -4   3  14       3151.78       2749.91       246.07 o
  -3   3  14       2980.80       2619.89        53.31 o
  -2   3  14        319.95        205.73        11.68 o
  -1   3  14        142.16        182.97         5.85 o
   0   3  14         11.18          6.41         2.75 o
   1   3  14       3237.19       3127.32        57.53 o
   2   3  14       4749.59       4592.35       228.60 o
   3   3  14        305.36        387.06        18.22 o
   4   3  14        293.18        292.31         9.23 o
   5   3  14        110.27        119.30         6.05 o
   6   3  14       1319.34       1274.32        20.63 o
   7   3  14        271.78        188.40        19.77 o
 -10   4  14        133.51        129.42        12.55 o
  -9   4  14        597.97        542.30        19.05 o
  -8   4  14         32.73         44.82        10.28 o
  -7   4  14         73.34         73.71         6.38 o
  -6   4  14        556.52        552.65        48.81 o
  -5   4  14       3495.65       3766.78       245.24 o
  -4   4  14        301.79        232.35         7.71 o
  -3   4  14          0.09         18.90         4.51 o
  -2   4  14         16.19         18.66         5.60 o
  -1   4  14       3634.56       3442.44       129.40 o
   0   4  14         90.26         78.27         9.55 o
   1   4  14        627.37        614.64        12.33 o
   2   4  14       1558.95       1738.61       137.90 o
   3   4  14       1816.91       1817.26        37.34 o
   4   4  14        498.93        588.00        24.47 o
   5   4  14        602.71        524.96        26.12 o
   6   4  14          0.33          5.45         6.33 o
   7   4  14         15.60          2.74         7.77 o
 -10   5  14        951.69       1043.40        33.55 o
  -9   5  14        156.34        178.39        17.10 o
  -8   5  14        133.57        122.96         9.28 o
  -7   5  14          4.96         12.03         4.49 o
  -6   5  14        152.81        135.00        13.77 o
  -5   5  14          3.56          7.67         4.70 o
  -4   5  14       2997.42       3334.64       136.68 o
  -3   5  14       2454.72       2483.94       121.31 o
  -2   5  14       1216.11       1171.33        32.89 o
  -1   5  14          0.03          9.93         2.14 o
   0   5  14        822.92       1197.99        75.38 o
   1   5  14        938.79        944.00        32.23 o
   2   5  14         58.55         72.17         6.95 o
   3   5  14        329.46        283.92        23.50 o
   4   5  14        292.48        283.75        11.83 o
   5   5  14        548.69        576.85        13.62 o
   6   5  14        121.61        102.60         8.53 o
   7   5  14        963.15       1060.43        27.38 o
 -10   6  14        266.67        292.64        36.36 o
  -9   6  14         26.92         26.07        10.50 o
  -8   6  14        195.98        174.68        10.48 o
  -7   6  14       2196.49       1919.20       113.86 o
  -6   6  14          0.74          6.91         6.98 o
  -5   6  14         76.74        117.03         7.15 o
  -4   6  14         30.97         43.96         5.73 o
  -3   6  14       2898.36       2899.84        72.06 o
  -2   6  14        262.55        325.34        12.21 o
  -1   6  14         28.88         26.38         4.38 o
   0   6  14       1127.11       1052.41        50.13 o
   1   6  14         17.83         14.58         5.87 o
   2   6  14        841.46        732.50        22.44 o
   3   6  14       2307.92       2280.72        38.31 o
   4   6  14        245.58        271.05        12.45 o
   5   6  14        119.90        114.64         6.12 o
   6   6  14        214.22        252.70         9.90 o
   7   6  14        484.47        512.03        13.35 o
  -9   7  14         20.32         19.81         9.36 o
  -8   7  14          1.35          0.84         5.14 o
  -7   7  14          4.54          6.88         4.53 o
  -6   7  14       3323.29       3485.30       555.50 o
  -5   7  14         63.87         69.21         6.78 o
  -4   7  14       2191.89       2304.30        60.53 o
  -3   7  14        291.00        284.80        10.09 o
  -2   7  14       1954.60       1874.00        40.42 o
  -1   7  14       2036.44       2015.85       102.47 o
   0   7  14       2053.26       2225.00        49.10 o
   1   7  14       2620.84       2628.43       128.32 o
   2   7  14       4556.71       4338.73        70.34 o
   3   7  14        161.78        147.38         7.30 o
   4   7  14          0.62          6.89         4.63 o
   5   7  14        776.86        751.74        17.38 o
   6   7  14        708.64        671.56        14.80 o
   7   7  14        791.38        732.20        24.41 o
  -9   8  14        335.05        312.62        17.07 o
  -8   8  14        376.61        309.12        14.19 o
  -7   8  14         58.48         74.57        10.59 o
  -6   8  14         78.29         85.90         7.81 o
  -5   8  14          1.98          4.37         5.53 o
  -4   8  14        315.51        330.15        18.34 o
  -3   8  14        777.08        762.28        23.36 o
  -2   8  14          0.33          7.46         5.17 o
  -1   8  14        134.75        133.68         7.10 o
   0   8  14        147.55        177.93         9.87 o
   1   8  14        637.55        642.66        14.68 o
   2   8  14         93.56         77.34         9.29 o
   3   8  14        107.49         76.50         5.55 o
   4   8  14          9.55         11.17         5.52 o
   5   8  14         38.92         42.93         5.80 o
   6   8  14          9.21         -2.16         6.79 o
   7   8  14        422.58        485.33        13.58 o
  -9   9  14        134.16        159.74        10.78 o
  -8   9  14          5.45          8.49         5.21 o
  -7   9  14        481.63        466.00        51.29 o
  -6   9  14        305.26        283.42        15.38 o
  -5   9  14          0.28         22.67         5.63 o
  -4   9  14       3753.32       3603.69       296.82 o
  -3   9  14        683.73        672.32        36.15 o
  -2   9  14        216.03        290.95        13.35 o
  -1   9  14       1442.50       1410.68        39.92 o
   0   9  14        380.73        364.77        13.22 o
   1   9  14       5079.75       5336.48        95.11 o
   2   9  14       3362.49       3258.52        68.91 o
   3   9  14         61.11         59.47         5.49 o
   4   9  14         19.91         32.50         6.71 o
   5   9  14        578.00        589.81        13.27 o
   6   9  14        192.47        210.73         8.92 o
   7   9  14       1333.15       1344.08        35.50 o
  -9  10  14         77.68         71.71         8.20 o
  -8  10  14        271.85        270.95        12.41 o
  -7  10  14          7.44         14.26         7.40 o
  -6  10  14          7.86         -9.68         8.03 o
  -5  10  14        135.47        100.24         6.91 o
  -4  10  14        598.98        587.71        18.80 o
  -3  10  14        391.17        404.10        22.82 o
  -2  10  14        836.61        830.42        21.17 o
  -1  10  14       1984.19       1913.99        37.56 o
   0  10  14        596.40        490.31        11.81 o
   1  10  14         22.87         36.98         4.50 o
   2  10  14          7.19          7.80         4.53 o
   3  10  14        194.50        178.04         9.69 o
   4  10  14       3909.95       4133.75       111.75 o
   5  10  14        602.65        587.94        17.76 o
   6  10  14          4.20         -2.93         7.56 o
  -9  11  14        215.47        181.00        17.93 o
  -8  11  14         12.03          9.63         5.90 o
  -7  11  14         55.94         56.90        12.99 o
  -6  11  14        113.50        106.07         7.83 o
  -5  11  14        287.96        289.14        22.43 o
  -4  11  14        359.80        362.97        13.02 o
  -3  11  14        534.81        547.67        16.58 o
  -2  11  14       3315.43       3208.14        63.75 o
  -1  11  14        160.12        161.09         6.30 o
   0  11  14       1465.61       1423.88        30.12 o
   1  11  14        150.54        170.22         8.95 o
   2  11  14        562.05        571.19        19.15 o
   3  11  14       1055.95       1130.27        19.99 o
   4  11  14       1738.07       1766.53        37.21 o
   5  11  14       1339.56       1317.76        23.75 o
   6  11  14        126.74        116.39         9.33 o
  -8  12  14          5.53         -0.59         6.79 o
  -7  12  14       2339.57       2347.67        63.85 o
  -6  12  14        783.46        805.91        22.22 o
  -5  12  14         41.13         35.88         7.33 o
  -4  12  14         77.43         63.73         9.68 o
  -3  12  14        368.40        413.09        13.75 o
  -2  12  14        240.55        220.69         9.67 o
  -1  12  14         84.42         70.21         8.57 o
   0  12  14        916.85        952.28        29.84 o
   1  12  14       1682.09       1513.15        31.40 o
   2  12  14        900.93       1027.63        18.19 o
   3  12  14       2518.78       2695.79        40.32 o
   4  12  14         56.64         49.50         8.23 o
   5  12  14        113.98        134.76        12.92 o
   6  12  14        237.87        168.08         8.99 o
  -8  13  14        129.08        108.56        11.07 o
  -7  13  14         78.35         77.03        22.43 o
  -6  13  14        589.53        561.40        36.30 o
  -5  13  14         10.57         12.57         6.90 o
  -4  13  14        145.47        125.85         8.11 o
  -3  13  14        987.79        962.75        48.42 o
  -2  13  14        164.24        172.57        17.08 o
  -1  13  14        372.56        403.25        10.94 o
   0  13  14         99.52        120.38         6.25 o
   1  13  14       3052.04       3188.88        61.13 o
   2  13  14       1157.48       1179.74        20.50 o
   3  13  14        275.44        273.39         9.97 o
   4  13  14        530.58        476.58        14.07 o
   5  13  14        453.89        381.65        12.10 o
   6  13  14         31.79         52.37         9.99 o
  -8  14  14       1097.85       1127.93        70.26 o
  -7  14  14        136.18        147.01        17.91 o
  -6  14  14        374.29        403.34        13.85 o
  -5  14  14        213.29        195.44        10.12 o
  -4  14  14        426.66        409.25        26.28 o
  -3  14  14       1213.63        949.51        72.41 o
  -2  14  14       2036.49       2097.13        53.72 o
  -1  14  14       7522.66       7251.39       263.47 o
   0  14  14        641.91        569.99        16.58 o
   1  14  14        129.85        148.03         7.20 o
   2  14  14         84.70        129.56         9.32 o
   3  14  14        881.50       1035.97        17.99 o
   4  14  14       3272.64       3167.55       111.78 o
   5  14  14       1362.47       1204.39        38.70 o
  -7  15  14       1959.28       2023.87       101.75 o
  -6  15  14       1331.34       1359.82        43.70 o
  -5  15  14        123.17        135.74        10.19 o
  -4  15  14       1067.11       1012.20        22.42 o
  -3  15  14       3696.57       3735.94        93.65 o
  -2  15  14       2632.83       2562.85        77.13 o
  -1  15  14          4.62          6.06         4.05 o
   0  15  14        272.52        294.10        21.56 o
   1  15  14       1381.35       1438.10        54.48 o
   2  15  14        755.13        755.06        22.21 o
   3  15  14        800.03        819.63        19.90 o
   4  15  14          2.01          2.20         6.84 o
   5  15  14         79.73         82.45         8.01 o
  -7  16  14       3341.14       3078.29       368.45 o
  -6  16  14          0.12          0.43         8.49 o
  -5  16  14        741.15        766.77        27.35 o
  -4  16  14         69.10         81.81         9.93 o
  -3  16  14        183.06        186.99        11.75 o
  -2  16  14         94.41        122.66         7.23 o
  -1  16  14        443.72        367.50         9.41 o
   0  16  14        838.61        812.57       112.40 o
   1  16  14        437.57        381.48        29.43 o
   2  16  14        980.67       1091.21        46.74 o
   3  16  14       1087.11       1137.98        58.20 o
   4  16  14          1.47          3.88         8.41 o
  -6  17  14        728.04        760.59        37.86 o
  -5  17  14          7.57         15.38        11.87 o
  -4  17  14        117.00        108.31        10.61 o
  -3  17  14         23.67         21.59         7.42 o
  -2  17  14       2793.63       2519.45        55.14 o
  -1  17  14        153.97        139.38        16.75 o
   0  17  14         75.90         69.92         6.99 o
   1  17  14         95.69         69.74         8.04 o
   2  17  14       1535.03       1593.20        52.41 o
   3  17  14         37.24         30.27         6.95 o
   4  17  14         25.91         23.90         7.37 o
  -6  18  14        202.82        278.39        12.82 o
  -5  18  14         17.00         20.73         9.90 o
  -4  18  14         74.33         83.82         9.34 o
  -3  18  14       4389.59       4596.51       148.61 o
  -2  18  14        326.29        272.59        12.21 o
  -1  18  14       1515.08       1528.36        83.85 o
   0  18  14        209.09        233.66         9.65 o
   1  18  14          3.75          9.90         7.02 o
   2  18  14         86.44         78.89         8.60 o
   3  18  14        362.46        334.08        12.17 o
  -5  19  14        227.61        219.56        14.18 o
  -4  19  14        123.13         80.58        10.24 o
  -3  19  14        886.14        813.99        50.19 o
  -2  19  14       1032.77        959.17        25.48 o
  -1  19  14       1226.66       1271.19        51.65 o
   0  19  14         76.58         60.84         8.37 o
   1  19  14       1903.67       1902.45        47.73 o
   2  19  14       1443.69       1497.02        28.69 o
   3  19  14          1.27          2.53         9.28 o
  -4  20  14        438.12        399.84        16.46 o
  -3  20  14         77.18         49.41        14.35 o
  -2  20  14         78.59         78.44         6.21 o
  -1  20  14        524.06        595.72        42.88 o
   0  20  14        273.76        269.69        14.93 o
   1  20  14       1795.29       1685.14        40.61 o
   2  20  14        706.35        805.48        19.20 o
  -3  21  14          1.84         -0.95         7.60 o
  -2  21  14       1502.64       1499.68        36.79 o
  -1  21  14        385.09        420.71        15.71 o
   0  21  14          3.04         -1.44         9.15 o
   1  21  14        877.53        863.61        68.63 o
 -10   1  15         26.36         21.18        10.08 o
  -9   1  15        240.75        210.90         9.60 o
  -8   1  15       1285.15       1260.33        33.72 o
  -7   1  15        590.49        651.79        36.51 o
  -6   1  15        776.82        761.13        61.64 o
  -5   1  15        443.57        410.81        26.07 o
  -4   1  15          4.33         12.13         2.41 o
  -3   1  15       2053.88       2082.45        77.57 o
  -2   1  15       2376.07       2601.25        52.21 o
  -1   1  15        170.08        188.16         7.10 o
   0   1  15        283.93        362.11         8.98 o
   1   1  15         73.24         78.32         3.80 o
   2   1  15        373.50        272.07         8.35 o
   3   1  15       3165.57       3398.99        71.44 o
   4   1  15         53.24         73.77         5.53 o
   5   1  15       2081.69       2233.72        49.26 o
   6   1  15        290.56        337.31        16.49 o
   7   1  15        774.18        753.11        18.18 o
 -10   2  15         28.87         21.39        21.70 o
  -9   2  15        254.98        267.48        13.05 o
  -8   2  15        241.37        241.08         8.74 o
  -7   2  15        625.21        637.02        17.86 o
  -6   2  15          0.96          7.45         3.27 o
  -5   2  15        447.56        422.47        16.63 o
  -4   2  15          1.05          2.15         3.47 o
  -3   2  15        397.28        297.67        14.40 o
  -2   2  15         14.85          5.74         2.65 o
  -1   2  15          1.35          2.32         2.78 o
   0   2  15       2989.90       3073.95       189.62 o
   1   2  15       1287.53       1305.52        23.09 o
   2   2  15        338.81        356.91         9.02 o
   3   2  15         91.50         57.34         5.52 o
   4   2  15        701.38        677.92        30.28 o
   5   2  15         78.22         91.32         7.04 o
   6   2  15        109.74        129.03         8.23 o
   7   2  15          8.28          8.46         8.30 o
  -9   3  15         46.48         31.83         8.91 o
  -8   3  15       3298.20       3279.34       297.11 o
  -7   3  15         46.85         47.31        11.73 o
  -6   3  15        263.92        321.36        32.46 o
  -5   3  15       2080.50       2062.09        56.44 o
  -4   3  15       1144.84       1094.55        21.12 o
  -3   3  15       1114.46       1118.39        33.09 o
  -2   3  15         92.34         69.32         2.71 o
  -1   3  15       3395.47       3177.97        59.62 o
   0   3  15       3377.55       3776.88       145.49 o
   1   3  15         22.14         20.39         4.99 o
   2   3  15        435.45        479.47        26.66 o
   3   3  15         95.82        106.02         6.89 o
   4   3  15        606.31        582.56        12.70 o
   5   3  15       1473.98       1465.09        88.14 o
   6   3  15        141.10        155.50        15.18 o
   7   3  15       1028.79        929.94        25.23 o
  -9   4  15         53.54         27.15         7.96 o
  -8   4  15        687.51        727.18        97.17 o
  -7   4  15        314.96        268.16        14.65 o
  -6   4  15        975.68        959.66        39.41 o
  -5   4  15       1212.99       1119.20       165.25 o
  -4   4  15       4709.28       4881.68       334.34 o
  -3   4  15        893.64        924.08        25.89 o
  -2   4  15       2991.43       2779.13        92.65 o
  -1   4  15         56.20         98.05         4.85 o
   0   4  15        594.50        744.85        39.76 o
   1   4  15       2471.35       2402.70        42.22 o
   2   4  15       4315.16       4446.11        80.81 o
   3   4  15       1965.05       1892.35        33.06 o
   4   4  15        698.34        765.13        17.26 o
   5   4  15        304.99        290.23         9.73 o
   6   4  15         76.79         76.51         9.16 o
   7   4  15        338.90        310.87        13.61 o
  -9   5  15       1074.23        990.83       113.96 o
  -8   5  15         86.15         69.53        11.07 o
  -7   5  15        406.20        452.35        48.71 o
  -6   5  15        236.79        212.36        45.16 o
  -5   5  15       1102.94       1101.01        47.64 o
  -4   5  15        419.05        407.33        49.05 o
  -3   5  15         36.10         38.69         4.83 o
  -2   5  15       1414.40       1397.01        36.69 o
  -1   5  15         28.47         38.64         7.78 o
   0   5  15       2050.72       1759.54        50.80 o
   1   5  15          3.22         24.78         4.08 o
   2   5  15         56.61         41.87         5.01 o
   3   5  15       1258.04       1190.72        22.50 o
   4   5  15        583.76        475.10        12.99 o
   5   5  15        800.75        874.89        32.28 o
   6   5  15          1.80          3.84         8.05 o
   7   5  15        285.87        298.40        12.13 o
  -9   6  15        849.84        747.80        23.56 o
  -8   6  15       1640.99       1747.52       294.88 o
  -7   6  15         43.13         57.17         8.56 o
  -6   6  15        793.85        907.33        96.64 o
  -5   6  15       5780.46       5776.75       112.59 o
  -4   6  15       2401.79       2603.51        72.02 o
  -3   6  15        466.18        450.08        13.72 o
  -2   6  15        890.90        900.09        21.90 o
  -1   6  15        511.47        533.73        21.81 o
   0   6  15       7267.31       7643.22       208.75 o
   1   6  15       2600.56       2871.52        46.17 o
   2   6  15        214.23        181.05         7.72 o
   3   6  15        269.62        263.28        13.98 o
   4   6  15         71.51         76.68         6.68 o
   5   6  15        405.35        369.02        10.37 o
   6   6  15        560.23        539.90        26.26 o
   7   6  15        203.77        210.22        12.78 o
  -9   7  15       1002.20        824.70        21.36 o
  -8   7  15          7.38          4.51         5.56 o
  -7   7  15        291.35        329.25        13.16 o
  -6   7  15        781.90        766.74        46.52 o
  -5   7  15       1927.06       1785.51        50.02 o
  -4   7  15        417.32        457.32        14.89 o
  -3   7  15       1287.36       1335.52        69.29 o
  -2   7  15         19.90         13.90         5.83 o
  -1   7  15       4725.97       4615.45        77.19 o
   0   7  15        342.00        297.23        10.78 o
   1   7  15       2256.92       2382.06        99.13 o
   2   7  15        384.93        378.31        11.73 o
   3   7  15        433.92        386.28        17.28 o
   4   7  15        542.54        402.44        11.19 o
   5   7  15         13.31          0.07         6.88 o
   6   7  15         49.59         37.67        10.44 o
  -9   8  15          2.39          4.11         8.35 o
  -8   8  15         28.78         50.46         9.07 o
  -7   8  15        331.17        369.83        24.23 o
  -6   8  15         35.42         36.08         6.50 o
  -5   8  15       2809.52       2638.09        79.07 o
  -4   8  15       1563.25       1613.97       126.56 o
  -3   8  15       6256.14       6209.84       264.95 o
  -2   8  15        528.21        579.12        16.06 o
  -1   8  15         95.11        144.30        19.12 o
   0   8  15        297.82        362.02        17.84 o
   1   8  15       4796.90       5023.58       120.58 o
   2   8  15        764.41        797.87        30.52 o
   3   8  15       2147.09       2069.27        30.59 o
   4   8  15       2170.89       2276.65        61.92 o
   5   8  15        368.99        376.18        25.03 o
   6   8  15         25.47         23.88         7.33 o
  -9   9  15       1086.95        999.65        68.19 o
  -8   9  15       3553.67       3648.35       104.76 o
  -7   9  15         53.75         71.78        13.43 o
  -6   9  15         48.23         39.95         6.51 o
  -5   9  15       5287.41       4960.90        97.51 o
  -4   9  15       3652.10       3359.62        79.12 o
  -3   9  15         65.20         59.82         7.90 o
  -2   9  15        253.25        240.18        19.07 o
  -1   9  15       6036.01       6367.75       106.23 o
   0   9  15       3388.78       3150.56        87.61 o
   1   9  15       2410.30       2206.60        57.98 o
   2   9  15       1534.96       1680.93        41.87 o
   3   9  15       1991.38       2000.86        39.78 o
   4   9  15       1156.28       1089.98        43.65 o
   5   9  15        200.03        272.00        12.59 o
   6   9  15         82.14         64.77         8.70 o
  -9  10  15       1244.80       1200.13       114.14 o
  -8  10  15          4.80          7.41         7.48 o
  -7  10  15        994.16       1037.40        27.32 o
  -6  10  15        430.42        389.53        14.21 o
  -5  10  15        297.03        317.42        12.67 o
  -4  10  15       2045.35       2131.59        54.94 o
  -3  10  15        239.81        218.47         9.80 o
  -2  10  15       1125.79       1009.46        24.36 o
  -1  10  15       1133.52       1028.59        24.28 o
   0  10  15      12507.16      12852.71       245.95 o
   1  10  15       2280.48       2284.02        40.05 o
   2  10  15        625.01        583.16        15.96 o
   3  10  15          1.16          8.58         6.26 o
   4  10  15        663.48        776.33        18.70 o
   5  10  15       1737.03       1870.63        35.33 o
   6  10  15        613.55        535.05        15.38 o
  -8  11  15        299.27        308.79        38.44 o
  -7  11  15        886.62       1005.04        34.06 o
  -6  11  15         57.29         41.38        18.69 o
  -5  11  15        278.65        289.10        11.73 o
  -4  11  15       4824.68       4653.02        79.89 o
  -3  11  15        698.72        720.21        45.30 o
  -2  11  15       1013.82       1131.30        26.18 o
  -1  11  15        284.43        253.68         8.98 o
   0  11  15         41.44         37.24         6.27 o
   1  11  15        805.36        774.06        23.41 o
   2  11  15         47.56         47.18         6.07 o
   3  11  15        357.21        347.79         9.37 o
   4  11  15        151.97         92.97         7.93 o
   5  11  15        483.24        549.10        14.42 o
   6  11  15        476.45        568.71        23.42 o
  -8  12  15        608.00        602.26        18.19 o
  -7  12  15          1.08         12.07         9.84 o
  -6  12  15        240.54        272.28        17.13 o
  -5  12  15        169.40        174.05        24.38 o
  -4  12  15       3200.63       3363.45       169.38 o
  -3  12  15        533.59        523.00        16.84 o
  -2  12  15        114.58        136.66         8.87 o
  -1  12  15        399.40        422.28        11.11 o
   0  12  15        729.26        879.43        24.28 o
   1  12  15          7.39         15.44         6.22 o
   2  12  15        407.21        384.65        11.14 o
   3  12  15        120.03         98.73         7.68 o
   4  12  15       1135.11       1286.93        34.59 o
   5  12  15         28.11         27.68         7.05 o
  -8  13  15       1047.11       1239.73        35.52 o
  -7  13  15          4.18          8.56        21.70 o
  -6  13  15       1324.16       1311.02        27.27 o
  -5  13  15        418.55        392.96        38.93 o
  -4  13  15          3.19          0.51         7.42 o
  -3  13  15          0.82          0.29         7.25 o
  -2  13  15       2320.17       2194.26        46.20 o
  -1  13  15        132.62        126.66        13.22 o
   0  13  15       1952.20       1840.65        51.39 o
   1  13  15        559.94        586.46        15.25 o
   2  13  15        395.86        429.82        15.75 o
   3  13  15         83.03         98.70         7.22 o
   4  13  15          3.80          7.53         6.34 o
   5  13  15         19.69         36.20         7.17 o
  -7  14  15        555.64        645.17        21.28 o
  -6  14  15        161.13        165.10        13.23 o
  -5  14  15        450.27        472.48        13.90 o
  -4  14  15        199.45        227.57        13.56 o
  -3  14  15          9.42         10.88         6.48 o
  -2  14  15         85.45        102.84         8.71 o
  -1  14  15       1106.05       1038.40        23.54 o
   0  14  15        214.77        216.27         8.54 o
   1  14  15         85.88         82.00         7.14 o
   2  14  15        283.22        265.03        10.09 o
   3  14  15         51.10         53.60         9.58 o
   4  14  15        217.02        217.16        10.70 o
   5  14  15          0.72          0.38         7.72 o
  -7  15  15         28.56         34.63         9.12 o
  -6  15  15        697.48        677.64        20.54 o
  -5  15  15          7.86          4.51         8.45 o
  -4  15  15        989.15        928.63        31.01 o
  -3  15  15        169.26        175.59        14.70 o
  -2  15  15        595.64        546.54        17.80 o
  -1  15  15          3.22         -4.84         5.07 o
   0  15  15        191.97        197.94        11.39 o
   1  15  15        291.31        316.77        10.02 o
   2  15  15        359.24        339.28        10.55 o
   3  15  15       1972.64       2056.23        85.77 o
   4  15  15         43.43         23.66         8.35 o
  -6  16  15        111.75         83.28        10.56 o
  -5  16  15        132.97        129.73        11.78 o
  -4  16  15          2.03         -0.92         6.57 o
  -3  16  15        101.77        120.05         8.27 o
  -2  16  15         37.70         43.27         9.47 o
  -1  16  15         62.16         47.94         5.28 o
   0  16  15        798.39        936.27        66.81 o
   1  16  15        128.95        134.48        10.44 o
   2  16  15        136.22        108.19         9.98 o
   3  16  15        162.82        191.38        14.42 o
   4  16  15        926.94        962.88        19.68 o
  -6  17  15         19.02          6.44        11.79 o
  -5  17  15        181.85        183.25        11.07 o
  -4  17  15          9.88         -1.01        10.55 o
  -3  17  15          8.58         16.71        13.40 o
  -2  17  15       1765.72       1686.20       116.69 o
  -1  17  15          0.28          2.70         5.49 o
   0  17  15        818.85        770.41        23.22 o
   1  17  15        236.42        266.70         9.34 o
   2  17  15        103.78        103.86         9.98 o
   3  17  15       1043.61        953.42        57.34 o
  -5  18  15        723.42        752.64        22.24 o
  -4  18  15         56.63         99.18        11.59 o
  -3  18  15          2.97         11.72         9.92 o
  -2  18  15          6.30         11.67         6.91 o
  -1  18  15        763.53        832.95        27.19 o
   0  18  15        417.53        393.80        17.49 o
   1  18  15        437.55        448.78        17.21 o
   2  18  15         46.33         67.66         9.18 o
   3  18  15        541.69        465.13        13.29 o
  -5  19  15        974.58        960.27        37.91 o
  -4  19  15        427.89        426.57        53.72 o
  -3  19  15         91.62         74.73         9.13 o
  -2  19  15        101.08         96.19         8.65 o
  -1  19  15        333.41        295.59         9.17 o
   0  19  15        711.32        639.10        16.71 o
   1  19  15         17.35         34.24         9.74 o
   2  19  15        718.59        831.56        20.10 o
  -3  20  15       1423.17       1591.17        48.75 o
  -2  20  15        442.74        460.66        14.96 o
  -1  20  15         18.53         22.40         7.05 o
   0  20  15        123.83        149.08         8.61 o
   1  20  15         91.40        150.33        12.93 o
  -9   0  16       1639.28       1636.70        47.98 o
  -8   0  16        622.65        499.34        17.04 o
  -7   0  16       4045.58       4015.18       326.41 o
  -6   0  16      12746.52      13404.15      1825.99 o
  -5   0  16         67.73         72.83        10.02 o
  -4   0  16       3993.42       3894.74        77.01 o
  -3   0  16        102.23         81.85         5.84 o
  -2   0  16      19257.47      19985.37       457.01 o
  -1   0  16      12334.83      13118.27       442.61 o
   0   0  16       1376.45       1099.99        33.48 o
   1   0  16       3031.26       3256.68       130.99 o
   2   0  16        414.94        508.96        46.52 o
   3   0  16        280.88        231.28        10.43 o
   4   0  16       7994.53       8440.26       319.35 o
   5   0  16        273.38        372.77        20.63 o
   6   0  16       1915.59       1814.65        65.88 o
  -9   1  16        425.74        434.67        26.30 o
  -8   1  16        250.91        269.52         9.07 o
  -7   1  16       2251.61       2240.18        37.42 o
  -6   1  16       1045.17       1033.03        44.43 o
  -5   1  16        759.27        785.49        31.52 o
  -4   1  16       1376.79       1462.72        96.80 o
  -3   1  16       4685.03       4316.17       125.17 o
  -2   1  16          0.53         38.76         4.82 o
  -1   1  16        827.22       1060.33        42.19 o
   0   1  16       1577.78       1749.71        34.18 o
   1   1  16       2950.51       2822.77        49.38 o
   2   1  16        631.55        449.22        18.26 o
   3   1  16       1242.63       1379.01        25.72 o
   4   1  16         61.34         79.48         8.60 o
   5   1  16        965.09        886.19        38.90 o
   6   1  16          3.34         -7.01         7.52 o
  -9   2  16        627.80        616.24        23.64 o
  -8   2  16        492.68        552.38        23.36 o
  -7   2  16        451.67        466.95        12.63 o
  -6   2  16       1569.71       1584.52        63.27 o
  -5   2  16        823.58       1025.29        79.02 o
  -4   2  16        215.60        204.66        15.08 o
  -3   2  16       5722.32       5892.33       132.33 o
  -2   2  16        905.16        847.82        24.28 o
  -1   2  16        811.48       1007.15        55.14 o
   0   2  16        649.79        685.23        26.70 o
   1   2  16       1141.72       1053.56        18.76 o
   2   2  16       6659.28       6796.57       111.72 o
   3   2  16         17.11         16.44         5.33 o
   4   2  16       2206.46       2344.03        93.53 o
   5   2  16         60.84         43.84         9.42 o
   6   2  16        193.05        165.30        10.25 o
  -9   3  16          1.94         -0.65        10.78 o
  -8   3  16        133.76        128.69         8.04 o
  -7   3  16       1612.27       1560.16        29.90 o
  -6   3  16       1485.69       1382.78        31.67 o
  -5   3  16         66.67         67.55         7.40 o
  -4   3  16        895.87        922.35        19.46 o
  -3   3  16         93.95         83.26         7.10 o
  -2   3  16         46.41         56.04         4.58 o
  -1   3  16        152.94        201.45         7.71 o
   0   3  16         13.46         17.50         4.06 o
   1   3  16         35.62         13.89         4.00 o
   2   3  16       1469.01       1566.67        53.10 o
   3   3  16        281.04        205.69        11.80 o
   4   3  16        200.64        160.81        10.93 o
   5   3  16        161.93        136.72        10.38 o
   6   3  16        656.84        840.82        31.39 o
  -9   4  16          3.18         18.39        18.10 o
  -8   4  16        604.09        735.88        22.81 o
  -7   4  16       2126.05       2047.11        68.03 o
  -6   4  16        854.18        895.09        24.86 o
  -5   4  16        525.74        539.13        16.88 o
  -4   4  16        969.08       1032.13        47.35 o
  -3   4  16        693.42        648.67        23.06 o
  -2   4  16       8393.89       8058.86       191.43 o
  -1   4  16       1366.31       1324.16        40.91 o
   0   4  16        126.34        104.07         5.11 o
   1   4  16       1589.91       1653.84       150.26 o
   2   4  16          1.59         10.33         4.22 o
   3   4  16         35.47         38.71         5.50 o
   4   4  16       1708.82       1816.96        64.59 o
   5   4  16        243.06        229.97         8.71 o
   6   4  16       2310.96       2180.64        65.85 o
  -9   5  16       1296.23       1339.87        75.10 o
  -8   5  16          0.61         23.65        14.31 o
  -7   5  16         67.12         82.26        13.67 o
  -6   5  16       1403.39       1585.79       174.44 o
  -5   5  16        444.99        423.71        12.89 o
  -4   5  16       1431.41       1469.51       119.26 o
  -3   5  16       3747.63       3498.70        90.80 o
  -2   5  16       1535.07       1651.69        43.89 o
  -1   5  16         80.10         74.00         4.01 o
   0   5  16        387.39        424.09        16.71 o
   1   5  16       5065.25       5129.27        96.15 o
   2   5  16       1304.39       1185.53        20.92 o
   3   5  16       1085.36       1221.45        42.87 o
   4   5  16        550.46        579.24        16.49 o
   5   5  16         61.80         57.69         7.67 o
   6   5  16        475.44        357.89        10.47 o
  -9   6  16         49.78         36.14         9.33 o
  -8   6  16        710.34        735.73       125.93 o
  -7   6  16          1.80          8.08         7.90 o
  -6   6  16       1048.44       1041.04       119.41 o
  -5   6  16       1050.16        985.15        72.21 o
  -4   6  16        639.06        580.33        19.46 o
  -3   6  16       1415.36       1495.69        53.91 o
  -2   6  16          2.44         10.50         6.01 o
  -1   6  16         64.61         61.35         3.55 o
   0   6  16       1698.18       1566.08        42.88 o
   1   6  16         32.79         28.66         5.21 o
   2   6  16       1375.42       1375.01        33.92 o
   3   6  16         49.63         57.18         5.65 o
   4   6  16          7.29         18.93         5.86 o
   5   6  16        353.77        407.06        14.61 o
   6   6  16          7.21          6.98        10.31 o
  -9   7  16        500.71        445.89        14.38 o
  -8   7  16         52.12         53.68        10.22 o
  -7   7  16       1400.17       1379.15        33.01 o
  -6   7  16        293.64        265.06        29.73 o
  -5   7  16         30.52         48.73         6.49 o
  -4   7  16       2963.63       2919.32        63.35 o
  -3   7  16          4.67         11.23         8.34 o
  -2   7  16       3690.78       3716.84       371.08 o
  -1   7  16       2207.50       2237.33        64.91 o
   0   7  16        162.79        180.77         7.75 o
   1   7  16        201.42        223.06        15.49 o
   2   7  16       2397.20       2403.43        95.83 o
   3   7  16          6.98          6.14         5.63 o
   4   7  16        156.95        140.62        13.28 o
   5   7  16        709.00        680.93        17.80 o
   6   7  16        397.68        437.12        29.58 o
  -9   8  16        345.35        320.94        42.53 o
  -8   8  16          1.65          3.08         8.27 o
  -7   8  16        112.03        123.19        10.17 o
  -6   8  16         16.77         16.20         7.35 o
  -5   8  16         80.99         91.58        10.51 o
  -4   8  16          2.99         13.75         7.20 o
  -3   8  16        212.01        187.80         8.72 o
  -2   8  16        442.41        380.72        13.23 o
   0   8  16        420.85        410.36        18.09 o
   1   8  16          7.68          8.92         5.49 o
   2   8  16        152.88        160.42        15.16 o
   3   8  16        651.86        703.11        33.06 o
   4   8  16        429.71        489.83        14.38 o
   5   8  16          8.53         27.48         6.76 o
   6   8  16         17.10         23.04         8.53 o
  -8   9  16        150.34        172.44        12.95 o
  -7   9  16         78.75         76.64         8.00 o
  -6   9  16        714.95        666.03        18.54 o
  -5   9  16         60.19         49.25         6.19 o
  -4   9  16       3585.80       3582.47       195.76 o
  -3   9  16         31.55         16.83         5.75 o
  -2   9  16       1352.02       1307.82        39.80 o
  -1   9  16         25.63         22.68        13.53 o
   0   9  16       1300.83       1227.06        26.10 o
   1   9  16        643.58        690.68        19.30 o
   2   9  16         89.25         90.64         6.13 o
   3   9  16        693.69        609.48        16.36 o
   4   9  16          0.81         -0.07         5.90 o
   5   9  16          1.77          8.50         7.23 o
  -8  10  16         12.36         21.59        11.53 o
  -7  10  16         41.76         38.70         8.73 o
  -6  10  16          4.64          4.43         8.27 o
  -5  10  16       1336.94       1331.58        61.80 o
  -4  10  16        174.18        151.75         9.58 o
  -3  10  16       1350.86       1417.35        37.26 o
  -2  10  16          7.53          8.08         5.85 o
  -1  10  16          8.58         18.69         8.08 o
   0  10  16        769.24        811.95        29.49 o
   1  10  16         43.64         55.16         6.86 o
   2  10  16          1.61          5.42         6.85 o
   3  10  16          1.03         -3.93         6.47 o
   4  10  16        341.18        363.76        12.47 o
   5  10  16         54.11         68.29         8.18 o
  -8  11  16          2.73          3.60        23.84 o
  -7  11  16        433.24        462.02        16.13 o
  -6  11  16        756.01        756.94        20.70 o
  -5  11  16          1.73          7.49         8.66 o
  -4  11  16       5069.14       5026.94       183.35 o
  -3  11  16        361.94        388.30        12.39 o
  -2  11  16        266.96        298.96        23.89 o
  -1  11  16        654.97        711.30        23.26 o
   0  11  16          0.34          4.32         6.78 o
   1  11  16       1361.73       1373.07        25.17 o
   2  11  16         83.34         60.65         6.51 o
   3  11  16         48.82         56.22         7.22 o
   4  11  16         87.35         92.94        12.57 o
   5  11  16         38.21         17.40         7.99 o
  -8  12  16          2.86         -3.30        10.49 o
  -7  12  16       1682.62       1659.22       138.63 o
  -6  12  16       2861.62       3148.24       130.99 o
  -5  12  16         62.05        106.90        11.52 o
  -4  12  16        104.46         73.08        10.32 o
  -3  12  16         85.36         88.88         9.07 o
  -2  12  16       4821.38       4781.32       104.71 o
  -1  12  16       6101.37       6160.47       149.09 o
   0  12  16          1.55          0.99         5.42 o
   1  12  16        942.08        897.25        23.79 o
   2  12  16        114.86        100.40         7.20 o
   3  12  16       1553.59       1694.26        46.35 o
   4  12  16        626.16        617.13        30.86 o
   5  12  16         22.26         16.38         7.58 o
  -7  13  16        825.84        792.75        23.55 o
  -6  13  16         77.02         58.42         8.16 o
  -5  13  16         79.29        109.99         9.17 o
  -4  13  16         63.17         76.62         9.56 o
  -3  13  16        698.30        728.85        23.55 o
  -2  13  16        592.11        546.64        26.86 o
  -1  13  16         29.24         41.51         5.45 o
   0  13  16       1106.69       1193.67        41.62 o
   1  13  16       1125.41       1202.64        31.21 o
   2  13  16          1.05          6.03         6.41 o
   3  13  16         30.08         51.91         7.18 o
   4  13  16        123.71        123.59         9.06 o
  -7  14  16         23.16         33.96         9.96 o
  -6  14  16          5.01         -3.39        11.78 o
  -5  14  16        316.96        326.02        13.11 o
  -4  14  16         35.62         25.01         8.89 o
  -3  14  16       2900.85       2998.28        57.08 o
  -2  14  16        475.57        489.96        65.54 o
  -1  14  16        276.53        271.32        10.39 o
   0  14  16        695.91        675.61        40.64 o
   1  14  16          8.81          0.70         7.78 o
   2  14  16       1242.21       1161.48        24.49 o
   3  14  16         26.41         13.06         6.39 o
   4  14  16         59.05         74.27         8.58 o
  -6  15  16        555.11        589.65        20.11 o
  -5  15  16        356.26        351.13        20.27 o
  -4  15  16          5.29          5.86        12.83 o
  -3  15  16         10.69          2.87        10.33 o
  -2  15  16        103.31        109.00        15.81 o
  -1  15  16        105.79        129.26         9.37 o
   0  15  16          2.77          6.32         6.69 o
   1  15  16         49.44         77.34         8.08 o
   2  15  16         21.92         31.32         8.36 o
   3  15  16         34.92         58.65         7.58 o
   4  15  16          4.29          4.81         9.71 o
  -6  16  16       1094.27       1152.83        26.77 o
  -5  16  16          7.32         17.49        10.82 o
  -4  16  16        116.43        136.64         9.48 o
  -3  16  16         98.49         87.60        10.83 o
  -2  16  16       2889.87       3004.31       197.41 o
  -1  16  16       1598.00       1632.28        30.76 o
   0  16  16          2.13          2.94         6.96 o
   1  16  16        181.88        153.26        13.28 o
   2  16  16         17.35         20.15         8.11 o
   3  16  16          9.00          0.22        10.99 o
  -5  17  16          6.06         10.96        17.05 o
  -4  17  16        428.15        424.38        20.14 o
  -3  17  16       1836.76       1927.41        42.79 o
  -2  17  16        105.35         89.04         9.68 o
  -1  17  16         58.27         63.08         7.54 o
   0  17  16        353.84        368.96        14.77 o
   1  17  16       1430.53       1220.07        63.96 o
   2  17  16         67.89         41.16         8.81 o
  -5  18  16       1620.06       1630.67        77.95 o
  -4  18  16         23.25         33.12        14.07 o
  -3  18  16        686.23        804.85        23.60 o
  -2  18  16       1355.07       1525.18        71.29 o
  -1  18  16         78.88        118.23         8.62 o
   0  18  16        250.77        267.85        12.38 o
   1  18  16         10.88          7.59         9.67 o
   2  18  16       3338.54       3622.51        80.49 o
  -3  19  16        133.76        106.47        15.98 o
  -2  19  16        465.19        429.16        15.90 o
  -1  19  16        637.41        676.22        15.48 o
   0  19  16        297.41        280.46        10.87 o
   1  19  16          8.88         17.54        13.38 o
  -9   1  17          0.58          8.23         8.21 o
  -8   1  17       1401.95       1392.82        38.74 o
  -7   1  17         10.22          7.69         4.51 o
  -6   1  17       2860.42       2903.45        88.96 o
  -5   1  17          7.07         10.11         2.67 o
  -4   1  17        541.68        558.71        27.54 o
  -3   1  17         14.10          8.91         2.58 o
  -2   1  17        837.83        823.61        26.28 o
  -1   1  17        607.79        623.05        18.45 o
   0   1  17       1345.80       1451.20        48.12 o
   1   1  17        570.41        638.51        13.62 o
   2   1  17       1104.26       1164.36        19.73 o
   3   1  17       1756.36       1655.76        34.64 o
   4   1  17         64.18         54.61         7.82 o
   5   1  17        151.68        109.57         8.13 o
   6   1  17       1053.14       1141.81        33.80 o
  -9   2  17       1278.33       1334.89        28.69 o
  -8   2  17       1230.48       1369.35       105.69 o
  -7   2  17          0.06         -0.54         3.98 o
  -6   2  17        138.33        115.89        13.82 o
  -5   2  17         49.75         50.51         4.71 o
  -4   2  17       3259.94       3041.89       119.80 o
  -3   2  17        669.22        721.25        19.35 o
  -2   2  17          3.93          2.25         2.93 o
  -1   2  17       1102.61       1150.99        23.39 o
   0   2  17        306.68        283.92         8.28 o
   1   2  17        334.31        319.76        11.96 o
   2   2  17        484.62        465.74        10.16 o
   3   2  17        101.06         87.06         6.99 o
   4   2  17          4.66          1.85         5.40 o
   5   2  17        114.95        160.71         9.56 o
   6   2  17         63.06         73.55        11.38 o
  -9   3  17        212.99        185.88        25.53 o
  -8   3  17        530.50        517.07        26.59 o
  -7   3  17        880.68        885.58        35.18 o
  -6   3  17        135.64        132.72         7.83 o
  -5   3  17          0.34         -0.99         5.02 o
  -4   3  17        193.80        202.89         7.18 o
  -3   3  17       1553.32       1915.33        78.34 o
  -2   3  17       2741.66       2442.40       195.12 o
  -1   3  17          0.97         -0.46         4.29 o
   0   3  17       6200.42       6664.67        93.47 o
   1   3  17         65.03          9.84         4.54 o
   2   3  17         10.70         16.93         4.87 o
   3   3  17        448.81        448.05        12.61 o
   4   3  17         17.47          4.45         6.39 o
   5   3  17       1283.76       1328.86        23.86 o
   6   3  17        165.14        188.96        14.67 o
  -9   4  17          9.27         15.45        10.67 o
  -8   4  17          3.27          4.96         4.69 o
  -7   4  17         98.37        103.88        10.53 o
  -6   4  17        209.62        204.65         9.78 o
  -5   4  17       3081.97       3070.51        62.88 o
  -4   4  17        826.74        818.01        18.09 o
  -3   4  17       1295.64       1302.91        30.56 o
  -2   4  17          1.90          9.73         6.81 o
  -1   4  17         17.41         10.48         3.65 o
   0   4  17        602.30        646.09        16.01 o
   1   4  17       1221.24       1193.35        50.80 o
   2   4  17        817.41        841.34        43.42 o
   3   4  17       1209.68       1270.50        22.31 o
   4   4  17        121.52        154.11        10.69 o
   5   4  17        494.29        554.12        20.71 o
   6   4  17        152.22         91.04         9.72 o
  -9   5  17         29.80         27.60        12.25 o
  -8   5  17        167.92        167.35        14.11 o
  -7   5  17         14.82         -1.03         9.68 o
  -6   5  17        415.84        389.68        14.65 o
  -5   5  17        665.98        659.12        19.34 o
  -4   5  17       1162.87       1213.17        84.13 o
  -3   5  17         14.51         31.33         5.79 o
  -2   5  17         12.31         12.16         7.40 o
  -1   5  17       2411.40       2325.28        43.97 o
   0   5  17        584.66        474.08        14.17 o
   1   5  17         41.28         44.95         6.28 o
   2   5  17        827.39        916.83        40.87 o
   3   5  17        126.02        103.73         6.27 o
   4   5  17        161.94        167.52        15.14 o
   5   5  17        744.90        718.31        29.82 o
   6   5  17        103.42         86.75        18.70 o
  -8   6  17       1836.36       1992.37       275.36 o
  -7   6  17        218.60        221.97        10.04 o
  -6   6  17          6.53          7.79         7.06 o
  -5   6  17        143.34        163.01        19.51 o
  -4   6  17       1024.59        967.75        26.08 o
  -3   6  17       2285.05       2226.52        48.52 o
  -2   6  17       1365.82       1124.91        50.51 o
  -1   6  17       1621.35       1705.28        34.23 o
   0   6  17          1.80          5.65         4.17 o
   1   6  17        871.39        952.34        67.78 o
   2   6  17       2527.24       2565.87        44.75 o
   3   6  17       1425.22       1630.52        31.17 o
   4   6  17        362.73        308.35        16.07 o
   5   6  17        188.92        230.72        17.54 o
  -8   7  17          1.90          6.23        10.52 o
  -7   7  17        262.71        284.09        10.60 o
  -6   7  17          3.10          5.97         8.37 o
  -5   7  17         88.67         89.41         8.91 o
  -4   7  17         57.43         60.78        10.75 o
  -3   7  17        943.36        958.78        30.35 o
  -2   7  17       1137.57       1103.50        31.43 o
  -1   7  17          2.83          8.27         3.67 o
   0   7  17        393.47        422.78        21.94 o
   1   7  17        213.83        249.40         9.61 o
   2   7  17         10.16          7.11         7.53 o
   3   7  17        401.29        354.88        10.28 o
   4   7  17        231.93        277.87         8.67 o
   5   7  17        124.80        126.71        11.60 o
  -8   8  17        125.16        157.73        15.48 o
  -7   8  17         65.09         61.63         9.82 o
  -6   8  17         59.63         64.02         8.86 o
  -5   8  17      10646.80      10545.99       177.59 o
  -4   8  17       1740.37       1702.04        33.52 o
  -3   8  17       1008.05       1050.81        25.13 o
  -2   8  17        159.53        189.38        17.52 o
  -1   8  17         65.14         81.32        11.03 o
   0   8  17       3809.72       3797.51        51.64 o
   1   8  17         57.86         60.98         6.34 o
   2   8  17        248.92        276.64         9.00 o
   3   8  17       3080.53       3106.33        48.21 o
   4   8  17        440.52        444.06        12.23 o
   5   8  17        461.71        564.71        16.45 o
  -8   9  17        420.42        486.20        18.06 o
  -7   9  17        831.48        957.60        25.30 o
  -6   9  17        195.13        198.49        17.81 o
  -5   9  17        162.92        163.89        10.21 o
  -4   9  17       3386.39       3271.20        88.56 o
  -3   9  17       1717.69       2100.55        57.04 o
  -2   9  17        670.10        750.55        20.36 o
  -1   9  17        170.93        127.52        12.42 o
   0   9  17       1819.55       2165.06        41.57 o
   1   9  17       2540.74       2839.51        68.07 o
   2   9  17        407.17        458.73        11.99 o
   3   9  17        763.39        729.19        17.65 o
   4   9  17       1904.69       2204.06        52.82 o
   5   9  17       1236.15       1422.46        25.73 o
  -8  10  17       2363.58       2675.61        57.81 o
  -7  10  17          5.38          3.04        10.24 o
  -6  10  17        227.22        248.67        12.58 o
  -5  10  17         69.36         90.56         8.64 o
  -4  10  17       2292.57       2410.89       124.71 o
  -3  10  17       2566.22       2482.72        52.45 o
  -2  10  17         17.69          0.26        10.42 o
  -1  10  17       5746.27       5752.49       116.66 o
   0  10  17         88.34         75.12         6.35 o
   1  10  17        290.61        319.35        14.69 o
   2  10  17        458.76        425.17        17.74 o
   3  10  17         97.16         99.29         7.95 o
   4  10  17        195.62         95.91         8.35 o
   5  10  17         25.77         65.57         9.45 o
  -7  11  17         10.12         19.88         8.19 o
  -6  11  17       1206.62       1343.36        37.76 o
  -5  11  17       1035.97       1051.97        24.60 o
  -4  11  17        257.64        286.11        13.62 o
  -3  11  17        229.21        252.16        10.52 o
  -2  11  17          4.39         11.98        15.04 o
  -1  11  17       3932.78       3926.66       177.17 o
   0  11  17        949.43       1162.74        67.00 o
   1  11  17         49.07         26.72         7.35 o
   2  11  17        348.18        384.49        12.19 o
   3  11  17         57.63         81.47         8.32 o
   4  11  17         14.09          6.86         8.86 o
  -7  12  17        225.64        188.39        14.36 o
  -6  12  17        246.66        240.90        34.60 o
  -5  12  17       1673.83       1656.43        87.00 o
  -4  12  17        112.30        129.29        11.53 o
  -3  12  17       1147.15       1105.88        35.94 o
  -2  12  17          0.50         19.39        10.93 o
  -1  12  17       1167.83       1192.83        26.08 o
   0  12  17       1087.10       1002.88        26.50 o
   1  12  17         15.04         16.69         6.39 o
   2  12  17        277.93        248.94        10.47 o
   3  12  17        458.12        437.09        19.82 o
   4  12  17         15.99         31.86         7.03 o
  -7  13  17        132.24        140.10        36.15 o
  -6  13  17        260.39        270.49        23.16 o
  -5  13  17        569.47        550.87        30.27 o
  -4  13  17         11.19         19.73        10.29 o
  -3  13  17         28.57         35.47         7.99 o
  -2  13  17        869.11        858.62        33.82 o
  -1  13  17       1165.93       1138.84        77.03 o
   0  13  17       1100.06       1118.40        29.22 o
   1  13  17          6.75          9.92         7.43 o
   2  13  17          3.49         11.63         7.87 o
   3  13  17       1137.60       1080.73        22.18 o
   4  13  17        508.94        560.69        17.15 o
  -6  14  17         30.42         49.44         9.71 o
  -5  14  17         13.64         24.44         9.24 o
  -4  14  17        116.91        111.18        10.93 o
  -3  14  17        197.36        245.97        11.47 o
  -2  14  17        165.39        126.14         9.47 o
  -1  14  17       1353.48       1442.17        68.71 o
   0  14  17         44.76         45.41         8.01 o
   1  14  17        780.75        793.81        36.41 o
   2  14  17         67.15         61.26         8.62 o
   3  14  17         85.54        100.63         9.79 o
  -6  15  17        470.35        457.21        18.14 o
  -5  15  17        524.83        549.11        24.84 o
  -4  15  17       1116.31       1074.04        34.37 o
  -3  15  17        185.41        217.37        17.48 o
  -2  15  17        498.37        471.90        21.12 o
  -1  15  17        376.97        348.90        20.36 o
   0  15  17        107.50         94.05         9.22 o
   1  15  17        909.29        883.54        22.56 o
   2  15  17        559.37        483.25        28.45 o
   3  15  17        260.28        307.89        26.64 o
  -5  16  17        391.80        412.71        19.46 o
  -4  16  17         16.68         15.68        11.27 o
  -3  16  17         37.20         16.82        10.16 o
  -2  16  17         48.79         26.85        11.85 o
  -1  16  17        238.61        255.46        28.61 o
   0  16  17          1.99          2.91         9.55 o
   1  16  17        107.31        115.09        17.17 o
   2  16  17          3.74          9.28        13.02 o
  -4  17  17         41.70         38.07        11.12 o
  -3  17  17        171.91        193.80        18.25 o
  -2  17  17        238.87        219.64        15.71 o
  -1  17  17         42.59         56.73        12.82 o
   0  17  17       1851.47       1860.88        61.31 o
   1  17  17        127.80        121.20        11.15 o
  -3  18  17       1387.97       1418.43        32.77 o
  -2  18  17        105.18        108.60        15.42 o
  -1  18  17         46.04          0.27        17.43 o
   0  18  17          6.53          8.66        10.75 o
  -8   0  18       2057.44       2006.68        57.72 o
  -7   0  18         32.95         43.81         7.18 o
  -6   0  18        351.77        430.40        18.43 o
  -5   0  18        494.98        486.73        17.57 o
  -4   0  18          6.44          3.43         4.18 o
  -3   0  18       2512.98       2389.71       123.74 o
  -2   0  18        532.09        487.57        17.71 o
  -1   0  18       2181.60       2432.97        91.28 o
   0   0  18         74.64         65.52         7.60 o
   1   0  18        798.35        924.41        26.84 o
   2   0  18        399.97        505.44        15.74 o
   3   0  18        217.09        344.76        20.78 o
   4   0  18        682.39        843.15        36.45 o
   5   0  18        591.05        485.13        30.02 o
  -8   1  18        272.53        286.49        34.43 o
  -7   1  18         76.99         52.37         6.93 o
  -6   1  18       3809.64       3390.50       606.73 o
  -5   1  18         17.75         17.97         4.84 o
  -4   1  18       1283.10       1304.58        23.19 o
  -3   1  18        395.59        457.29        21.84 o
  -2   1  18       1919.41       1923.11       126.22 o
  -1   1  18         43.34         61.04         4.72 o
   0   1  18        211.73        259.08        10.58 o
   1   1  18         85.59        124.94         6.60 o
   2   1  18       1312.98       1378.35        46.73 o
   3   1  18        648.60        608.21        18.19 o
   4   1  18         24.65         23.22         7.98 o
   5   1  18        487.75        570.41        12.55 o
  -8   2  18          3.49         12.12         6.96 o
  -7   2  18       4201.37       4251.42       107.20 o
  -6   2  18        638.68        619.26        84.76 o
  -4   2  18        784.30        777.85        21.51 o
  -3   2  18         36.44         31.04         7.30 o
  -2   2  18        829.96        641.64        40.60 o
  -1   2  18        324.66        310.07        10.54 o
   0   2  18          6.55          9.86         4.10 o
   1   2  18       3418.51       3358.09       134.67 o
   2   2  18        482.77        585.65        14.63 o
   3   2  18       1241.25       1359.13        24.92 o
   4   2  18        181.52        166.56         9.73 o
   5   2  18         16.56         19.97         8.22 o
  -8   3  18          0.81          8.27         9.14 o
  -7   3  18        997.88        896.29        68.80 o
  -6   3  18         75.37         66.94        10.46 o
  -5   3  18       2069.35       2061.65       131.82 o
  -4   3  18        450.65        484.24        13.89 o
  -3   3  18        238.22        214.49        11.39 o
  -2   3  18       2234.73       2182.32        98.41 o
  -1   3  18        763.92        846.11        36.90 o
   0   3  18        954.27        983.30        40.13 o
   1   3  18        682.06        737.88        15.79 o
   2   3  18         15.93         14.67         5.94 o
   3   3  18        623.44        624.00        21.52 o
   4   3  18        350.83        331.28        11.09 o
   5   3  18         55.22         47.96         8.41 o
  -8   4  18         10.05          2.32         9.32 o
  -7   4  18          2.01         11.71        10.07 o
  -6   4  18        504.52        471.23        19.98 o
  -5   4  18        367.25        368.78        14.31 o
  -4   4  18       1477.56       1544.72        80.82 o
  -3   4  18       2352.38       2125.34        82.62 o
  -2   4  18        986.03        999.66        29.39 o
  -1   4  18       1004.90       1060.52        72.68 o
   0   4  18        390.49        409.36        14.99 o
   1   4  18        166.45        176.78         7.16 o
   2   4  18         92.36        136.19        11.93 o
   3   4  18          5.73         26.78         7.34 o
   4   4  18        391.55        449.17        11.91 o
   5   4  18       1268.82       1349.15        25.61 o
  -8   5  18         10.61         25.59        16.88 o
  -7   5  18        222.72        259.55        11.83 o
  -6   5  18       1157.65       1244.08        31.43 o
  -5   5  18          2.35          3.00         5.03 o
  -4   5  18       1038.30        979.04        67.83 o
  -3   5  18         57.21         68.32         9.05 o
  -2   5  18         29.21         34.45         8.56 o
  -1   5  18         26.27         15.93         5.37 o
   0   5  18        499.74        560.96        27.17 o
   1   5  18       1174.43       1200.05        23.69 o
   2   5  18       1018.04       1043.29        21.55 o
   3   5  18        954.18        986.82        24.88 o
   4   5  18        300.78        326.42        18.74 o
   5   5  18        164.13        119.51        10.53 o
  -8   6  18         13.20         26.52        11.32 o
  -7   6  18       1230.97       1155.29        90.17 o
  -6   6  18          5.85          4.60         8.32 o
  -5   6  18        223.70        186.17        10.28 o
  -4   6  18        179.56        191.09        13.97 o
  -3   6  18         49.75         68.20        12.12 o
  -2   6  18          8.59         -1.36         8.56 o
  -1   6  18          0.38          5.65         4.13 o
   0   6  18         47.28         50.72         6.53 o
   1   6  18       1131.11       1149.13        39.83 o
   2   6  18        154.45        197.23         8.80 o
   3   6  18        449.68        494.19        12.97 o
   4   6  18        106.15         72.76         8.18 o
   5   6  18         29.38         31.58         8.77 o
  -8   7  18         14.24         22.14         9.96 o
  -7   7  18        160.47        162.54        19.12 o
  -6   7  18         55.39         53.32         8.91 o
  -5   7  18          1.11          9.32         6.40 o
  -4   7  18       3228.25       3499.84        72.39 o
  -3   7  18          0.09          6.94         7.38 o
  -2   7  18       3507.20       3748.52        97.61 o
  -1   7  18          4.89         11.39        13.24 o
   0   7  18         66.33         74.57         5.80 o
   1   7  18        344.32        298.99        10.02 o
   2   7  18          2.69         11.24         5.98 o
   3   7  18        651.00        649.81        20.36 o
   4   7  18       1057.96       1189.28        46.98 o
   5   7  18       1192.50       1156.72        28.06 o
  -8   8  18         26.28         27.83        12.21 o
  -7   8  18        400.58        355.74        58.54 o
  -6   8  18        167.98        176.17        11.73 o
  -5   8  18        165.71        175.98        10.44 o
  -4   8  18        158.49        154.42         8.90 o
  -3   8  18        276.64        232.04        16.25 o
  -2   8  18          3.91         -0.91         6.90 o
  -1   8  18         14.18         -2.72        14.50 o
   0   8  18        143.55        148.86         8.25 o
   1   8  18        290.86        285.57        11.58 o
   2   8  18         13.47          3.42         6.27 o
   3   8  18          0.70          2.94         7.75 o
   4   8  18         17.49         18.95         9.70 o
  -7   9  18        183.28        184.75        11.56 o
  -6   9  18        562.51        520.30        18.19 o
  -5   9  18        325.47        316.69        19.80 o
  -4   9  18        796.02        797.17        23.84 o
  -3   9  18        550.28        570.87        27.98 o
  -2   9  18        566.40        588.68        23.26 o
  -1   9  18         50.89         40.97         8.37 o
   0   9  18         18.66         27.96         6.76 o
   1   9  18        383.53        406.78        17.03 o
   2   9  18       1306.87       1368.21        60.05 o
   3   9  18        338.92        348.71        16.58 o
   4   9  18        378.16        366.27        15.82 o
  -7  10  18       1390.74       1518.05       104.76 o
  -6  10  18        592.20        644.11        20.20 o
  -5  10  18          4.35          9.86         7.56 o
  -4  10  18       1060.89        982.79        25.21 o
  -3  10  18         35.43         17.97         6.43 o
  -2  10  18       1123.46       1206.36       120.33 o
  -1  10  18        150.26        173.12        17.81 o
   0  10  18         21.16          6.89         6.56 o
   1  10  18        353.42        356.41        12.42 o
   2  10  18         46.14         25.76         9.41 o
   3  10  18         15.13         30.94         8.05 o
   4  10  18          8.45         18.91        10.15 o
  -7  11  18          3.92          8.02         8.04 o
  -6  11  18        840.69        774.66        29.88 o
  -5  11  18       1062.66       1147.81        66.91 o
  -4  11  18         52.02         33.86        10.47 o
  -3  11  18        229.10        223.91        10.97 o
  -2  11  18         66.57         66.44        12.80 o
  -1  11  18        702.72        802.29        28.00 o
   0  11  18          7.21         12.73         7.89 o
   1  11  18        418.47        399.41        19.20 o
   2  11  18        219.78        212.16         9.12 o
   3  11  18        652.66        682.01        42.86 o
   4  11  18       1242.86       1276.62        32.98 o
  -6  12  18          8.28         16.15        14.50 o
  -5  12  18         10.19         32.82        12.46 o
  -4  12  18          1.76         12.31        18.44 o
  -3  12  18        355.97        321.13        14.32 o
  -2  12  18        835.90        808.45        74.30 o
  -1  12  18        204.47        235.02        13.14 o
   0  12  18        662.41        633.84        27.05 o
   1  12  18       1761.74       1847.17        57.93 o
   2  12  18        228.52        250.74        11.86 o
   3  12  18        468.76        568.80        17.12 o
  -6  13  18        274.19        264.08        16.18 o
  -5  13  18         51.61         72.37        11.38 o
  -4  13  18        339.81        300.90        14.81 o
  -3  13  18        170.85        184.03        18.59 o
  -2  13  18       1011.21       1094.72        30.79 o
  -1  13  18        248.82        318.52        13.78 o
   0  13  18         94.15         95.57        15.77 o
   1  13  18        543.06        533.25        30.43 o
   2  13  18         24.48         43.93         9.96 o
   3  13  18        608.35        636.74        22.11 o
  -6  14  18        631.84        723.39        32.21 o
  -5  14  18        149.81        100.36        12.69 o
  -4  14  18        105.96        103.39        12.23 o
  -3  14  18          2.43         -2.54        15.23 o
  -2  14  18        152.96        188.51        23.84 o
  -1  14  18        459.76        478.83        31.68 o
   0  14  18          5.31          1.95        13.53 o
   1  14  18       2225.48       2015.75        45.72 o
   2  14  18        726.57        802.95        21.34 o
  -5  15  18        536.62        649.01        32.16 o
  -4  15  18        788.79        801.05        28.01 o
  -3  15  18         26.25         18.65        12.31 o
  -2  15  18         16.58          9.73         9.82 o
  -1  15  18        812.35        858.74        29.58 o
   0  15  18        734.08        820.85        21.93 o
   1  15  18          2.13         19.01        11.47 o
   2  15  18        214.96        185.72        14.25 o
  -4  16  18          4.40          4.89         9.24 o
  -3  16  18        624.70        593.34        17.34 o
  -2  16  18         20.95         19.88         9.77 o
  -1  16  18       1497.73       1519.41        48.49 o
   0  16  18         37.11         56.49        10.49 o
   1  16  18        468.90        500.25        18.31 o
  -3  17  18         88.43         88.79        11.04 o
  -2  17  18        497.06        521.43        19.32 o
  -1  17  18         78.03         71.53        18.78 o
   0  17  18        194.11        182.97        11.49 o
  -8   1  19        959.49        971.96        28.66 o
  -7   1  19        323.00        272.01        32.21 o
  -6   1  19       1118.31       1184.17       111.04 o
  -5   1  19       3613.57       2841.18       344.61 o
  -4   1  19       1538.76       1676.31        65.98 o
  -3   1  19         46.78         28.62         4.03 o
  -2   1  19        868.75        843.37        36.79 o
  -1   1  19        104.35        129.33         6.54 o
   0   1  19       5505.65       5321.72       157.41 o
   1   1  19        608.27        584.93        21.20 o
   2   1  19       1016.34       1085.25        30.82 o
   3   1  19         34.38         25.87         5.86 o
   4   1  19          0.41          3.65         6.85 o
  -8   2  19        938.22        916.36       103.30 o
  -7   2  19        223.97        209.75        24.57 o
  -6   2  19        204.74        212.96         9.69 o
  -5   2  19          1.07         -2.05         5.71 o
  -4   2  19         49.01         40.78        11.00 o
  -3   2  19       2232.06       2315.50        64.91 o
  -2   2  19        844.49        797.04        30.62 o
  -1   2  19        411.17        373.05        14.24 o
   0   2  19         77.64         65.77         5.66 o
   1   2  19         92.30        101.01        13.28 o
   2   2  19        800.18        789.63        20.96 o
   3   2  19         11.57          5.16         5.66 o
   4   2  19        127.10        112.15         9.67 o
  -8   3  19          0.30          7.83        10.16 o
  -7   3  19         10.86         21.17         9.63 o
  -6   3  19        832.03        871.28        48.51 o
  -5   3  19        114.84        112.02         8.77 o
  -4   3  19       3816.89       3815.26       134.49 o
  -3   3  19        107.49         95.27         9.63 o
  -2   3  19        472.53        482.76        53.33 o
  -1   3  19          2.77         11.36         4.78 o
   0   3  19       2319.30       2418.16        74.99 o
   1   3  19         53.09         56.26         5.37 o
   2   3  19        282.90        265.54         9.58 o
   3   3  19       1269.04       1276.84        74.46 o
   4   3  19          5.06         16.75         7.97 o
  -8   4  19        748.56        786.70        57.61 o
  -7   4  19          2.84          1.93         8.85 o
  -6   4  19        433.75        412.69        13.60 o
  -5   4  19         77.25         70.31        14.01 o
  -4   4  19        226.40        282.03        13.43 o
  -3   4  19       2121.79       2167.68        64.81 o
  -2   4  19         90.33         79.61        10.02 o
  -1   4  19        291.12        263.43         9.00 o
   0   4  19        860.50        877.08        18.70 o
   1   4  19        188.70        214.50        10.48 o
   2   4  19       1614.45       1579.11        32.83 o
   3   4  19        366.40        440.97        13.67 o
   4   4  19        337.50        363.55        15.52 o
  -8   5  19        835.69        850.37        58.93 o
  -7   5  19         44.96         41.42         9.87 o
[truncated: 23,796 more chars]
